# Supplementary material for: Rapid remodeling of NTP levels enables immediate translational adaptation to energy stress in yeast
Source: Mol Cell. Author manuscript; Available in PMC 2026 Feb 3. (PMC7618711; doi:10.1016/j.molcel.2025.08.031)
Supplement: Supplementary Material [file EMS212089-supplement-Supplementary_Material.zip]

Archive with 7 entries (7 files):
- 1-s2.0-S1097276525007361-mmc3.xlsx
- 1-s2.0-S1097276525007361-mmc4.xlsx
- 1-s2.0-S1097276525007361-mmc2.xlsx
- 1-s2.0-S1097276525007361-mmc5.xlsx
- 1-s2.0-S1097276525007361-mmc6.xlsx
- 1-s2.0-S1097276525007361-mmc1.pdf
- 1-s2.0-S1097276525007361-mmc7.pdf
