# Supplementary material for: Rapid remodeling of NTP levels enables immediate translational adaptation to energy stress in yeast
Source: Mol Cell. Author manuscript; Available in PMC 2026 Feb 3. (PMC7618711; doi:10.1016/j.molcel.2025.08.031)
Supplement: Supplementary Material [file EMS212089-supplement-Supplementary_Material.zip › 1-s2.0-S1097276525007361-mmc4.xlsx]

## Sheet: Table S5 HighCon_CRAC_data
Transcript		RNAseq (RPKM)			eIF4A_CRAC (RPM)			eIF4B_CRAC (RPM)
Gene	Transcript ID	Glucose	GE_16m		Glucose	GE_30s	GE_16m	Glucose	GE_30s	GE_16m
AAC1	YMR056C	16.3983	47.55		14.4312	0.5	0.5	30.3342	0.5	3.92257
AAC3	YBR085W	11.4179	7.46041		8.03942	0.5	0.5	10.2567	9.58994	0.5
AAD10	YJR155W	20.4402	25.8534		0.5	0.5	0.5	6.42735	0.5	0.5
AAD14	YNL331C	13.6873	20.4759		22.0645	0.5	0.5	28.0615	6.06204	0.5
AAD3	YCR107W	27.2664	26.0106		0.5	0.5	0.5	0.868234	0.5	0.5
AAD4	YDL243C	12.8496	19.6699		0.5	0.5	0.5	12.6558	0.5	0.5
AAD6	YFL056C	25.7887	36.4594		16.5043	0.5	0.5	8.0649	0.5	11.7131
AAH1	YNL141W	118.966	70.7761		13.6461	33.2444	22.7124	27.6727	8.79264	15.0181
AAP1	YHR047C	36.9569	33.931		9.27645	0.5	0.5	44.3215	2.80765	31.5722
AAR2	YBL074C	10.0937	9.51302		22.0033	13.5743	0.5	15.9294	0.5	0.5
AAT1	YKL106W	63.5198	25.4681		65.9212	0.5	6.87269	96.3925	3.85521	9.25771
AAT2	YLR027C	615.534	485.462		145.703	69.9354	128.972	251.424	32.4824	75.0499
ABD1	YBR236C	61.2422	64.2146		99.6642	33.888	0.5	39.0998	12.8867	0.5
ABF1	YKL112W	87.5989	73.6249		81.7331	14.5584	0.5	82.969	10.5605	17.8709
ABF2	YMR072W	368.918	339.389		29.433	4.17735	73.612	38.4614	25.9312	0.5
ABP1	YCR088W	173.608	199.367		87.5855	9.19766	64.1961	212.831	81.1637	76.9019
ABP140	YOR239W	106.965	97.1738		50.1239	73.4235	70.7217	178.691	52.29	52.9001
ABZ1	YNR033W	42.9535	49.086		18.851	0.5	0.5	31.3944	0.5	24.9623
ABZ2	YMR289W	60.2808	49.1318		53.7633	0.5	20.453	9.88748	6.29316	0.5
ACA1	YER045C	14.6134	19.6005		2.56262	0.5	0.5	6.30928	0.935882	3.8814
ACB1	YGR037C	713.38	440.77		226.604	123.215	364.585	277.869	126.937	32.7251
ACC1	YNR016C	188.28	149.679		279.881	72.1527	440.51	433.817	326.661	263.911
ACE2	YLR131C	39.0979	24.587		43.2306	0.5	0.5	22.0593	0.5	0.5
ACF2	YLR144C	21.4792	27.2343		15.2212	0.5	0.5	6.91317	12.4591	0.5
ACF4	YJR083C	32.1649	48.955		58.376	0.5	0.5	14.7064	0.5	0.5
ACH1	YBL015W	40.5717	117.497		2.22287	1.06302	46.2038	27.7033	0.5	0.5
ACK1	YDL203C	31.4948	29.6388		31.3377	0.5	0.5	41.4304	0.5	0.5
ACM1	YPL267W	56.5564	41.8726		9.57424	0.5	0.5	12.4505	0.5	0.5
ACO1	YLR304C	624.447	408.638		224.081	93.3261	89.8473	411.025	326.812	245.16
ACO2	YJL200C	126.163	78.1239		48.8151	10.2856	0.5	129.333	43.6359	17.6516
ACP1	YKL192C	284.59	228.136		125.224	34.731	0.5	181.009	52.3055	11.219
ACS2	YLR153C	271.297	236.221		32.9188	0.5	130.848	93.7108	28.2729	41.8181
ACT1	YFL039C	1639.2	1688.65		638.678	134.813	319.609	2610.24	236.651	449.356
ADA2	YDR448W	33.8842	31.5686		37.6365	6.77262	0.5	19.5466	1.76008	17.8574
ADD37	YMR184W	68.8995	51.6208		8.98106	25.3382	2.86119	30.3321	21.1401	0.5
ADD66	YKL206C	58.398	63.9389		51.2898	3.16416	0.5	33.7844	3.93226	8.27034
ADE1	YAR015W	289.024	229.34		49.0542	0.5	46.1212	93.7463	26.6938	25.2085
ADE12	YNL220W	302.147	293.237		183.24	48.7787	31.1309	340.768	36.5263	98.1601
ADE13	YLR359W	381.1	297.369		66.63	106.045	71.8307	116.843	74.5857	32.5326
ADE16	YLR028C	235.238	266.629		172.013	5.90893	48.1088	132.743	33.4337	51.1851
ADE17	YMR120C	336.137	251.856		68.8894	0.5	37.2246	187.283	38.456	75.9699
ADE2	YOR128C	149.386	177.604		46.981	14.0643	0.5	46.2788	49.5863	17.7205
ADE3	YGR204W	275.841	298.575		125.952	0.5	70.8333	388.942	83.8137	69.1937
ADE4	YMR300C	156.504	104.724		54.5493	59.0643	6.79017	85.5652	22.2724	53.3673
ADE6	YGR061C	130.885	107.571		42.6809	0.5	23.5618	217.215	88.5738	152.555
ADE8	YDR408C	184.48	178.67		163.986	29.092	0.5	142.516	13.5915	49.2523
ADF1	YCL058W-A	78.7234	37.8736		25.3891	72.2442	0.5	41.8898	3.85521	0.5
ADH1	YOL086C	11516.2	12393.4		774.798	273.849	851.259	1973.33	646.922	1332.69
ADH3	YMR083W	523.906	531.103		55.1342	62.3862	10.3357	210.05	35.8215	80.9211
ADH4	YGL256W	60.6035	59.1911		28.242	0.5	0.5	72.1908	1.45967	0.5
ADH5	YBR145W	91.3474	176.284		36.7301	0.5	0.5	21.5245	1.34798	8.14682
ADH6	YMR318C	428.143	332.661		145.49	7.39134	29.2842	348.633	31.7698	29.8445
ADI1	YMR009W	70.047	76.2181		44.479	23.8599	0.5	25.0067	16.1835	0.5
ADK1	YDR226W	1032.77	511.665		197.745	146.207	0.5	297.401	211.972	125.576
ADK2	YER170W	32.101	38.9081		47.0516	0.5	0.5	7.0429	6.70526	0.5
ADO1	YJR105W	933.47	518.508		62.111	56.7264	0.5	194.335	42.261	83.9386
ADP1	YCR011C	72.3536	117.676		15.9985	23.3658	0.5	50.7727	11.1535	28.363
ADR1	YDR216W	20.437	109.101		83.1974	67.4274	44.7113	47.9063	6.13908	95.1022
ADY3	YDL239C	11.3222	13.7842		10.4423	0.5	0.5	9.46934	0.5	0.5
AEP1	YMR064W	44.4933	46.9793		19.9272	0.5	0.5	66.3254	0.5	2.81168
AEP2	YMR282C	29.9126	26.2565		23.2393	42.8158	0.5	52.523	24.0672	15.8962
AEP3	YPL005W	10.9419	35.2646		22.6124	0.5	0.5	14.1659	16.6572	0.5
AFG1	YEL052W	86.3305	127.479		68.2776	0.5	0.5	96.588	36.6033	7.58464
AFG2	YLR397C	42.849	26.7677		15.0441	0.5	0.5	13.0289	0.5	22.5892
AFG3	YER017C	56.4988	61.1385		20.4135	0.5	25.4086	59.2699	25.654	45.5902
AFI1	YOR129C	12.0297	12.6389		18.7695	0.5	0.5	39.4735	0.5	0.5
AFR1	YDR085C	10.1852	39.1904		0.5	0.5	43.4955	9.69762	2.28386	0.5
AFT1	YGL071W	38.8752	43.8923		22.6318	0.5	0.5	49.6557	4.379	10.9997
AFT2	YPL202C	40.227	39.5447		25.293	24.5243	0.5	25.1809	12.6132	0.5
AGA1	YNR044W	29.4739	17.6278		11.9538	18.7109	0.5	23.5768	0.5	6.26788
AGA2	YGL032C	90.8651	61.9861		113.303	202.149	0.5	35.7531	19.2838	0.5
AGC1	YPR021C	23.9327	21.6093		13.7922	0.5	0.5	14.7989	10.1137	0.5
AGE1	YDR524C	30.2873	26.2748		50.8017	0.5	0.5	28.2383	0.5	0.5
AGE2	YIL044C	75.46	69.7424		25.3865	0.5	0.5	43.2341	8.04549	0.5
AGP1	YCL025C	134.253	426.896		17.1881	10.95	0.5	51.1235	10.1137	104.196
AGP2	YBR132C	24.153	94.6034		6.61325	15.3516	0.5	24.7529	14.8547	10.9173
AGX1	YFL030W	14.2498	38.033		0.5	0.5	0.5	20.6081	0.5	0.5
AHA1	YDR214W	274.124	397.307		115.055	0.5	82.9916	93.1426	30.472	54.6143
AHC1	YOR023C	55.9567	80.2029		39.3278	0.5	0.5	34.592	0.5	35.399
AHC2	YCR082W	139.281	98.994		151.055	29.5446	24.5471	188.254	31.639	41.5164
AHP1	YLR109W	4584.11	5244.57		532.174	388.951	530.214	964.039	345.198	534.814
AIF1	YNR074C	54.3627	47.0562		15.7298	0.5	0.5	40.9834	5.61529	0.5
AIM10	YER087W	18.4715	30.1929		2.15862	5.83418	48.2568	41.8791	0.5	18.1457
AIM11	YER093C-A	20.3212	30.6426		0.5	0.5	0.5	16.478	0.5	0.5
AIM14	YGL160W	44.3153	47.3301		6.09793	0.5	0.5	4.68388	3.44312	3.11335
AIM17	YHL021C	43.763	549.3		12.715	0.5	353.747	34.2764	4.34435	91.2057
AIM18	YHR198C	54.5545	112.661		7.84205	0.5	0.5	14.4281	1.87176	0.5
AIM19	YIL087C	39.719	73.0481		0.5	0.5	0.5	11.5252	1.87176	0.5
AIM2	YAL049C	103.688	99.2305		9.51267	0.5	0.5	24.7372	32.078	0.5
AIM20	YIL158W	114.236	70.0368		56.6952	61.1655	0.5	101.659	19.8846	0.5
AIM21	YIR003W	53.1228	72.6415		9.12474	0.5	0.5	38.8855	13.2911	18.2549
AIM22	YJL046W	25.9484	38.5166		116.247	0.5	16.4003	8.78882	1.76008	0.5
AIM23	YJL131C	28.3855	51.1129		19.6746	8.67861	0.5	46.3613	4.97982	18.9818
AIM25	YJR100C	40.2908	54.0752		0.5	0.5	0.5	11.1574	26.9788	5.41749
AIM29	YKR074W	118.147	99.2417		35.6485	17.6728	0.5	43.2291	33.9151	20.3397
AIM3	YBR108W	19.1948	35.4717		32.5492	43.339	0.5	16.6433	4.07859	0.5
AIM32	YML050W	13.9461	25.0546		42.1925	0.5	0.5	31.1488	0.5	0.5
AIM34	YMR003W	29.2678	27.5184		32.3717	0.5	0.5	19.1991	2.99637	0.5
AIM36	YMR157C	38.1358	51.1261		38.7942	0.5	0.5	40.7734	4.7911	0.5
AIM39	YOL053W	26.5988	78.2016		22.5683	0.5	0.5	9.60405	0.5	20.2986
AIM4	YBR194W	25.0353	27.6623		50.4675	0.5	0.5	10.8149	14.82	0.5
AIM41	YOR215C	85.8022	139.552		7.90512	0.5	0.5	40.5399	3.93226	11.8089
AIM44	YPL158C	68.2736	73.0937		16.7063	0.5	0.5	37.7306	14.123	6.95358
AIM45	YPR004C	169.848	143.264		41.6694	49.9207	0.5	126.326	23.7668	41.7769
AIM46	YHR199C	84.9483	113.824		13.918	11.2988	0.5	30.2268	22.5884	28.1849
AIM6	YDL237W	94.9287	101.633		27.408	0.5	0.5	31.4093	0.5	4.30659
AIM7	YDR063W	128.407	138.008		58.9378	54.8912	26.2992	47.2437	30.1023	15.4298
AIM9	YER080W	92.3137	106.911		51.8745	29.366	0.5	129.941	31.9239	6.22671
AIP1	YMR092C	137.057	152.28		24.7496	0.5	12.9785	55.5193	7.71043	47.5095
AIR1	YIL079C	51.5857	14.0199		31.9502	0.5	0.5	20.8402	0.5	0.5
AIR2	YDL175C	32.9496	49.2558		10.0702	2.69494	190.419	16.1619	0.5	7.88632
AKL1	YBR059C	43.1593	71.4781		74.315	0.5	0.5	43.0457	9.91725	59.0167
AKR1	YDR264C	89.0797	91.5938		26.1191	0.5	0.5	110.626	6.70526	23.2338
AKR2	YOR034C	19.7776	22.487		0.983571	0.5	0.5	12.8953	1.45967	0.5
ALA1	YOR335C	237.816	172.257		121.133	27.2649	56.4036	312.375	80.5128	114.4
ALB1	YJL122W	156.803	38.9965		69.8669	75.6077	30.9538	54.4252	23.6282	13.4685
ALD2	YMR170C	29.3288	43.9737		5.14131	0.5	12.6776	11.8782	0.5	23.7548
ALD3	YMR169C	23.7358	354.92		13.8083	0.5	83.2755	31.8964	0.5	48.5792
ALD4	YOR374W	165.521	1371.59		38.2907	0.5	394.905	94.7569	42.9735	348.204
ALD5	YER073W	324.353	154.32		88.1521	150.476	24.0811	178.174	67.8882	17.3499
ALD6	YPL061W	1277.76	1568.09		264.754	77.2396	172.142	385.31	217.048	597.358
ALE1	YOR175C	108.834	104.4		42.6384	0.5	8.32391	109.168	17.1887	29.2134
ALF1	YNL148C	36.3376	34.848		53.7152	0.5	0.5	27.7716	1.98345	8.39386
ALG1	YBR110W	68.1961	57.7706		7.5881	1.58208	103.457	20.437	1.34798	0.5
ALG11	YNL048W	56.6133	50.5483		21.7187	0.5	0.5	87.1502	14.7854	3.8814
ALG12	YNR030W	65.8837	44.4539		41.9635	0.5	0.5	57.5995	0.5	8.69554
ALG13	YGL047W	40.5373	52.0093		24.7855	0.5	3.97024	31.7256	9.81332	0.5
ALG14	YBR070C	59.0844	50.9551		24.9921	8.32979	0.5	31.056	0.5	0.5
ALG2	YGL065C	42.5646	55.4086		7.94081	0.5	0.5	24.1004	4.34435	4.26542
ALG3	YBL082C	58.9029	46.7629		18.5644	36.1387	0.5	9.47565	10.4141	7.54347
ALG5	YPL227C	101.571	58.8629		62.989	15.0568	0.5	117.275	8.45758	0.5
ALG6	YOR002W	71.902	72.3636		44.093	0.5	0.5	96.794	6.3278	0.5
ALG7	YBR243C	61.2381	53.253		2.34795	3.23891	0.5	10.8232	2.50723	9.8476
ALG8	YOR067C	59.556	45.0268		11.2608	0.5	0.5	62.8147	0.935882	0.5
ALG9	YNL219C	62.2855	56.2617		8.30629	0.5	0.5	83.8378	4.07859	10.0258
ALK1	YGL021W	57.6924	35.8099		28.0662	0.5	1.7934	40.3229	19.2683	0.5
ALK2	YBL009W	36.7658	27.2194		28.7063	23.4073	56.2507	23.9594	16.091	0.5
ALO1	YML086C	120.308	113.466		85.6848	34.9054	53.938	172.383	57.7243	47.1667
ALR1	YOL130W	40.2515	37.8079		46.8687	0.5	0.5	32.5942	1.45967	4.64944
ALT1	YLR089C	81.0869	110.637		24.5798	0.5	7.13235	83.3605	18.8293	0.5
ALT2	YDR111C	51.5054	78.4472		35.1377	14.0394	22.7949	69.6497	11.273	45.3289
ALY1	YKR021W	20.8248	30.9876		2.54114	0.5	33.8975	13.2225	11.7621	0.5
ALY2	YJL084C	15.5781	26.2211		12.1516	2.6451	15.4563	13.5237	2.28386	0.5
AME1	YBR211C	30.5756	51.5938		15.458	0.5	0.5	8.26292	12.9829	0.5
AMN1	YBR158W	192.546	154.711		148.616	40.7603	36.3753	74.9941	38.895	14.1954
ANP1	YEL036C	120.893	76.4856		21.7841	0.5	10.4182	59.0063	13.8573	0.5
ANT1	YPR128C	64.3282	50.6241		17.5847	0.5	0.5	41.5779	9.81332	0.5
AOS1	YPR180W	50.975	59.0592		38.551	0.5	0.5	22.3401	12.2435	0.5
APA1	YCL050C	334.646	393.405		24.8825	72.1735	0.5	84.9749	44.3293	69.1256
APA2	YDR530C	35.9147	88.1753		30.1925	0.5	0.5	25.8095	10.8262	26.0866
APC11	YDL008W	42.1995	41.3004		5.22553	34.5815	0.5	16.3344	0.5	14.3324
APC2	YLR127C	10.9774	14.0951		2.35126	0.5	0.5	43.387	0.935882	0.5
APC4	YDR118W	15.1317	20.2621		21.7242	0.5	0.5	27.5108	0.5	0.5
APC5	YOR249C	18.4948	25.3407		7.55867	0.5	0.5	4.56599	10.8878	0.5
APC9	YLR102C	40.1744	68.9094		30.9784	0.5	0.5	21.5944	0.5	3.6209
APD1	YBR151W	166.697	180.173		166.051	20.1726	150.374	240.372	17.4736	12.3711
APE2	YKL157W	75.9842	88.9913		30.937	43.7833	0.5	58.7535	44.5795	34.2611
APE3	YBR286W	727.258	898.656		90.1698	131.545	250.368	522.938	87.353	114.33
APE4	YHR113W	92.3105	122.803		77.9617	1.60699	6.06456	39.4403	15.5749	4.30659
APJ1	YNL077W	19.7609	410.697		6.15865	0.5	93.0677	14.7507	15.3785	204.125
APL1	YJR005W	38.8097	61.0058		7.28856	12.013	0.5	31.7649	11.273	0.5
APL2	YKL135C	51.5823	59.9115		15.4563	0.5	0.5	31.9388	10.8262	10.3551
APL3	YBL037W	19.5927	23.3106		9.56443	0.5	0.5	17.0897	0.5	0.5
APL4	YPR029C	61.8236	64.8058		23.252	0.5	0.5	76.3097	3.9669	12.5223
APL5	YPL195W	68.3942	66.6095		48.8666	3.68321	17.5506	119.463	8.08788	26.1555
APL6	YGR261C	60.2466	56.1334		40.3316	31.3759	0.5	40.4539	46.0123	26.7311
APM1	YPL259C	51.3143	74.5238		21.5225	0.5	0.5	21.6871	17.774	0.5
APM2	YHL019C	31.3842	51.0896		3.71768	0.5	0.5	30.1027	10.9726	0.5
APM3	YBR288C	62.4095	51.3293		9.84798	2.15097	0.5	21.392	3.21974	12.8374
APM4	YOL062C	75.1185	84.4171		97.0002	3.18907	0.5	64.0792	10.7761	0.5
APN1	YKL114C	96.3591	72.1942		45.7595	0.5	0.5	57.6394	15.5057	0.5
APN2	YBL019W	16.8115	27.1253		11.0795	0.5	0.5	12.6727	0.5	20.9985
APP1	YNL094W	51.5706	57.7556		68.1685	0.5	0.5	60.445	7.64114	27.8151
APQ12	YIL040W	82.0876	52.1906		11.8226	0.5	0.5	6.58983	0.5	0.5
APS1	YLR170C	71.8737	62.1438		29.6397	0.5	0.5	19.1381	30.7993	8.10565
APS2	YJR058C	75.4947	87.5732		88.6362	0.5	0.5	70.0932	11.4193	0.5
APS3	YJL024C	60.1805	51.1123		9.75881	71.0815	0.5	23.3891	0.5	30.489
APT1	YML022W	291.525	150.943		162.279	0.5	0.5	101.29	15.833	25.716
APT2	YDR441C	31.6741	24.9638		48.703	18.7358	0.5	55.1261	0.5	0.5
AQR1	YNL065W	46.5896	18.6801		34.8644	0.5	0.5	20.7418	8.80039	0.5
ARA1	YBR149W	289.95	390.564		44.095	0.5	0.5	108.94	11.1959	45.9323
ARA2	YMR041C	27.9926	40.4512		35.9241	0.5	0.5	15.5339	0.5	0.5
ARB1	YER036C	357.343	214.669		51.4577	35.0092	68.1614	202.864	64.8954	114.908
ARC1	YGL105W	585.729	429.178		125.318	82.4467	91.6698	281.199	146.406	136.193
ARC15	YIL062C	299.149	338.3		97.2831	31.1267	15.5388	234.707	7.64114	48.5523
ARC18	YLR370C	175.629	149.101		71.0452	21.5553	359.532	80.3902	29.0046	13.1803
ARC19	YKL013C	202.188	183.852		45.3193	10.2607	0.5	107.377	36.3686	32.3822
ARC35	YNR035C	268.126	278.146		55.0763	0.5	0.5	42.362	4.64477	27.8143
ARC40	YBR234C	179.345	213.93		46.1013	0.5	0.5	127.539	16.3143	69.5785
ARD1	YHR013C	131.716	91.9324		12.9353	0.5	0.5	28.8357	15.1975	23.1102
ARE1	YCR048W	83.0695	66.3825		24.174	20.5961	0.5	41.0988	43.9632	0.5
ARE2	YNR019W	44.9193	78.2449		18.9585	0.5	0.5	23.5278	4.26731	0.5
ARF1	YDL192W	988.14	564.832		176.934	171.953	133.265	567.301	225.69	96.4601
ARF2	YDL137W	649.252	446.599		100.328	63.5365	0.5	203.05	32.6788	34.041
ARF3	YOR094W	56.3057	46.1105		71.0048	0.5	0.5	70.8746	12.621	0.5
ARG1	YOL058W	772.726	506.146		104.926	23.0626	132.328	298.846	124.576	125.304
ARG2	YJL071W	30.7875	22.2919		107.494	0.5	0.5	28.771	10.8262	0.5
ARG3	YJL088W	105.32	74.6044		5.17514	0.5	0.5	32.2229	18.0553	7.20062
ARG4	YHR018C	605.023	360.943		208.965	109.28	93.5628	263.72	65.7967	135.714
ARG7	YMR062C	381.368	281.533		53.7869	56.4358	0.5	129.958	82.3075	56.3294
ARG8	YOL140W	56.0909	43.9024		3.91005	0.5	0.5	30.8642	2.28386	0.5
ARG80	YMR042W	40.6941	45.246		9.13355	4.30193	0.5	51.9279	0.935882	0.5
ARG81	YML099C	27.3816	25.0574		66.3843	35.3331	0.5	16.4345	0.5	44.9457
ARG82	YDR173C	28.4106	38.4529		11.5551	0.5	0.5	26.2142	14.2192	7.37877
ARH1	YDR376W	42.5553	42.7984		11.8636	0.5	0.5	23.0723	15.5827	0.5
ARI1	YGL157W	136.853	155.695		31.3163	0.5	0.5	53.4223	30.3179	14.2912
ARK1	YNL020C	16.3239	23.3149		9.27812	0.5	0.5	3.77856	2.50723	0.5
ARL1	YBR164C	166.003	128.35		44.6263	0.5	0.5	50.4505	14.4927	8.48967
ARL3	YPL051W	43.7306	31.3197		0.5	0.5	0.5	6.99958	0.5	0.5
ARN1	YHL040C	22.8198	30.844		14.9881	0.5	0.5	42.5145	0.5	0.5
ARN2	YHL047C	24.9057	25.712		4.85897	0.5	0.5	13.9899	17.1887	0.5
ARO1	YDR127W	106.518	100.828		109.742	26.6254	95.9531	183.355	98.6838	149.333
ARO10	YDR380W	71.9671	103.629		10.9328	0.5	0.5	45.0362	4.49068	0.5
ARO2	YGL148W	550.907	331.399		121.981	83.6301	130.787	221.106	113.577	42.5315
ARO3	YDR035W	426.47	363.19		128.537	0.5	55.047	203.685	74.2698	130.446
ARO4	YBR249C	721.76	574.099		86.2023	71.7915	0.5	324.759	61.7413	124.316
ARO7	YPR060C	108.111	67.9624		28.9016	0.5	0.5	33.0156	4.26731	7.41995
ARO8	YGL202W	379.648	297.469		65.0871	68.5028	175.79	226.082	85.6622	100.493
ARO80	YDR421W	13.5755	19.0927		21.7103	0.5	0.5	28.0394	0.5	0.5
ARO9	YHR137W	82.5337	148.226		61.6804	0.5	0.5	33.3896	25.9043	7.37877
ARP1	YHR129C	30.2119	24.2049		9.04423	8.01006	0.5	40.026	0.5	0.5
ARP2	YDL029W	307.014	274.611		35.8685	83.5886	156.934	136.566	64.2641	91.783
ARP3	YJR065C	259.35	245.193		80.1146	34.9843	0.5	92.7878	12.7673	17.0205
ARP4	YJL081C	88.0051	80.5627		22.7664	3.78288	0.5	85.1626	26.6938	17.9121
ARP5	YNL059C	65.4648	57.0141		16.2896	52.217	0.5	56.0434	30.1292	6.85777
ARP6	YLR085C	31.2604	38.0419		11.1467	0.5	0.5	11.11	0.5	31.6142
ARP7	YPR034W	97.6381	84.4248		28.4912	4.87082	0.5	68.9436	32.1204	39.2669
ARP8	YOR141C	36.2636	51.5923		52.0324	38.6384	0.5	24.9527	0.5	0.5
ARP9	YMR033W	76.1275	69.9792		51.9116	5.34004	0.5	40.7629	11.608	0.5
ARR1	YPR199C	47.8286	67.7353		21.2081	0.5	0.5	29.9232	9.84021	0.5
ART10	YLR392C	20.8693	32.5976		18.9984	0.5	0.5	18.0376	0.5	0.5
ART5	YGR068C	25.6767	24.6894		38.7427	0.5	0.5	29.2142	1.87176	1.19324
ARV1	YLR242C	17.3497	17.7002		10.6844	0.5	0.5	19.303	0.5	0.5
ARX1	YDR101C	106.897	52.8044		51.6312	3.78288	0.5	47.3043	16.4338	26.3471
ASA1	YPR085C	21.3501	19.1984		34.2599	0.5	0.5	10.5759	1.34798	0.5
ASC1	YMR116C	3117.61	2225		1097.25	324.227	399.138	2783.63	470.117	648.118
ASE1	YOR058C	19.0555	11.694		42.2569	2.6451	0.5	38.2915	0.5	32.8897
ASF1	YJL115W	150.974	118.507		45.5615	46.7523	0.5	82.4684	52.548	42.9844
ASF2	YDL197C	33.8577	71.4656		28.9393	35.6944	0.5	72.3707	2.99637	0.5
ASG1	YIL130W	37.1719	23.508		32.9981	41.7237	0.5	86.0427	37.5392	13.2215
ASG7	YJL170C	21.0444	18.2129		38.6903	0.5	0.5	34.1242	0.5	0.5
ASH1	YKL185W	93.4588	113.806		26.0876	0.5	0.5	44.6568	9.21249	27.6773
ASI1	YMR119W	40.81	57.2665		16.3835	0.5	0.5	26.974	0.5	12.8374
ASI2	YNL159C	50.092	59.9698		49.3132	0.5	0.5	36.6709	0.5	0.5
ASI3	YNL008C	33.252	35.4717		9.09063	4.20227	10.1173	17.0015	0.5	29.7075
ASK1	YKL052C	80.0942	68.2233		39.0638	0.5	0.5	40.0922	11.8237	0.5
ASK10	YGR097W	23.4619	20.8581		32.8219	0.5	0.5	31.9022	7.52945	45.3709
ASM4	YDL088C	52.7456	77.5617		9.9762	5.93384	0.5	26.1569	0.5	14.1954
ASN1	YPR145W	846.856	468.144		115.859	69.4371	0.5	283.998	114.243	101.384
ASN2	YGR124W	709.737	572.018		70.7689	90.2201	0.5	139.125	107.153	186.515
ASP1	YDR321W	202.444	136.769		70.0355	0.5	94.6911	185.651	36.638	54.7648
ASR1	YPR093C	17.2464	36.0388		6.63556	13.1508	8.66609	54.9582	10.364	13.592
AST1	YBL069W	55.7866	39.1149		43.583	0.5	0.5	68.7186	12.4746	0.5
AST2	YER101C	19.5646	37.2497		21.6212	0.5	0.5	19.3144	4.49068	13.8937
ATC1	YDR184C	46.2274	25.2003		36.4308	5.34004	57.1171	20.5165	8.08788	0.5
ATE1	YGL017W	27.7584	37.0244		42.6467	0.5	0.5	24.3895	6.29316	20.3674
ATF1	YOR377W	26.0259	47.1251		33.2474	0.5	0.5	26.3769	0.5	0.5
ATF2	YGR177C	24.1631	15.2845		19.1314	31.762	0.5	6.20811	0.5	0.5
ATG11	YPR049C	14.1123	14.0248		14.2523	0.5	0.5	16.9072	6.29316	11.7265
ATG12	YBR217W	22.13	27.299		22.409	1.06302	0.5	58.0399	0.5	0.5
ATG13	YPR185W	34.5064	35.884		36.4096	0.5	0.5	40.2295	30.0946	0.5
ATG15	YCR068W	21.6232	22.5116		24.7184	0.5	0.5	14.6122	0.5	0.5
ATG17	YLR423C	19.6016	28.1684		15.9442	0.5	0.5	14.2107	0.5	7.20062
ATG18	YFR021W	27.6543	45.3287		38.7809	0.5	0.5	12.0994	0.935882	2.34531
ATG19	YOL082W	64.9776	100.038		10.3676	63.8604	0.5	115.479	10.002	18.6801
ATG20	YDL113C	29.7031	71.4719		55.2467	0.5	0.5	27.952	19.2414	53.1337
ATG21	YPL100W	32.0987	64.4701		43.3844	0.5	0.5	6.02984	1.34798	23.1102
ATG22	YCL038C	25.616	33.9403		0.5	0.5	0.5	8.69709	0.5	24.1119
ATG23	YLR431C	18.0714	23.0568		4.67979	11.2988	0.5	26.2172	15.4555	4.00492
ATG26	YLR189C	34.8628	42.1804		22.7993	11.3735	0.5	32.3595	18.1091	0.5
ATG27	YJL178C	166.088	124.799		28.2143	19.803	0.5	56.6028	16.1256	22.4792
ATG29	YPL166W	14.305	33.686		14.7385	0.5	0.5	13.3435	0.5	33.3973
ATG3	YNR007C	30.7182	58.7695		0.5	0.5	0.5	6.98359	0.935882	0.5
ATG32	YIL146C	15.6324	25.5454		4.40622	0.5	0.5	7.00499	2.17218	0.5
ATG33	YLR356W	57.3951	77.4052		35.0289	5.85909	0.5	23.6951	8.68871	0.5
ATG34	YOL083W	17.4425	43.4732		9.24407	0.5	0.5	3.12726	0.5	0.5
ATG4	YNL223W	16.3501	39.4276		14.1735	1.06302	0.5	16.8728	0.5	2.81168
ATG5	YPL149W	29.7743	35.0947		11.7407	0.5	0.5	17.7999	0.5	1.96129
ATG7	YHR171W	14.925	41.0922		0.983571	0.5	0.5	15.4	8.26886	0.5
ATG8	YBL078C	32.441	129.374		30.2759	0.5	9.04953	40.3888	0.5	24.7698
ATH1	YPR026W	12.5219	40.4034		17.6804	2.15097	102.525	21.2252	0.5	8.65436
ATM1	YMR301C	48.5676	30.504		24.6883	40.3949	0.5	30.9071	14.8971	14.3324
ATO3	YDR384C	228.554	174.153		67.1641	0.5	0.5	147.11	22.3071	31.6688
ATP1	YBL099W	349.416	452.212		264.922	113.59	127.125	472.603	106.906	64.8317
ATP10	YLR393W	13.2429	17.9684		0.5	13.5951	0.5	4.97868	0.5	0.5
ATP11	YNL315C	65.5312	77.7517		41.2748	11.6684	0.5	60.7085	0.5	0.5
ATP12	YJL180C	39.2806	37.2573		15.3397	0.5	0.5	53.6246	3.74353	0.5
ATP14	YLR295C	141.007	137.027		79.6654	3.75796	0.5	134.169	16.8381	17.0617
ATP15	YPL271W	257.525	226.809		311.162	24.1257	31.5144	248.027	21.2404	0.5
ATP16	YDL004W	257.015	220.378		106.289	77.8541	40.6877	157.67	45.4963	33.5612
ATP17	YDR377W	147.928	176.466		124.438	70.6911	45.9028	189.313	15.7906	46.5087
ATP18	YML081C-A	73.2978	60.8295		116.953	60.8872	213.041	196.403	18.606	36.9493
ATP19	YOL077W-A	105.142	67.614		58.4223	39.1409	135.396	44.2185	23.3278	0.5
ATP2	YJR121W	486.058	645.921		346.821	62.6521	160.249	870.436	171.682	211.861
ATP20	YPR020W	75.461	79.9776		122.086	45.7266	0.5	36.2364	3.74353	22.6985
ATP22	YDR350C	25.3214	37.1403		17.7507	0.5	0.5	37.9956	10.7492	0.5
ATP23	YNR020C	39.496	30.0458		23.8958	28.7557	0.5	29.2641	32.2052	0.5
ATP25	YMR098C	29.2902	37.5336		8.14112	0.5	0.5	46.6685	0.5	45.1919
ATP3	YBR039W	253.298	222.885		63.9295	29.0505	41.7967	251.09	70.1565	19.9557
ATP4	YPL078C	292.487	272.897		282.483	56.2614	93.9413	505.564	52.9063	48.6481
ATP5	YDR298C	206.01	188.998		103.421	0.5	42.4107	228.351	16.091	46.5633
ATP7	YKL016C	241.509	262.649		40.6476	25.4919	0.5	227.086	15.9446	23.522
ATR1	YML116W	33.8356	27.0634		17.5482	0.5	0.5	25.5864	6.81694	31.0654
ATS1	YAL020C	64.1766	65.694		28.1155	37.509	0.5	32.0886	15.5749	0.5
ATX1	YNL259C	64.8598	39.9813		51.4587	11.9424	0.5	93.6935	15.2399	21.5464
ATX2	YOR079C	36.0153	28.9844		0.5	0.5	5.42146	10.9897	11.4116	0.5
AUR1	YKL004W	111.903	64.2763		116.152	34.021	116.171	141.392	22.0915	0.5
AVL9	YLR114C	75.6449	59.5335		54.4012	0.5	0.5	110.825	41.7605	20.875
AVO1	YOL078W	12.8774	15.3182		1.53672	0.5	0.5	20.4434	13.2218	3.92257
AVO2	YMR068W	17.0102	32.6042		56.0956	0.5	0.5	7.62555	0.5	6.69308
AVT1	YJR001W	116.683	119.049		108.829	0.5	0.5	189.665	12.956	8.22917
AVT2	YEL064C	16.6216	17.2352		0.5	0.5	0.5	6.56966	0.5	2.81168
AVT3	YKL146W	54.2798	91.6487		41.2801	21.3602	0.5	48.2621	0.5	22.301
AVT4	YNL101W	49.695	54.4678		33.1658	0.5	0.5	42.3604	0.5	0.5
AVT5	YBL089W	26.6974	33.7423		10.9297	0.5	0.5	19.9773	0.5	0.5
AVT6	YER119C	58.1652	72.4827		0.5	0.5	0.5	44.4442	0.5	0.5
AVT7	YIL088C	99.1037	108.952		37.6208	0.5	20.1934	42.5735	0.5	0.5
AXL1	YPR122W	23.7107	20.4413		64.5982	0.5	0.5	14.8	11.4116	9.66945
AXL2	YIL140W	38.4421	24.1588		32.4401	0.5	0.5	9.81081	2.39555	0.5
AYR1	YIL124W	153.128	174.324		23.5198	0.5	85.1514	37.4073	10.9379	0.5
AYT1	YLL063C	12.7278	12.5364		6.91769	0.5	0.5	6.63855	0.5	2.34531
AZF1	YOR113W	11.6458	25.8361		1.7866	0.5	50.5696	20.9691	0.5	20.5321
BAP2	YBR068C	241.382	527.981		233.253	23.9098	215.856	308.445	61.9414	61.4856
BAP3	YDR046C	188.34	184.792		79.4955	36.2716	367.786	184.683	19.4302	22.7128
BAR1	YIL015W	159.889	104.362		53.5833	0.5	0.5	57.5809	31.4503	16.0609
BAS1	YKR099W	25.6544	18.7544		7.50496	2.15097	0.5	18.5108	7.52945	6.77542
BAT1	YHR208W	630.937	407.931		304.101	84.8094	263.875	578.343	159.847	134.136
BAT2	YJR148W	161.854	200.093		91.099	13.5203	0.5	84.9465	25.319	29.5974
BBC1	YJL020C	57.5243	107.024		52.8119	58.4747	125.521	169.74	78.248	105.32
BBP1	YPL255W	41.6483	29.8347		28.5995	15.7211	0.5	30.7953	10.8878	0.5
BCD1	YHR040W	50.5912	32.2465		37.5054	0.5	0.5	45.7383	21.9027	4.26542
BCH1	YMR237W	76.4729	83.2447		51.5466	0.5	0.5	96.4082	24.4793	7.3376
BCH2	YKR027W	24.3001	29.9291		16.9138	0.5	0.5	33.1876	0.5	0.5
BCK1	YJL095W	14.9518	13.3073		42.3082	0.5	28.6411	28.4972	5.28024	47.7566
BCK2	YER167W	31.4318	33.5142		38.4303	0.5	2.51901	33.3216	17.1194	10.7938
BCP1	YDR361C	123.33	91.2742		97.3976	0.5	52.7051	67.7653	16.0641	18.6801
BCS1	YDR375C	41.2896	48.7874		21.2542	0.5	0.5	20.7734	12.2435	13.9072
BCY1	YIL033C	160.374	288.356		9.40862	4.17735	62.1551	69.8615	4.34435	57.7277
BDF1	YLR399C	144.768	162.742		49.391	46.5281	96.3948	137.907	29.9906	59.4831
BDF2	YDL070W	120.024	117.577		114.868	68.8765	0.5	164.401	42.2765	40.4736
BDH1	YAL060W	221.942	449.474		107.38	34.6355	0.5	182.506	45.4808	77.0935
BDH2	YAL061W	47.8317	449.077		0.5	0.5	0.5	22.1414	0.5	115.277
BDP1	YNL039W	65.5188	86.6016		38.4287	0.5	0.5	51.2193	33.9229	99.9037
BDS1	YOL164W	14.0802	20.6357		36.175	0.5	0.5	30.5378	0.5	7.3376
BEM1	YBR200W	44.3801	45.3271		19.8064	0.5	0.5	17.1338	0.5	0.5
BEM2	YER155C	40.6783	38.495		73.7253	17.3323	54.7873	85.197	45.7119	92.5249
BEM3	YPL115C	27.3176	28.8807		35.3842	52.8357	0.5	71.593	35.2786	33.7536
BEM4	YPL161C	25.5333	29.7051		3.14165	0.5	0.5	19.6263	4.60237	0.5
BER1	YLR412W	67.8418	65.9988		111.227	0.5	0.5	44.4037	0.5	11.2879
BET1	YIL004C	73.3528	51.7562		12.9619	0.5	0.5	32.5177	24.2135	0.5
BET2	YPR176C	65.8271	75.3221		19.3206	0.5	0.5	33.7279	8.46534	0.5
BET3	YKR068C	90.5824	76.7563		47.1652	30.7073	0.5	150.059	10.3371	40.3374
BET4	YJL031C	47.9473	62.5764		8.57409	0.5	0.5	28.2606	17.439	13.1257
BET5	YML077W	61.4148	43.5532		21.3499	0.5	0.5	24.9282	32.0703	0.5
BFR1	YOR198C	261.822	189.752		144.807	32.4596	6.87269	164.72	22.9426	63.3503
BFR2	YDR299W	91.2331	46.3323		22.5862	35.4037	154.815	55.3098	28.5232	33.4511
BGL2	YGR282C	1108.38	859.479		118.222	44.6636	38.5108	244.53	43.7476	65.998
BIG1	YHR101C	24.9754	24.1734		9.44431	0.5	0.5	16.6179	0.5	0.5
BIK1	YCL029C	40.4207	30.5986		42.807	0.5	0.5	30.8738	10.9379	0.5
BIM1	YER016W	114.055	81.5126		107.54	0.5	0.5	117.038	6.43949	0.5
BIO2	YGR286C	67.2137	56.9768		40.4685	0.5	0.5	63.299	8.05324	2.38648
BIO4	YNR057C	19.4988	14.8337		51.9175	0.5	0.5	52.5368	0.5	0.5
BIR1	YJR089W	22.1837	17.4685		76.9801	4.32685	90.1603	44.9337	14.1075	0.5
BIT2	YBR270C	12.5559	21.3723		17.5134	0.5	0.5	12.2804	5.12615	0.5
BIT61	YJL058C	10.9716	12.2024		0.5	0.5	0.5	7.81303	0.935882	0.5
BLI1	YKL061W	39.7369	51.9642		125.738	37.2059	0.5	37.3013	5.80402	0.5
BLM10	YFL007W	32.0073	32.9892		17.4424	9.88695	156.744	55.3812	16.4069	24.5505
BLS1	YLR408C	17.062	26.5568		0.5	0.5	0.5	13.5122	0.5	0.5
BMH1	YER177W	1929.21	1554.3		261.369	44.8962	149.33	722.64	171.02	213.533
BMS1	YPL217C	63.3625	38.2245		69.0126	13.4498	103.617	98.5214	96.2609	39.7744
BNA1	YJR025C	255.452	251.22		114.327	28.2615	0.5	116.881	21.3443	40.7618
BNA3	YJL060W	90.2467	85.7058		19.7693	0.5	0.5	80.7098	20.6587	25.2774
BNA4	YBL098W	39.5167	34.4183		9.85548	0.5	0.5	24.858	0.5	10.2728
BNA5	YLR231C	102.269	102.687		39.848	0.5	0.5	107.275	7.45241	12.3164
BNA6	YFR047C	170.848	207.171		19.2565	0.5	34.5819	123.868	42.8619	60.4444
BNA7	YDR428C	41.83	31.957		12.6747	11.4441	0.5	28.811	15.3785	11.9736
BNI1	YNL271C	24.0984	28.438		154.569	14.2636	0.5	47.97	37.4699	37.8409
BNI4	YNL233W	25.8795	26.0897		23.319	0.5	0.5	22.201	5.28024	11.9459
BNI5	YNL166C	104.313	76.916		17.8734	21.8252	0.5	64.4484	37.3929	29.2
BNR1	YIL159W	11.0089	10.5652		9.76374	0.5	3.24463	24.0184	8.79264	18.1868
BNS1	YGR230W	29.1459	32.2133		33.5514	0.5	0.5	14.0605	0.5	0.5
BOI1	YBL085W	51.7088	52.6457		105.953	18.2167	17.8515	71.2754	6.77455	24.5228
BOI2	YER114C	37.4022	38.397		42.705	39.7056	0.5	47.1418	23.1659	0.5
BOP2	YLR267W	13.2063	65.9103		19.4633	0.5	0.5	13.4596	1.34798	0.5
BOP3	YNL042W	23.2984	42.5021		26.6128	0.5	0.5	38.1992	0.5	1.19324
BOR1	YNL275W	19.4712	13.3525		7.67983	0.5	0.5	16.9397	0.5	0.5
BOS1	YLR078C	89.0284	91.0669		114.33	0.5	101.498	80.2153	9.73628	0.5
BPL1	YDL141W	39.8889	33.1882		63.5497	0.5	99.7511	47.1366	11.9353	0.5
BPT1	YLL015W	27.1421	28.5186		15.7036	0.5	0.5	19.7778	0.5	34.6998
BRE1	YDL074C	77.1214	67.4057		78.3421	31.9447	23.8748	139.347	48.065	0.5
BRE2	YLR015W	33.589	26.3711		9.98022	0.5	0.5	24.0148	12.2435	0.5
BRE4	YDL231C	26.8315	33.7341		21.6309	0.5	16.3057	32.1499	16.6572	0.5
BRE5	YNR051C	123.65	90.4302		795.672	0.5	18.5771	313.835	20.47	58.8386
BRF1	YGR246C	46.9235	50.7026		28.1992	0.5	0.5	39.7158	25.0878	0.5
BRL1	YHR036W	30.7627	27.419		11.015	0.5	29.8035	26.3503	10.441	2.7705
BRN1	YBL097W	12.1354	12.9396		18.3962	75.2754	0.5	32.5388	20.0232	12.3299
BRO1	YPL084W	39.7142	62.8282		16.4566	0.5	0.5	17.6995	15.4286	32.8486
BRR1	YPR057W	56.5159	63.8719		43.3436	41.6739	0.5	31.3695	0.5	0.5
BRR2	YER172C	13.9767	16.4758		24.5473	3.68321	0.5	34.746	18.9834	55.4639
BRR6	YGL247W	35.6503	35.4076		18.8464	16.0949	0.5	32.2221	0.5	0.5
BRX1	YOL077C	186.065	97.2592		33.5731	53.5166	0.5	66.6203	33.245	0.5
BSC2	YDR275W	49.3804	49.5288		113.584	54.3887	16.2644	81.0392	14.9819	9.68291
BSC6	YOL137W	37.5952	24.9564		23.0555	0.5	0.5	22.4379	0.5	0.5
BSD2	YBR290W	68.0147	112.615		14.6186	56.4151	34.446	43.2461	12.9829	33.0814
BSP1	YPR171W	41.5685	42.9688		59.6731	29.092	43.1121	49.2013	0.5	0.5
BST1	YFL025C	15.5999	14.9459		6.50214	2.15097	21.1786	26.1008	6.99792	5.84268
BTN2	YGR142W	41.7673	3071.24		22.1464	0.5	550.31	22.58	19.9115	705.008
BTS1	YPL069C	26.5161	26.3938		3.88858	0.5	87.7166	22.467	0.5	0.5
BTT1	YDR252W	19.2997	21.326		0.5	0.5	0.5	11.1665	0.5	0.5
BUB1	YGR188C	10.3053	5.34165		12.9952	0.5	0.5	29.3321	0.935882	0.5
BUB2	YMR055C	15.144	22.6743		0.5	0.5	0.5	18.6027	0.5	0.5
BUB3	YOR026W	49.5716	44.8135		38.4172	0.5	0.5	31.7883	2.80765	0.5
BUD13	YGL174W	23.2161	28.7984		10.4965	0.5	0.5	19.1616	5.64994	0.5
BUD14	YAR014C	76.2077	66.2544		73.368	33.3233	90.8787	108.881	11.8237	0.5
BUD16	YEL029C	37.9408	21.4719		23.7776	0.5	0.5	25.8136	7.22129	0.5
BUD17	YNR027W	48.0645	40.592		95.3098	0.5	0.5	31.9359	7.86451	0.5
BUD2	YKL092C	16.4689	20.1772		16.3689	0.5	0.5	17.9983	2.28386	9.24425
BUD20	YLR074C	187.666	113.312		39.1442	15.6506	0.5	34.3661	12.4669	19.2566
BUD21	YOR078W	141.984	86.1634		27.9725	15.746	0.5	54.1443	13.5491	0.5
BUD22	YMR014W	79.3538	40.1452		26.4056	2.15097	63.383	58.8667	39.1183	11.8089
BUD23	YCR047C	122.389	80.0978		61.4518	52.8024	0.5	70.6973	27.3293	27.6916
BUD27	YFL023W	41.8915	22.4804		20.7097	0.5	42.3694	59.2541	18.2016	0.5
BUD3	YCL014W	12.177	8.69277		33.0976	16.8132	0.5	36.2085	34.7047	38.6501
BUD32	YGR262C	64.9029	54.3256		18.2019	0.5	0.5	33.7646	11.7621	0.5
BUD4	YJR092W	32.1667	29.2588		36.566	21.655	0.5	40.0321	30.834	11.9459
BUD6	YLR319C	31.1032	31.538		30.1563	1.06302	0.5	105.893	13.1794	0.5
BUD7	YOR299W	42.2546	66.0345		52.9791	0.5	0.5	86.4589	28.7466	41.3105
BUD8	YLR353W	42.8996	27.3829		24.2587	1.58208	0.5	8.46601	16.6572	0.5
BUD9	YGR041W	40.1603	29.0784		71.1949	5.95876	0.5	21.2333	0.5	0.5
BUG1	YDL099W	158.408	155.358		52.5061	16.3897	0.5	113.799	6.43949	11.9736
BUL1	YMR275C	29.0575	31.1435		33.2682	4.32685	0.5	58.0027	19.4224	18.365
BUL2	YML111W	32.8028	23.4162		22.0005	0.5	0.5	43.691	15.0434	0.5
BUR2	YLR226W	25.7267	22.4692		11.8851	0.5	0.5	14.5886	2.28386	25.8538
BUR6	YER159C	156.546	160.53		211.804	54.4343	19.6862	116.215	22.5998	19.7776
BXI1	YNL305C	62.0056	155.929		3.47301	0.5	0.5	8.5084	5.99275	20.4767
BYE1	YKL005C	41.7499	48.041		25.1728	37.7	11.952	39.3029	4.15563	16.5684
BZZ1	YHR114W	41.6816	55.2291		10.1889	0.5	0.5	34.3203	33.761	0.5
CAB1	YDR531W	91.2779	69.4898		15.861	34.1954	0.5	108.275	7.34073	0.5
CAB2	YIL083C	60.0465	56.769		19.1928	0.5	0.5	64.2997	5.20319	15.0046
CAB3	YKL088W	45.9992	58.1912		48.5663	24.9977	2.51901	10.2397	23.139	7.0771
CAB4	YGR277C	74.9102	53.693		83.2956	0.5	0.5	13.4177	0.5	5.49984
CAB5	YDR196C	99.2134	133.365		60.8132	16.2444	0.5	54.9699	10.7838	37.0174
CAC2	YML102W	61.5868	69.4568		7.42359	0.5	0.5	33.7692	19.4648	35.3309
CAD1	YDR423C	34.4548	89.0964		38.29	0.5	100.03	29.2138	0.5	22.4934
CAF120	YNL278W	12.5744	11.7215		8.07524	0.5	0.5	15.3017	10.4141	5.41749
CAF130	YGR134W	15.597	17.6195		20.0809	0.5	0.5	15.7305	13.395	0.5
CAF16	YFL028C	83.4078	75.8792		0.5	2.62019	0.5	26.2975	30.4105	0.5
CAF20	YOR276W	378.236	221.196		43.4305	0.5	141.72	87.9391	53.8536	66.5745
CAF4	YKR036C	41.2621	32.4717		47.2276	53.2842	0.5	87.1663	14.6391	18.8995
CAF40	YNL288W	64.5459	81.9584		25.46	0.5	0.5	85.433	1.98345	26.3194
CAJ1	YER048C	239.298	221.163		39.0325	132.911	11.8695	190.01	48.065	119.255
CAK1	YFL029C	37.1238	46.3167		24.7535	0.5	0.5	14.7794	18.7678	0.5
CAM1	YPL048W	407.992	387.984		122.023	33.6181	172.79	210.832	113.211	58.4949
CAN1	YEL063C	109.866	96.3741		31.0672	43.1314	85.0326	53.1136	7.48706	14.4012
CAP1	YKL007W	195.065	210.1		27.0892	0.5	0.5	97.1207	61.7372	43.9306
CAP2	YIL034C	139.966	150.061		74.558	0.5	11.2264	21.6582	14.8278	7.7628
CAR1	YPL111W	214.049	456.334		16.7227	16.7592	0.5	42.4039	15.3516	63.0217
CAR2	YLR438W	60.218	105.934		13.8757	0.5	0.5	36.5179	23.6628	17.6381
CAT5	YOR125C	39.984	47.6223		36.0962	7.39134	0.5	31.3225	12.0625	0.5
CAX4	YGR036C	32.0734	37.1405		9.10698	0.5	0.5	19.9072	18.1592	0.5
CBC2	YPL178W	169.852	166.871		116.868	7.59067	0.5	150.233	24.2559	18.2961
CBF1	YJR060W	82.7799	75.2914		13.7106	47.5828	0.5	57.5223	0.5	8.61319
CBF2	YGR140W	21.2654	14.422		59.4557	6.92212	0.5	20.5144	13.6608	2.81168
CBF5	YLR175W	450.992	241.037		112.887	22.2779	114.571	239.271	82.0996	38.9652
CBK1	YNL161W	47.6241	51.7111		19.2603	0.5	0.5	48.1694	10.8262	15.4021
CBP1	YJL209W	21.1901	22.2753		28.9712	0.5	0.5	15.8116	0.5	0.5
CBP2	YHL038C	22.2073	20.0995		5.47965	0.5	17.0313	19.4747	10.7414	9.72408
CBP3	YPL215W	64.8395	98.8484		7.44271	0.5	0.5	18.5223	0.5	0.5
CBP4	YGR174C	48.8495	110.837		7.8107	0.5	0.5	46.7	8.04549	0.5
CBP6	YBR120C	29.9661	54.8245		20.4333	0.5	0.5	34.8998	16.5031	8.61319
CBR1	YIL043C	471.196	374.861		104.635	14.7578	30.3107	268.648	56.9425	41.1735
CBS1	YDL069C	15.9195	16.2654		17.4826	36.6121	0.5	24.4844	0.5	0.5
CBS2	YDR197W	27.9687	43.8805		21.3829	0.5	0.5	30.5092	1.34798	0.5
CBT1	YKL208W	23.886	29.5688		8.12604	0.5	0.5	0.5	0.5	0.5
CCA1	YER168C	53.4153	44.5374		60.3259	0.5	0.5	28.3311	0.5	16.76
CCC1	YLR220W	129.334	155.963		50.6233	0.5	0.5	39.487	18.2285	51.3783
CCC2	YDR270W	17.8181	20.3756		5.02157	0.5	0.5	30.0226	14.743	0.5
CCE1	YKL011C	27.3492	35.361		2.56232	0.5	0.5	23.4054	15.4901	0.5
CCH1	YGR217W	10.1513	5.31165		15.7535	22.8218	0.5	30.6971	4.90278	0.5
CCL1	YPR025C	45.1046	63.2087		22.0907	0.5	0.5	47.7472	0.5	0.5
CCM1	YGR150C	26.5978	25.4617		77.0473	0.5	0.5	60.1935	19.927	7.3376
CCP1	YKR066C	216.336	323.206		59.9881	0.5	0.5	36.6101	31.6892	119.516
CCR4	YAL021C	30.7172	38.9258		22.0736	0.5	0.5	59.2709	19.045	0.5
CCS1	YMR038C	213.285	172.39		93.6173	0.5	0.5	66.8542	26.0082	99.9987
CCT2	YIL142W	303.165	215.703		86.5781	30.4374	0.5	163.259	26.7631	79.4262
CCT3	YJL014W	237.591	174.395		22.1701	0.5	0.5	42.6838	70.7186	34.7275
CCT4	YDL143W	281.392	223.97		67.0141	39.6849	0.5	169.607	49.671	53.4076
CCT5	YJR064W	226.312	141.417		87.9849	35.9228	134.175	276.813	19.6959	52.3237
CCT6	YDR188W	331.144	252.704		86.5659	25.4378	15.4975	220.58	97.6782	137.087
CCT7	YJL111W	241.369	142.188		46.6159	47.4873	71.6657	203.74	60.0004	62.5418
CCT8	YJL008C	251.686	182.16		77.2055	2.6451	0.5	74.5195	36.4493	55.7395
CCW12	YLR110C	11203.6	9797.56		1481	644.031	1239.22	2743.08	422.899	560.367
CCW14	YLR390W-A	616.389	429.28		72.1674	81.2093	0.5	138.975	79.6694	8.31151
CCZ1	YBR131W	12.4646	9.43708		133.99	4.32685	0.5	16.4945	19.8846	0.5
CDC1	YDR182W	70.6373	68.3523		14.8046	0.5	0.5	17.6504	2.99637	0.5
CDC10	YCR002C	138.561	135.726		32.9595	23.0377	0.5	51.8116	37.8396	0.5
CDC11	YJR076C	137.08	111.518		73.1747	0.5	135.867	106.112	62.8928	16.1155
CDC12	YHR107C	122.305	102.625		49.8622	0.5	0.5	59.3887	15.8831	5.88386
CDC123	YLR215C	37.9993	25.0652		2.73817	0.5	0.5	18.0233	0.5	10.1905
CDC14	YFR028C	93.1874	79.9074		26.1918	0.5	0.5	35.113	22.6923	20.2162
CDC16	YKL022C	22.6897	31.508		7.40027	6.32832	0.5	38.7757	19.8154	0.5
CDC19	YAL038W	6885.87	6900.41		1107.84	272.782	638.16	3591.83	731.07	1773.56
CDC20	YGL116W	35.7148	27.1608		23.0243	0.5	3.97024	15.2668	12.1742	0.5
CDC21	YOR074C	97.3811	60.9351		9.44406	1.06302	0.5	79.9008	8.76575	0.5
CDC23	YHR166C	19.1268	21.7491		0.5	0.5	0.5	30.9283	0.5	0.5
CDC24	YAL041W	42.4956	41.8225		11.4475	0.5	8.66609	63.7394	13.9612	6.30905
CDC25	YLR310C	30.2596	32.5363		27.0944	30.9565	0.5	36.3081	24.6489	0.5
CDC26	YFR036W	32.8007	29.1982		24.0044	0.5	0.5	32.2784	14.4503	0.5
CDC27	YBL084C	21.8991	33.4598		7.33081	0.5	0.5	61.2353	4.23267	2.34531
CDC28	YBR160W	70.6177	75.7421		12.5553	0.5	71.1997	15.4269	0.5	0.5
CDC3	YLR314C	214.623	181.711		49.9732	0.5	0.5	144.728	33.0485	0.5
CDC31	YOR257W	69.4345	79.1845		34.1323	11.9424	0.5	44.287	20.94	20.9431
CDC33	YOL139C	732.377	431.391		87.1842	78.178	0.5	318.174	37.5816	95.8021
CDC34	YDR054C	111.162	181.869		16.5943	30.9814	39.8795	41.4213	1.98345	62.0343
CDC36	YDL165W	76.007	72.5995		0.5	17.7724	0.5	26.3064	0.5	0.5
CDC37	YDR168W	106.702	110.372		34.3523	0.5	0.5	40.8757	36.7729	43.7516
CDC39	YCR093W	23.3326	30.2152		39.7044	62.2534	66.7514	85.9312	41.8489	27.9378
CDC4	YFL009W	49.2608	55.3494		20.5297	0.5	0.5	27.4115	3.10806	7.88632
CDC40	YDR364C	35.9443	28.9334		7.06042	33.1738	0.5	15.8249	0.5	0.5
CDC42	YLR229C	321.222	229.991		161.773	40.6732	0.5	237.312	14.3464	33.4788
CDC43	YGL155W	55.517	53.3012		11.7169	22.6973	0.5	29.5366	8.27661	0.5
CDC45	YLR103C	31.1247	19.885		34.2343	16.1156	0.5	36.1127	0.5	0.5
CDC48	YDL126C	458.007	537.675		361.71	170.217	228.759	546.862	147.122	153.282
CDC5	YMR001C	59.521	31.8874		8.10148	0.5	0.5	29.2332	9.20474	0.5
CDC50	YCR094W	50.9383	43.5992		24.4306	0.5	0.5	22.8001	6.47413	5.88386
CDC53	YDL132W	69.7546	66.3405		61.5646	0.5	0.5	54.1849	28.7466	4.69062
CDC55	YGL190C	62.4976	89.7495		59.0017	17.7475	0.5	93.0683	50.322	54.6009
CDC6	YJL194W	13.634	3.3017		17.7686	1.06302	0.5	15.6881	9.43586	0.5
CDC60	YPL160W	198.453	145.733		186.26	23.6814	51.2709	716.415	102.662	127.881
CDC7	YDL017W	17.7994	26.9621		45.5177	3.23891	0.5	6.91086	0.5	0.5
CDC73	YLR418C	69.8062	70.4033		7.32974	0.5	0.5	52.7611	12.2358	19.0641
CDC8	YJR057W	64.9484	54.3052		6.57179	0.5	0.5	31.3311	11.35	0.5
CDC9	YDL164C	48.0155	32.3743		31.8036	7.31659	95.0745	36.7508	16.7342	1.57726
CDD1	YLR245C	28.9437	31.5595		16.3353	0.5	0.5	18.3655	15.7559	0.5
CDH1	YGL003C	25.9958	39.7443		7.60248	0.5	0.5	4.20906	22.365	0.5
CDS1	YBR029C	122.296	60.8276		46.9964	22.3235	0.5	59.9598	11.2383	0.5
CEF1	YMR213W	23.7312	44.2787		4.77556	0.5	0.5	15.4212	0.5	7.0771
CEG1	YGL130W	65.1595	73.1072		28.4504	0.5	0.5	23.9268	6.17372	7.54347
CEM1	YER061C	23.2917	59.0395		29.5504	0.5	0.5	64.9853	5.05686	13.6055
CEP3	YMR168C	14.8273	27.9652		1.92031	0.5	0.5	13.7504	0.5	5.54101
CET1	YPL228W	48.1543	53.3559		18.1524	2.12605	0.5	36.0443	1.98345	0.5
CEX1	YOR112W	35.7811	36.8979		39.8268	0.5	9.77514	5.76481	1.34798	17.4457
CFD1	YIL003W	43.5311	36.707		19.1078	0.5	0.5	18.9856	0.935882	0.5
CFT1	YDR301W	20.2474	20.6806		25.3432	16.6347	15.1553	30.1525	15.1975	0.5
CFT2	YLR115W	21.7258	31.6953		31.0624	0.5	0.5	17.8746	0.5	21.8624
CGI121	YML036W	35.0013	28.6121		6.51057	31.1682	0.5	9.98788	0.5	0.5
CGR1	YGL029W	119.561	41.2074		35.3587	55.4226	0.5	74.4349	24.7528	37.251
CHA1	YCL064C	20.0257	12.8635		0.5	0.5	0.5	14.1822	0.5	0.5
CHA4	YLR098C	18.8409	32.4556		9.4369	0.5	19.9337	8.44217	0.5	0.5
CHC1	YGL206C	42.56	57.3869		122.022	24.5451	81.3996	368.369	78.8913	110.298
CHD1	YER164W	29.6433	40.9094		38.4493	54.1437	20.1109	67.3335	19.0873	23.7136
CHK1	YBR274W	26.6267	29.5519		5.79575	0.5	0.5	19.3484	5.12615	9.46358
CHL1	YPL008W	24.9255	20.0081		33.5268	0.5	0.5	27.1136	10.364	0.5
CHL4	YDR254W	18.8667	19.4519		30.4101	9.88695	0.5	14.1457	1.87176	15.9373
CHO1	YER026C	422.515	385.447		64.222	13.076	17.8515	150.68	50.9999	73.9944
CHO2	YGR157W	199.218	161.853		150.418	92.8984	218.637	394.619	59.261	171.045
CHS1	YNL192W	62.0639	63.5428		26.5503	2.67002	16.5241	60.6516	3.40847	17.0071
CHS2	YBR038W	42.3432	27.918		5.54907	0.5	0.5	25.1226	50.9575	0.5
CHS3	YBR023C	46.9837	34.8603		21.426	50.855	0.5	68.7057	63.7827	0.5
CHS5	YLR330W	171.503	204.469		35.494	47.1385	0.5	54.5605	35.7946	58.1798
CHS6	YJL099W	11.3648	15.7627		34.0726	0.5	0.5	75.9041	0.5	0.5
CHS7	YHR142W	87.2457	71.4387		16.1279	0.5	0.5	35.3641	0.5	0.5
CHZ1	YER030W	322.327	272.086		13.311	125.279	50.8171	94.08	15.4901	0.5
CIA1	YDR267C	50.411	51.1909		27.1721	6.79754	0.5	18.5727	8.68871	0.5
CIC1	YHR052W	139.41	74.8129		18.8658	1.60699	0.5	33.0562	6.88623	28.9806
CIK1	YMR198W	26.7616	29.5879		41.9759	13.5743	0.5	30.7704	3.03102	0.5
CIN2	YPL241C	34.832	21.1116		32.2344	3.23891	0.5	20.2599	7.74507	0.5
CIN4	YMR138W	32.7543	24.2875		0.5	0.5	0.5	4.35388	0.5	0.5
CIN5	YOR028C	33.1397	185.953		16.0867	0.5	0.5	37.072	0.5	29.7352
CIN8	YEL061C	25.078	25.5207		47.3646	23.7312	86.1488	104.517	3.52016	11.9459
CIR1	YGR207C	150.671	174.813		27.5776	0.5	0.5	33.3606	11.3847	38.1425
CIR2	YOR356W	113.085	113.339		51.9928	35.8771	0.5	168.799	82.9083	66.6426
CIS3	YJL158C	900.482	631.561		167.376	49.3849	92.5071	188.902	60.1198	42.092
CIT1	YNR001C	301.579	754.989		102.174	85.9306	158.103	196.766	43.9249	152.088
CIT2	YCR005C	243.999	1146.39		48.4964	67.9381	353.019	82.0533	52.625	149.4
CKA1	YIL035C	108.344	91.9227		65.1799	53.4544	0.5	84.2262	22.5729	0.5
CKA2	YOR061W	135.407	113.83		53.4187	41.3043	0.5	54.6965	3.52016	29.3235
CKB1	YGL019W	192.515	185.148		40.7176	32.2312	0.5	112.044	28.9968	27.4857
CKB2	YOR039W	134.248	124.467		127.592	19.558	128.28	125.633	10.8531	9.54593
CKI1	YLR133W	37.147	40.9098		30.7379	8.13464	0.5	24.9521	10.9726	24.4547
CKS1	YBR135W	114.077	77.3296		27.9047	0.5	0.5	198.257	10.2601	0.5
CLA4	YNL298W	28.4374	22.9464		8.91572	17.9261	0.5	27.1199	12.7595	0.5
CLB1	YGR108W	113.979	65.4825		92.1256	14.9322	0.5	73.8487	15.5827	0.5
CLB2	YPR119W	52.4922	13.8668		29.3018	9.04817	7.85796	25.2383	24.6602	0.5
CLB3	YDL155W	65.3479	72.7616		19.0057	0.5	0.5	55.6818	2.28386	14.634
CLB4	YLR210W	30.5138	26.6651		15.3309	3.23891	0.5	29.0149	12.0625	0.5
CLB5	YPR120C	48.6118	37.6492		36.8914	21.5802	0.5	33.7152	3.10806	0.5
CLB6	YGR109C	17.1876	6.28721		3.1171	0.5	0.5	5.35823	8.15717	0.5
CLC1	YGR167W	317.97	282.139		324.416	99.2185	28.8716	499.162	101.195	58.8663
CLD1	YGR110W	10.6341	37.0408		0.5	0.5	60.6456	4.41818	0.5	0.5
CLF1	YLR117C	30.5597	38.288		69.2525	0.5	0.5	52.8921	18.4519	19.1742
CLG1	YGL215W	92.2698	67.1516		175.571	28.5023	43.8789	104.827	24.6411	23.3161
CLN1	YMR199W	83.1086	35.0916		33.5832	2.15097	0.5	51.5235	0.5	0.5
CLN2	YPL256C	114.042	72.1211		42.7766	4.32685	0.5	31.863	25.0031	7.54347
CLN3	YAL040C	44.3257	73.2952		54.3251	0.5	56.9763	66.7711	9.58994	15.855
CLP1	YOR250C	34.8239	46.4525		35.5203	0.5	0.5	23.4559	2.80765	0.5
CLU1	YMR012W	122.495	105.002		96.6974	55.7423	69.2292	232.199	64.6105	175.379
CMC1	YKL137W	56.1502	59.6368		15.2141	0.5	0.5	45.7622	11.2383	0.5
CMC2	YBL059C-A	50.8046	54.0149		11.9123	57.5279	0.5	43.8667	0.5	19.9423
CMC4	YMR194C-B	13.2849	55.859		82.3745	1.58208	15.881	28.0996	0.5	0.5
CMD1	YBR109C	397.331	281.99		109.843	48.5752	12.6363	279.665	66.8483	63.3233
CMK1	YFR014C	39.7403	112.688		51.7233	0.5	0.5	38.2247	20.2544	45.4659
CMK2	YOL016C	51.6281	222.679		35.9028	0.5	219.12	20.394	1.45967	24.7698
CMP2	YML057W	60.0417	93.1261		44.882	0.5	0.5	42.9555	0.5	48.2784
CMS1	YLR003C	73.6184	45.5179		57.2653	0.5	26.1342	70.0455	18.941	7.72162
CNA1	YLR433C	44.3275	39.1317		30.4997	0.5	0.5	24.8472	0.5	0.5
CNE1	YAL058W	37.1636	28.2154		57.4685	0.5	0.5	26.3571	0.5	0.5
CNL1	YDR357C	58.2897	47.1918		113.66	7.81073	0.5	88.7211	0.5	0.5
CNM67	YNL225C	27.6753	34.6944		54.93	0.5	0.5	42.3073	13.8226	24.3993
CNN1	YFR046C	26.3025	31.4058		68.8783	0.5	0.5	25.9678	17.0693	0.5
CNS1	YBR155W	71.8265	28.85		18.7578	0.5	0.5	46.114	4.379	20.3397
COA1	YIL157C	114.953	142.409		0.5	24.0302	0.5	28.5896	10.5605	56.9462
COA2	YPL189C-A	35.6247	67.0384		48.9522	0.5	0.5	40.8482	7.07496	0.5
COA3	YJL062W-A	145.106	152.978		13.7794	14.683	76.7086	57.036	10.364	0.5
COA4	YLR218C	57.6175	58.9259		56.4566	43.339	0.5	76.2971	16.9307	17.2676
COF1	YLL050C	814.477	585.904		71.6648	31.3759	116.695	463.223	119.909	55.6429
COG1	YGL223C	49.0253	54.9176		10.9673	0.5	9.04953	14.8866	3.9669	27.8563
COG2	YGR120C	40.7275	43.3145		16.7448	0.5	0.5	36.0315	0.5	0.5
COG3	YER157W	27.6639	28.6237		75.3266	2.10113	0.5	60.8272	0.5	0.5
COG4	YPR105C	38.3645	39.0131		9.34853	0.5	0.5	72.8698	30.6607	18.0633
COG5	YNL051W	35.5356	48.3449		17.3353	0.5	0.5	35.449	2.28386	0.5
COG6	YNL041C	33.3305	34.4568		7.45931	0.5	0.5	42.2889	20.108	0.5
COG7	YGL005C	63.2886	83.4591		0.5	50.4854	0.5	26.5316	0.5	0.5
COG8	YML071C	54.0778	57.2435		24.2903	29.2165	9.04953	11.2584	17.3697	0.5
COP1	YDL145C	136.064	120.978		63.7216	0.5	0.5	148.969	106.744	65.1342
COQ1	YBR003W	57.0242	80.7319		55.5329	0.5	123.313	66.3988	6.10443	0.5
COQ10	YOL008W	35.3293	36.6433		39.4826	8.32979	298.168	66.1829	0.5	0.5
COQ2	YNR041C	55.9068	37.8076		11.6398	0.5	0.5	60.3283	29.6747	1.19324
COQ3	YOL096C	38.2115	73.5803		0.5	0.5	21.8217	13.3349	3.63184	18.5709
COQ4	YDR204W	64.6232	100.703		53.2041	0.5	117.125	52.9558	12.3206	40.1307
COQ5	YML110C	243.614	236.605		59.7344	49.8459	11.5685	142.221	23.9901	0.5
COQ6	YGR255C	71.8769	89.6095		30.2113	0.5	0.5	80.917	0.5	27.7462
COQ8	YGL119W	41.1471	32.8992		51.4893	0.5	0.5	44.7997	0.5	0.5
COQ9	YLR201C	54.0418	82.6305		21.8834	21.5055	0.5	18.1483	0.5	0.5
COR1	YBL045C	180.638	261.794		35.8067	22.1035	15.3325	152.265	24.4177	47.386
COS1	YNL336W	60.1451	90.9603		11.9738	0.5	0.5	44.6637	5.28024	12.3711
COS10	YNR075W	11.8404	9.18141		29.0732	0.5	85.3698	30.3506	0.5	0.5
COS5	YJR161C	21.9477	43.7184		12.1682	2.10113	0.5	48.9568	6.21612	13.729
COS6	YGR295C	162.154	190.009		11.2427	2.15097	15.58	43.1024	5.05686	14.7575
COS7	YDL248W	24.9083	51.0107		15.8759	3.18907	0.5	41.7869	4.34435	0.5
COS8	YHL048W	60.3371	87.1292		4.08009	0.5	0.5	33.7386	0.5	16.3214
COS9	YKL219W	43.4183	40.0305		21.4358	0.5	0.5	36.1126	0.5	0.5
COT1	YOR316C	63.5777	73.5899		17.4158	0.5	0.5	53.8038	0.5	16.623
COX10	YPL172C	27.9771	22.5762		8.63788	0.5	0.5	15.0581	3.5548	0.5
COX11	YPL132W	37.4889	49.3709		42.5103	0.5	0.5	42.8971	10.8262	0.5
COX12	YLR038C	82.3533	90.2889		46.6368	0.5	0.5	63.1028	6.81694	18.2549
COX13	YGL191W	233.065	260.395		54.3369	0.5	27.6679	55.4113	5.58065	39.624
COX14	YML129C	79.813	131.992		16.5736	14.0934	0.5	28.4622	7.9338	0.5
COX15	YER141W	78.4466	152.465		44.8406	15.1522	21.7271	166.128	92.6177	123.686
COX16	YJL003W	33.9171	44.5689		10.9538	24.0509	0.5	15.4261	11.9353	0.5
COX17	YLL009C	48.0492	53.2755		28.2114	8.3547	0.5	75.8877	15.0936	21.0531
COX18	YGR062C	21.393	40.5306		36.6548	0.5	0.5	8.98675	0.5	16.4995
COX19	YLL018C-A	17.2021	83.6628		23.538	36.9276	0.5	18.9231	4.49068	40.2131
COX20	YDR231C	63.3256	113.33		54.4169	0.5	72.35	40.0063	0.5	14.0307
COX23	YHR116W	31.6514	39.2255		0.5	0.5	0.5	24.0472	0.5	0.5
COX4	YGL187C	153.395	179.101		3.89793	25.0143	0.5	12.6294	0.5	0.5
COX5A	YNL052W	133.808	132.337		43.7219	0.5	0.5	21.5362	21.4136	19.5582
COX5B	YIL111W	135.4	177.448		48.5777	0.5	56.6099	287.803	84.0639	34.2469
COX6	YHR051W	147.889	155.291		20.4003	16.2693	0.5	35.8682	4.90278	3.11335
COX7	YMR256C	70.7185	101.189		0.5	0.5	0.5	28.6997	0.5	3.15453
COX8	YLR395C	83.507	87.0926		45.6106	0.5	10.8429	43.7604	20.6163	0.5
COX9	YDL067C	130.12	128.285		99.3861	74.802	0.5	171.876	24.8914	63.9544
COY1	YKL179C	57.2494	74.1531		39.8131	5.26529	0.5	59.0958	25.2419	43.2029
CPA1	YOR303W	239.047	353.583		48.5563	47.4707	0.5	65.9941	30.033	33.4385
CPA2	YJR109C	216.355	209.358		148.156	54.7831	78.1186	321.843	205.305	172.031
CPD1	YGR247W	33.7764	70.6801		0.5	30.6491	0.5	10.8254	0.935882	14.0584
CPR1	YDR155C	2904.3	2338.07		522.905	290.168	281.877	1674.08	296.906	351.537
CPR2	YHR057C	169.42	154.157		50.4982	0.5	0.5	39.7867	18.8717	0.5
CPR3	YML078W	308.984	240.893		34.6681	0.5	70.314	69.3448	27.1907	9.12073
CPR4	YCR069W	134.466	131.706		88.7666	0.5	0.5	113.15	21.6292	35.7283
CPR5	YDR304C	367.014	323.36		31.1514	0.5	0.5	83.4056	8.31125	18.8036
CPR6	YLR216C	366.722	796.959		44.9507	0.5	81.7588	105.908	38.0284	95.335
CPR7	YJR032W	63.2363	42.1962		37.8554	8.87376	0.5	12.754	10.1137	13.6467
CPR8	YNR028W	77.7466	77.4247		41.1251	26.0026	0.5	44.6942	24.3598	0.5
CPS1	YJL172W	53.8127	51.2888		66.2356	0.5	0.5	110.477	20.289	0.5
CPT1	YNL130C	220.162	146.836		54.8404	0.5	0.5	146.468	6.3278	5.84268
CRD1	YDL142C	30.4504	52.0901		39.228	0.5	0.5	34.0707	2.69596	6.6519
CRG1	YHR209W	15.0763	19.4066		25.51	0.5	0.5	19.7063	0.5	13.1257
CRH1	YGR189C	328.165	269.273		20.8696	70.7202	0.5	107.355	37.1002	19.133
CRM1	YGR218W	81.7921	92.0539		32.5542	31.3924	89.0149	89.6338	5.39192	60.0453
CRN1	YLR429W	153.468	136.73		46.2849	14.5128	23.904	103.251	21.5253	38.3896
CRP1	YHR146W	207.348	193.928		37.4346	11.2739	0.5	42.5639	21.2171	21.1767
CRT10	YOL063C	22.2719	31.6749		3.94743	11.3735	0.5	6.82493	0.5	17.981
CRZ1	YNL027W	28.2937	38.3642		30.1232	0.5	0.5	49.3257	2.17218	25.7849
CSE1	YGL238W	70.4373	57.8597		48.896	14.5584	77.6235	58.0629	24.1789	36.1535
CSE2	YNR010W	26.9785	47.3914		16.5224	0.5	0.5	6.85657	0.5	0.5
CSE4	YKL049C	41.3221	44.7612		4.38834	0.5	0.5	10.0699	18.244	0.5
CSG2	YBR036C	121.262	156.688		28.5247	0.5	0.5	45.3189	10.8955	48.3472
CSH1	YBR161W	35.5735	40.5336		44.1576	0.5	0.5	23.7825	0.5	0.5
CSI1	YMR025W	11.8494	22.6036		10.7175	0.5	0.5	12.8544	0.5	0.5
CSI2	YOL007C	83.171	42.5944		15.7726	5.38987	0.5	40.4662	5.42657	23.522
CSL4	YNL232W	101.011	74.8098		22.8045	0.5	21.0136	28.7371	16.4338	0.5
CSM1	YCR086W	30.7651	29.8912		1.17729	0.5	0.5	22.3035	0.5	0.5
CSM2	YIL132C	16.2343	16.2465		14.9399	0.5	0.5	73.4484	12.2089	0.5
CSM3	YMR048W	40.9082	37.3324		12.1347	0.5	15.881	18.9438	5.61529	0.5
CSN9	YDR179C	27.8121	18.8881		26.4351	0.5	0.5	22.3655	0.5	0.5
CSR1	YLR380W	91.4434	69.8959		27.6732	71.8039	0.5	60.89	11.4964	11.219
CST26	YBR042C	59.6054	36.5082		96.0701	0.5	0.5	44.9373	25.7502	0.5
CST6	YIL036W	53.3875	141.985		52.6572	0.5	0.5	50.1381	5.16855	6.6519
CST9	YLR394W	22.2277	22.9784		23.079	0.5	0.5	5.56335	0.5	0.5
CTF18	YMR078C	35.8694	22.3757		36.4193	20.0272	0.5	32.0402	20.3583	0.5
CTF19	YPL018W	12.263	11.385		47.5242	23.9263	0.5	29.6651	14.2347	5.80151
CTF3	YLR381W	15.7783	19.8062		0.5	0.5	0.5	7.07509	0.5	0.5
CTF4	YPR135W	28.132	27.7619		12.7852	0.5	0.5	21.8236	1.45967	24.3035
CTF8	YHR191C	47.4683	43.2618		14.8774	0.5	0.5	45.3251	10.002	3.8814
CTH1	YDR151C	53.2844	184.594		25.6331	2.10113	98.5667	23.7679	0.5	13.976
CTI6	YPL181W	63.2241	80.0386		22.1954	0.5	0.5	33.1743	13.06	26.1278
CTK1	YKL139W	36.0137	30.4909		11.2254	0.5	0.5	38.7724	1.34798	10.8762
CTK2	YJL006C	25.9497	34.3748		1.96529	0.5	0.5	31.7996	0.935882	0.5
CTK3	YML112W	29.9326	30.0393		34.3526	1.06302	0.5	20.3688	0.5	0.5
CTL1	YMR180C	27.5612	31.3233		42.6987	0.5	0.5	25.9446	14.9317	0.5
CTM1	YHR109W	10.9925	15.7103		0.5	0.5	0.5	12.5503	0.5	0.5
CTP1	YBR291C	30.2225	29.6112		17.8719	0.5	0.5	24.3188	0.5	0.5
CTR1	YPR124W	20.7182	22.7858		5.45842	0.5	0.5	17.8031	2.58428	0.5
CTR2	YHR175W	119.559	113.583		31.4095	0.5	0.5	11.9466	9.39347	0.5
CTR86	YCR054C	22.5325	17.1784		1.68037	0.5	0.5	11.9781	0.5	2.00246
CTR9	YOL145C	59.4316	55.0928		63.6214	46.2748	0.5	137.353	13.5568	40.2551
CTS1	YLR286C	723.538	677.774		52.529	58.6117	74.6968	75.444	101.398	156.136
CTS2	YDR371W	28.0576	28.7021		41.7132	0.5	0.5	24.886	0.5	0.5
CTT1	YGR088W	34.5896	495.925		68.8564	0.5	0.5	27.8055	0.935882	18.7625
CUE1	YMR264W	168.298	148.601		133.591	0.5	0.5	203.874	29.9136	38.9518
CUE2	YKL090W	21.4888	20.5487		57.7598	14.1141	0.5	16.387	4.75645	0.5
CUE3	YGL110C	36.9175	46.8332		33.2247	0.5	0.5	15.7371	26.1701	0.5
CUE4	YML101C	62.6589	93.3299		9.98606	0.5	0.5	30.6027	2.17218	0.5
CUE5	YOR042W	154.841	196.955		63.6134	0.5	167.087	73.226	63.0661	21.0531
CUL3	YGR003W	20.6533	19.1169		22.6896	1.58208	0.5	16.9213	1.98345	0.5
CUP2	YGL166W	42.2161	73.9563		20.0515	0.5	16.825	26.255	10.7761	0.5
CUP9	YPL177C	70.6445	83.2613		19.121	0.5	0.5	59.4367	10.5258	10.314
CUR1	YPR158W	36.921	243.12		3.23118	60.2436	0.5	58.5809	3.40847	110.519
CUS1	YMR240C	37.8014	41.7386		72.9818	0.5	0.5	29.1285	26.5744	9.46358
CUS2	YNL286W	41.8457	50.8144		66.5405	1.06302	0.5	42.8078	0.5	0.5
CWC15	YDR163W	66.5994	56.4742		101.198	0.5	25.5736	49.3345	1.87176	0.5
CWC2	YDL209C	38.8919	13.5165		20.4699	0.5	0.5	14.3983	21.3366	9.03839
CWC21	YDR482C	67.1813	40.8687		23.1411	0.5	0.5	49.8453	4.90278	0.5
CWC22	YGR278W	22.091	28.049		6.91796	0.5	0.5	17.1562	26.274	0.5
CWC23	YGL128C	20.628	25.1452		38.3118	0.5	0.5	24.2134	0.5	0.5
CWC24	YLR323C	32.9965	20.2765		37.9787	0.5	0.5	17.5053	1.45967	0.5
CWC25	YNL245C	33.3979	32.5405		32.9578	31.052	0.5	19.643	0.5	3.1957
CWC27	YPL064C	61.0849	66.9038		26.6093	94.6965	0.5	68.1939	23.5858	10.314
CWH41	YGL027C	83.4251	75.0979		28.9651	0.5	0.5	26.6253	5.53825	26.9782
CWH43	YCR017C	71.8603	72.8405		40.0185	0.5	11.7869	59.2502	10.2601	42.0105
CWP1	YKL096W	458.855	291.043		143.481	102.989	0.5	521.944	138.395	82.7026
CWP2	YKL096W-A	6572.98	3917.35		1615.12	553.595	530.202	3497.97	872.915	455.13
CYB2	YML054C	10.9467	54.2893		29.8771	0.5	0.5	5.22953	0.5	50.0061
CYB5	YNL111C	127.924	60.5699		70.2986	48.3884	0.5	50.3583	23.8092	3.6209
CYC1	YJR048W	153.875	121.649		22.0226	0.5	0.5	27.9228	10.4064	5.41749
CYC2	YOR037W	23.7998	35.4793		8.28355	0.5	0.5	27.0407	18.1861	0.5
CYC3	YAL039C	69.0184	137.559		4.43512	0.5	0.5	16.301	13.6261	40.7349
CYC7	YEL039C	19.5697	160.262		8.28821	0.5	0.5	54.6098	8.05324	97.6257
CYC8	YBR112C	61.8508	97.3923		104.782	0.5	22.8362	85.3108	20.9167	31.2024
CYK3	YDL117W	39.7305	23.8242		40.0108	6.8972	0.5	37.1598	7.37537	0.5
CYM1	YDR430C	34.2508	33.7018		14.901	0.5	0.5	37.5646	4.60237	0.5
CYR1	YJL005W	25.8716	44.0215		30.5097	77.7254	0.5	45.0694	40.3546	31.2571
CYS3	YAL012W	550.556	427.693		74.8881	26.2517	0.5	142.751	78.2904	123.849
CYS4	YGR155W	796.501	548.362		47.3793	103.711	23.5326	330.112	56.3494	146.096
CYT1	YOR065W	111.169	186.106		100.308	18.8355	18.7009	98.9193	38.7833	38.0048
CYT2	YKL087C	83.4854	109.167		17.0693	48.3095	2.86119	18.7923	4.04394	0.5
DAD1	YDR016C	50.0147	49.5508		53.8194	50.3981	0.5	50.4437	0.5	12.7139
DAD2	YKR083C	29.4214	26.5063		16.7555	0.5	0.5	16.7387	3.52016	0.5
DAD3	YBR233W-A	48.5806	28.3746		35.6714	0.5	0.5	25.0587	0.5	0.5
DAD4	YDR320C-A	82.1178	67.425		36.9829	23.1914	0.5	58.9865	0.5	16.623
DAK1	YML070W	159.793	232.477		19.305	22.4439	0.5	112.37	33.8458	26.8135
DAL2	YIR029W	15.1951	28.1599		12.4688	0.5	0.5	10.0772	0.5	0.5
DAL5	YJR152W	10.7064	16.4263		22.7829	0.5	0.5	16.8223	1.34798	0.5
DAL7	YIR031C	18.9019	31.1867		22.714	0.5	0.5	2.57948	3.03102	0.5
DAL81	YIR023W	30.5788	28.9231		53.6094	0.5	0.5	25.9614	6.81694	0.5
DAL82	YNL314W	28.4264	35.0232		9.31972	0.5	0.5	31.3221	0.5	0.5
DAM1	YGR113W	51.2636	56.6244		24.0076	0.5	0.5	68.9654	25.2342	0.5
DAP1	YPL170W	73.9641	86.0641		313.587	99.2267	0.5	304.163	14.5274	23.3573
DAP2	YHR028C	83.9311	108.728		52.0065	0.5	99.0789	149.617	3.85521	0.5
DAS1	YJL149W	17.8368	23.7829		0.5	0.5	0.5	14.9509	0.5	0.5
DAS2	YDR020C	26.8321	14.7927		14.9724	0.5	0.5	18.9493	0.5	0.5
DAT1	YML113W	71.3434	38.7522		50.167	33.5227	0.5	84.9266	0.5	0.5
DBF2	YGR092W	51.3156	68.5523		44.5083	0.5	0.5	17.8496	9.58994	38.0325
DBF20	YPR111W	23.9199	22.0092		41.3206	0.5	0.5	26.6075	0.5	24.8799
DBF4	YDR052C	51.8996	51.2328		38.2924	14.1889	0.5	65.6943	21.3366	11.9324
DBP10	YDL031W	59.4952	30.8057		18.1373	8.52911	0.5	68.5831	4.75645	11.1644
DBP2	YNL112W	152.429	76.6522		34.801	65.2432	59.7599	116.382	40.9286	45.8634
DBP3	YGL078C	166.58	86.2003		65.4095	15.1024	0.5	71.8572	22.076	40.9819
DBP5	YOR046C	205.788	145.274		49.3648	0.5	0.5	177.501	58.5485	37.388
DBP6	YNR038W	42.5077	28.1534		31.0479	7.9104	0.5	62.5977	0.935882	0.5
DBP7	YKR024C	35.8366	14.6141		18.9264	0.5	0.5	20.0032	18.6484	33.7948
DBP8	YHR169W	58.679	32.1748		31.8636	0.5	0.5	28.6166	32.6442	0.5
DBP9	YLR276C	125.107	87.8762		49.7121	10.8047	0.5	106.176	13.1101	7.92749
DBR1	YKL149C	26.9294	46.5532		14.2653	6.40306	0.5	27.8508	0.935882	19.0919
DCC1	YCL016C	27.4415	31.2784		18.918	0.5	0.5	7.22427	0.5	0.5
DCD1	YHR144C	41.1505	24.9026		19.4855	11.9175	0.5	37.0273	8.45758	6.73425
DCG1	YIR030C	10.8262	11.1759		5.33781	0.5	0.5	5.79096	0.5	0.5
DCI1	YOR180C	17.3119	36.9937		39.5232	0.5	0.5	23.1442	0.5	0.5
DCN1	YLR128W	19.0712	17.3743		0.5	0.5	0.5	15.796	17.8164	0.5
DCP1	YOL149W	86.9819	67.4855		24.6364	35.8273	0.5	57.6854	32.5056	0.5
DCP2	YNL118C	71.6175	82.7258		61.6911	38.7672	68.3798	80.1116	12.2089	8.43504
DCR2	YLR361C	26.8506	27.8581		30.2805	0.5	0.5	24.556	0.5	0.5
DCS1	YLR270W	73.0936	158.559		27.8999	23.1665	0.5	93.0475	17.8511	86.5999
DCS2	YOR173W	40.5067	275.93		15.1488	11.5438	10.4595	70.2424	10.8878	59.799
DCW1	YKL046C	151.322	127.349		76.7964	0.5	8.20014	170.205	5.31488	0.5
DDC1	YPL194W	11.5432	12.1764		6.60258	0.5	0.5	14.6252	10.002	0.5
DDI1	YER143W	55.5166	105.746		1.15548	42.4048	0.5	9.9343	0.5	0.5
DDP1	YOR163W	101.82	88.3087		72.1106	42.9902	0.5	110.781	40.4818	15.1827
DDR2	YOL052C-A	56.8262	639.274		26.5591	6.94703	48.5748	46.701	2.69596	66.3955
DDR48	YMR173W	331.133	509.883		23.9745	39.6102	136.917	277.072	53.2336	88.9713
DED1	YOR204W	51.0905	67.1854		155.066	64.7656	57.4593	534.917	110.939	122.574
DED81	YHR019C	650.217	461.197		135.785	67.1284	100.814	261.48	112.094	94.3199
DEF1	YKL054C	195.973	187.631		47.3556	75.4789	0.5	66.8697	11.5656	52.7489
DEG1	YFL001W	48.0967	32.6471		29.7747	0.5	14.4297	42.7075	10.364	19.1465
DEP1	YAL013W	67.1972	114.522		63.297	0.5	0.5	44.7783	38.9565	12.4534
DER1	YBR201W	29.8033	49.4472		22.2456	0.5	0.5	25.2149	5.53825	0.5
DET1	YDR051C	74.3334	77.5456		134.934	26.4012	0.5	85.4815	5.42657	20.7926
DFG10	YIL049W	31.1101	21.5815		19.2421	1.06302	0.5	24.8893	0.5	0.5
DFG16	YOR030W	20.5913	25.9914		11.338	0.5	0.5	20.6354	0.5	0.5
DFG5	YMR238W	91.2315	59.1081		32.9442	0.5	0.5	11.5685	12.8366	0.5
DFM1	YDR411C	71.0086	72.5887		67.5348	10.5555	75.4467	192.655	12.5362	30.2151
DFR1	YOR236W	89.2474	52.0329		71.4208	41.7071	0.5	96.5136	26.1701	0.5
DGA1	YOR245C	38.9855	51.9011		4.66951	0.5	14.1288	9.74242	0.5	0.5
DGK1	YOR311C	91.609	76.5884		80.0123	2.67002	0.5	91.1949	5.16855	25.9085
DGR2	YKL121W	14.413	29.1828		26.175	0.5	0.5	25.3124	0.5	0.5
DHH1	YDL160C	41.4646	81.7567		129.187	16.1654	4.69585	48.7033	27.183	72.486
DHR2	YKL078W	22.1553	13.9165		2.68374	0.5	0.5	4.29068	0.5	0.5
DIA1	YMR316W	13.178	28.9513		5.91492	0.5	0.5	10.2789	0.5	8.77788
DIA2	YOR080W	18.3777	17.8992		62.3311	0.5	0.5	115.592	3.21974	6.56956
DIA4	YHR011W	21.9448	39.8809		0.5	0.5	0.5	11.1554	13.2564	13.9483
DIB1	YPR082C	68.5935	50.4262		137.368	0.5	38.8118	79.9237	17.3428	0.5
DIC1	YLR348C	483.308	615.425		186.591	95.8259	74.9103	227.902	104.21	68.0828
DID2	YKR035W-A	129.206	177.155		89.7169	0.5	0.5	68.1083	10.7761	22.8774
DID4	YKL002W	146.976	138.161		104.283	45.2159	0.5	138.282	32.5749	35.2343
DIE2	YGR227W	32.2729	27.2863		41.3302	0.5	0.5	20.3273	0.5	0.5
DIF1	YLR437C	65.8357	85.5684		26.206	0.5	0.5	25.8698	3.03102	11.5484
DIG1	YPL049C	130.818	155.893		58.0493	0.5	0.5	134.407	5.39192	30.668
DIG2	YDR480W	35.3743	38.3802		52.5742	0.5	0.5	19.3089	0.5	0.5
DIM1	YPL266W	122.437	69.9365		43.1806	57.9224	0.5	73.2382	29.4513	17.144
DIN7	YDR263C	14.3037	14.4782		0.783755	0.5	0.5	3.90602	0.5	0.5
DIP2	YLR129W	61.1118	37.3709		41.2555	52.8315	0.5	59.6708	54.1927	9.29889
DIP5	YPL265W	127.139	614.765		56.7106	21.7339	73.612	107.331	21.7911	105.046
DIS3	YOL021C	48.0485	38.4826		56.4031	65.9034	0.5	46.8484	27.0982	0.5
DJP1	YIR004W	84.3265	76.6872		34.777	31.571	0.5	45.9636	28.2574	7.72162
DLD1	YDL174C	147.85	189.594		194.353	80.52	0.5	126.251	46.1586	68.8097
DLD2	YDL178W	90.9614	87.9464		83.9753	0.5	0.5	99.5892	23.3893	0.5
DLD3	YEL071W	528.842	481.955		206.867	64.5663	50.5162	434.209	95.356	121.532
DLS1	YJL065C	83.0725	80.9019		116.116	10.4309	0.5	63.2	5.88106	11.9459
DLT1	YMR126C	24.7259	30.8686		74.0651	0.5	0.5	39.711	0.5	0.5
DMA1	YHR115C	74.5527	81.1556		27.1922	0.5	0.5	62.0597	2.28386	0.5
DMA2	YNL116W	41.0569	32.6211		28.4553	7.02178	0.5	7.56136	6.81694	0.5
DML1	YMR211W	23.7563	27.2792		4.89187	0.5	0.5	11.1607	0.5	0.5
DNA2	YHR164C	10.7794	12.4348		67.4286	6.25357	0.5	41.7118	48.6773	4.69062
DNF1	YER166W	44.6915	41.8192		46.3279	0.5	0.5	91.9283	7.152	61.2536
DNF2	YDR093W	34.628	37.9878		35.0717	35.3331	28.6944	61.2026	56.0604	48.3053
DNF3	YMR162C	17.8614	18.603		16.0668	2.67002	0.5	12.8201	42.8774	4.43012
DNM1	YLL001W	42.1006	49.7606		7.33897	33.1573	0.5	41.8315	8.3459	0.5
DOA1	YKL213C	70.4555	86.4345		28.721	20.9906	6.10582	35.61	19.4994	2.7705
DOA4	YDR069C	15.3336	34.0464		3.42057	0.5	7.85796	13.5416	0.5	5.49984
DOG1	YHR044C	14.0055	19.0655		13.509	0.5	0.5	14.3036	1.45967	0.5
DOG2	YHR043C	80.1008	138.059		34.0292	0.5	1.7934	41.1082	10.441	0.5
DOM34	YNL001W	61.3216	61.7421		3.61751	0.5	0.5	29.1913	0.5	0.5
DON1	YDR273W	14.3614	19.1422		87.3106	0.5	0.5	2.69759	15.6018	0.5
DOP1	YDR141C	18.0144	21.3789		43.0195	0.5	9.04953	60.039	7.22904	21.3548
DOS2	YDR068W	90.0667	101.709		31.6814	7.29168	0.5	71.831	55.5366	26.0866
DOT1	YDR440W	33.7556	25.0907		54.068	0.5	0.5	44.2154	0.5	0.5
DOT5	YIL010W	84.7499	80.841		58.3075	0.5	0.5	79.6773	11.1959	12.2341
DOT6	YER088C	115.716	262.58		57.9734	0.5	213.951	90.7471	10.7414	32.094
DPB11	YJL090C	20.3248	23.6563		7.32729	0.5	2.51901	4.95932	4.07859	0.5
DPB2	YPR175W	26.1822	28.9598		52.7719	0.5	39.9329	45.9052	1.87176	3.49738
DPB3	YBR278W	54.5465	61.6673		46.223	1.60699	0.5	28.0367	16.7342	0.5
DPB4	YDR121W	76.8084	61.7158		6.98406	0.5	0.5	35.9293	13.7109	0.5
DPH1	YIL103W	53.1292	33.0755		14.0139	0.5	0.5	17.0444	1.34798	0.5
DPH2	YKL191W	100.29	71.5384		63.6642	0.5	0.5	92.7828	25.8004	22.7951
DPH5	YLR172C	163.54	119.789		42.6699	38.7589	30.6237	92.2011	12.8019	22.7128
DPL1	YDR294C	102.267	113.317		26.6832	0.5	0.5	26.2851	24.1866	30.7495
DPM1	YPR183W	327.547	305.567		83.437	35.5449	0.5	70.5833	29.9906	41.6946
DPP1	YDR284C	111.136	106.76		61.5374	0.5	0.5	40.9408	11.9855	54.3681
DPS1	YLL018C	444.678	424.928		128.093	27.6345	0.5	547.04	147.034	188.12
DRE2	YKR071C	105.816	156.935		31.3587	29.8685	9.00827	32.4194	10.1406	6.56956
DRS1	YLL008W	102.282	57.8495		59.0831	17.4527	36.5524	93.3078	82.2615	28.7201
DRS2	YAL026C	34.5263	28.3474		96.0143	5.34004	0.5	26.1408	14.4079	38.5535
DSD1	YGL196W	60.0298	74.3741		22.7157	0.5	0.5	20.8548	10.4064	0.5
DSE1	YER124C	170.036	206.855		113.19	49.4638	48.3393	65.7357	23.7745	52.3237
DSE2	YHR143W	337.425	269		257.447	86.6905	50.4628	186.408	17.5661	39.9114
DSE3	YOR264W	78.4136	144.135		54.9362	96.1581	0.5	66.2904	6.69751	66.561
DSE4	YNR067C	70.2835	40.7295		45.6684	13.2504	151.667	37.3921	30.0061	6.73425
DSF2	YBR007C	21.9969	21.9372		33.0748	47.3835	0.5	44.2684	0.5	7.72162
DSK2	YMR276W	309.042	295.323		56.0542	5.29021	0.5	146.265	31.0651	0.5
DSL1	YNL258C	43.3535	53.708		45.5699	0.5	97.8945	50.5025	12.4245	0.5
DSN1	YIR010W	42.8815	43.4373		8.57578	4.8459	0.5	48.4553	6.69751	17.3776
DSS1	YMR287C	12.4904	14.5481		18.4991	0.5	0.5	17.48	7.86451	0.5
DSS4	YPR017C	35.3315	31.2033		42.7427	50.7304	0.5	18.5223	0.5	0.5
DST1	YGL043W	161.292	122.593		39.3641	16.2153	35.8972	62.4606	25.9813	2.7705
DTD1	YDL219W	79.7323	52.4066		15.5619	1.58208	0.5	23.6936	25.2611	0.5
DUG1	YFR044C	243.593	242.585		30.371	37.4965	0.5	142.684	34.5584	41.8458
DUG2	YBR281C	32.1498	28.4006		3.20688	0.5	0.5	18.903	0.5	0.5
DUG3	YNL191W	38.5556	27.4085		33.7798	0.5	0.5	30.9277	0.5	0.5
DUN1	YDL101C	38.287	33.0462		9.37251	0.5	0.5	11.3967	0.5	7.15945
DUO1	YGL061C	39.5538	28.4319		4.52432	0.5	0.5	6.33367	0.5	0.5
DUR3	YHL016C	11.0372	11.8625		4.89235	0.5	0.5	9.53626	5.88106	0.5
DUS1	YML080W	41.7048	19.8001		10.2801	0.5	0.5	19.7497	5.01447	0.5
DUS3	YLR401C	60.2291	42.855		38.975	0.5	0.5	55.4338	3.5548	0.5
DUS4	YLR405W	46.3969	34.2315		24.0594	0.5	8.92575	25.8108	13.5837	2.72933
DUT1	YBR252W	156.11	82.195		23.4317	20.7414	0.5	30.3735	34.9704	8.91486
DYN2	YDR424C	83.092	76.4924		26.1976	0.5	0.5	30.5543	12.2358	0.5
DYN3	YMR299C	32.6184	36.6257		92.2142	0.5	0.5	24.5181	0.5	0.5
DYS1	YHR068W	273.36	171.588		32.1366	79.7601	12.6363	200.998	37.289	94.951
EAF1	YDR359C	19.5249	23.6505		19.6629	0.5	0.5	77.1645	8.23421	10.0258
EAF3	YPR023C	126.233	131.834		57.0481	0.5	69.0108	72.7858	1.76008	18.1314
EAF5	YEL018W	49.583	51.8669		28.3982	0.5	0.5	47.4785	5.31488	0.5
EAF6	YJR082C	63.5791	46.8049		129.967	0.5	0.5	63.0481	0.5	0.5
EAF7	YNL136W	79.8736	81.1378		27.8959	0.5	0.5	35.5263	32.7828	0.5
EAP1	YKL204W	57.0892	87.7813		18.824	0.5	0.5	41.2109	21.1209	15.992
EAR1	YMR171C	59.169	70.717		78.0343	20.8162	0.5	79.5542	0.5	9.28543
EBP2	YKL172W	256.287	135.481		124.629	0.5	0.5	157.856	81.3566	40.008
EBS1	YDR206W	55.0595	39.5514		89.6367	0.5	0.5	35.1577	6.40484	8.05101
ECI1	YLR284C	22.9501	84.2714		0.5	0.5	0.5	9.18609	0.5	0.5
ECL1	YGR146C	38.6342	374.394		23.1099	12.7812	58.3087	29.1192	17.4198	116.896
ECM1	YAL059W	76.9953	37.3696		84.8621	0.5	103.18	93.3844	27.3908	0.5
ECM14	YHR132C	138.71	141.349		14.2823	0.5	12.896	57.5132	19.1644	16.8012
ECM15	YBL001C	231.913	162.818		118.791	239.114	224.828	251.569	91.1156	43.2718
ECM16	YMR128W	34.1408	30.244		110.233	54.3928	14.8544	34.5283	34.1809	0.5
ECM19	YLR390W	45.4387	55.1185		14.5558	3.73304	0.5	37.9317	13.5067	0.5
ECM2	YBR065C	18.8666	19.2074		44.9747	0.5	0.5	4.09662	6.51653	0.5
ECM21	YBL101C	12.0765	25.0261		7.12351	17.3323	19.9337	21.0342	1.34798	0.5
ECM22	YLR228C	18.9017	32.8014		34.456	0.5	0.5	20.2295	3.93226	10.4098
ECM25	YJL201W	37.0831	45.3053		13.8058	0.5	0.5	11.6613	0.5	0.5
ECM27	YJR106W	11.496	13.9536		42.4991	0.5	0.5	22.4054	0.5	0.5
ECM29	YHL030W	19.245	24.812		17.1016	8.37962	0.5	93.9655	22.6923	29.0487
ECM3	YOR092W	50.6502	37.3502		17.3583	21.165	0.5	73.9752	27.4756	44.26
ECM30	YLR436C	31.2286	42.8828		18.2593	0.5	3.5868	33.245	20.2812	15.7726
ECM31	YBR176W	37.9998	31.6441		33.6255	0.5	0.5	11.9273	0.5	0.5
ECM32	YER176W	26.8429	28.906		73.0502	11.6933	0.5	87.35	23.6897	20.2986
ECM33	YBR078W	852.621	376.893		334.98	172.314	69.7534	658.661	190.246	104.566
ECM38	YLR299W	40.6172	45.1231		10.1906	24.9686	0.5	62.0638	0.5	0.5
ECM4	YKR076W	29.9748	69.89		41.6242	0.5	0.5	32.8843	0.5	8.18799
ECM5	YMR176W	15.4292	18.1933		21.8995	0.5	1.7934	14.0635	0.5	7.15945
ECM7	YLR443W	39.0668	28.3525		4.79864	2.15097	0.5	39.1795	2.91933	0.5
ECM9	YKR004C	20.139	20.3285		9.74817	0.5	0.5	11.0226	0.5	0.5
ECO1	YFR027W	24.0264	27.9863		0.5	3.78288	0.5	17.1389	13.7109	0.5
ECT1	YGR007W	107.03	94.3217		16.5226	0.5	0.5	46.72	4.04394	4.26542
EDC1	YGL222C	43.7113	91.1214		29.4375	38.6135	0.5	22.2617	6.81694	0.5
EDC2	YER035W	66.4291	276.072		27.9379	0.5	79.9945	53.7186	2.99637	96.9938
EDC3	YEL015W	90.7525	97.5211		36.4327	37.1809	0.5	15.3226	18.8293	0.5
EDE1	YBL047C	73.272	98.4081		117.277	6.8972	0.5	153.421	52.729	75.9549
EEB1	YPL095C	36.8649	71.0989		69.49	0.5	0.5	64.9864	0.5	5.84268
EFB1	YAL003W	2040.52	1375.75		577.178	245.642	429.657	1203.8	363.897	346.148
EFG1	YGR271C-A	74.6341	43.4184		21.8859	41.786	5.76364	23.2505	4.86814	10.4098
EFM1	YHL039W	46.6003	29.6907		84.4661	0.5	0.5	57.311	0.5	0.5
EFR3	YMR212C	52.7433	40.0625		68.192	0.5	0.5	19.0541	23.7745	0.5
EFT1	YOR133W	826.622	724.659		384.807	65.4923	306.909	778.794	248.745	456.268
EFT2	YDR385W	1356.94	1122.47		258.69	69.6946	331.156	738.98	295.708	393.506
EGD1	YPL037C	1250.99	712.895		234.575	209.138	259.163	634.838	157.563	118.185
EGD2	YHR193C	1709.33	1118.26		292.018	186.291	237.372	935.487	181.419	88.052
EGT2	YNL327W	186.439	240.646		45.667	18.8396	135.42	67.979	18.4943	39.0064
EHD3	YDR036C	47.0263	43.8051		103.358	0.5	0.5	27.9961	5.88106	28.6101
EHT1	YBR177C	210.685	215.659		110.866	38.9789	28.9832	96.4275	23.501	73.8986
EIS1	YMR031C	105.828	204.189		24.6383	43.7999	0.5	72.3928	54.4699	96.9392
EKI1	YDR147W	39.7891	26.0786		49.1014	17.9261	0.5	57.9126	2.17218	0.5
ELA1	YNL230C	21.8254	31.4002		21.2135	0.5	0.5	22.9902	30.4296	0.5
ELC1	YPL046C	19.9252	18.2091		26.63	15.1273	0.5	22.9797	15.7906	0.5
ELF1	YKL160W	348.301	310.279		111.846	53.9153	0.5	102.717	30.7378	22.1229
ELG1	YOR144C	18.6729	13.2928		37.7419	0.5	0.5	19.3708	0.5	0.5
ELM1	YKL048C	23.7515	17.0216		12.7604	3.23891	0.5	10.2196	13.5067	0.5
ELO1	YJL196C	319.08	262.387		116.727	0.5	0.5	207.692	18.8795	36.9216
ELP2	YGR200C	74.2828	49.2998		54.7834	13.5743	8.66609	39.5183	34.8355	7.54347
ELP3	YPL086C	78.8533	56.4534		21.7219	0.5	0.5	40.8701	24.6333	10.7803
ELP4	YPL101W	65.6544	51.4469		55.0121	0.5	0.5	50.9925	1.87176	51.0354
ELP6	YMR312W	60.0405	45.3565		30.7601	0.5	0.5	36.2116	10.3293	0.5
EMC1	YCL045C	134.132	108.955		61.5399	0.5	8.66609	53.6049	12.1241	31.9974
EMC2	YJR088C	91.8528	84.3436		47.1585	0.5	0.5	82.334	10.7838	10.7392
EMC4	YGL231C	166.244	132.161		46.56	33.0825	0.5	43.9371	9.54755	39.8299
EMC6	YLL014W	152.724	106.024		62.6274	0.5	0.5	58.5288	4.04394	6.00738
EMG1	YLR186W	185.379	86.0438		82.856	22.6183	0.5	96.4461	30.8919	0.5
EMI1	YDR512C	60.1036	66.9539		24.6877	0.5	0.5	36.5815	1.34798	0.5
EMI2	YDR516C	121.266	662.315		23.0173	0.5	47.9147	39.0789	8.38829	82.8127
EMP24	YGL200C	553.393	394.232		165.884	24.0302	175.622	177.088	10.5951	16.6777
EMP46	YLR080W	14.3512	36.1115		0.5	0.5	0.5	7.5948	0.5	0.5
EMP47	YFL048C	126.104	111.514		11.0564	0.5	0.5	33.4626	16.426	23.4808
EMP70	YLR083C	131.767	71.2022		82.5092	0.5	0.5	112.3	5.20319	30.4209
EMW1	YNL313C	53.0851	32.194		30.7544	0.5	0.5	19.5287	14.4079	23.3026
ENA1	YDR040C	43.682	140.085		33.9111	0.5	67.2586	14.6835	5.20319	14.1542
ENA2	YDR039C	26.4836	15.3624		68.7218	1.58208	44.4104	50.9051	5.72698	18.749
ENA5	YDR038C	23.4583	20.7075		54.7821	2.6451	33.6499	58.4044	8.42294	9.12073
ENB1	YOL158C	60.2367	81.4308		24.01	2.10113	0.5	31.3513	2.80765	4.30659
END3	YNL084C	128.277	115.492		101.346	19.558	2.51901	183.194	28.2652	20.8061
ENO1	YGR254W	738.773	3479.83		691.911	140.157	280.962	2159.83	253.89	752.93
ENO2	YHR174W	11466.8	10960.7		1217.42	455.577	981.692	3038.4	1194.8	1794.45
ENP1	YBR247C	83.7288	47.677		17.0456	0.5	31.6794	46.422	4.56773	40.5148
ENP2	YGR145W	74.7954	49.7748		49.5947	44.9626	14.6069	54.5996	34.5315	36.867
ENT1	YDL161W	102.247	117.671		35.1496	24.7444	28.9954	41.9716	31.6121	30.1192
ENT2	YLR206W	102.236	147.15		23.2433	65.2182	0.5	41.9657	26.7093	56.6176
ENT3	YJR125C	137.532	153.672		131.871	32.4596	0.5	81.9357	27.4255	18.8036
ENT4	YLL038C	28.9516	40.335		30.5579	15.1813	0.5	12.3032	1.76008	18.4743
ENT5	YDR153C	68.1052	106.113		36.9248	16.8838	0.5	26.4974	0.5	17.5281
ENV10	YLR065C	158.324	102.447		64.4103	6.3034	0.5	113.776	2.58428	0.5
ENV11	YGR071C	19.8305	15.0968		0.5	0.5	0.5	26.9403	0.935882	0.5
ENV7	YPL236C	17.6489	47.7913		22.7949	0.5	0.5	10.742	1.34798	24.9623
ENV9	YOR246C	176.131	129.448		170.118	0.5	0.5	112.152	16.8459	6.18553
EOS1	YNL080C	68.9291	61.833		90.1315	0.5	0.5	84.8844	2.28386	0.5
EPL1	YFL024C	23.6745	27.4761		56.4423	5.95876	0.5	69.3468	17.3619	11.9324
EPS1	YIL005W	50.1796	48.8051		23.1448	0.5	46.7401	61.5576	0.5	10.0123
EPT1	YHR123W	76.0508	50.7595		4.88811	0.5	0.5	29.5765	1.98345	0.5
ERB1	YMR049C	79.3333	56.2461		62.6264	29.3951	0.5	86.0837	39.8924	20.8884
ERC1	YHR032W	61.8836	55.497		28.6906	10.705	0.5	9.97603	6.02739	0.5
ERD1	YDR414C	40.5202	24.9685		0.5	0.5	0.5	11.5609	0.5	0.5
ERD2	YBL040C	113.58	108.213		9.75662	0.5	11.1438	20.164	21.3635	8.14682
ERF2	YLR246W	24.9538	31.4342		30.958	0.5	34.9774	32.926	11.2383	0.5
ERG1	YGR175C	306.058	162.485		152.428	147.104	0.5	527.264	57.3277	151.199
ERG10	YPL028W	454.953	351.334		80.2901	39.8759	25.4498	332.128	54.0769	73.5692
ERG11	YHR007C	483.497	261.152		141.035	25.633	54.1564	314.979	39.5304	62.5973
ERG12	YMR208W	101.909	87.2011		9.78587	0.5	83.4405	42.3635	1.45967	25.9496
ERG13	YML126C	276.713	177.198		38.0763	0.5	0.5	97.8284	33.1411	0.5
ERG2	YMR202W	452.482	324.096		120.027	70.7658	0.5	137.918	32.1551	39.9257
ERG20	YJL167W	545.689	402.534		85.1727	84.1575	0.5	370.076	60.8861	75.9003
ERG24	YNL280C	124.284	91.5127		65.662	4.17735	0.5	56.0524	11.9007	6.69308
ERG25	YGR060W	494.922	263.548		144.271	61.8257	345.68	238.198	78.93	35.7283
ERG26	YGL001C	111.715	102.044		24.535	0.5	0.5	69.3792	14.0305	23.9472
ERG27	YLR100W	172.05	155.65		51.4844	18.9642	128.89	79.6477	44.9068	0.5
ERG28	YER044C	63.083	74.6885		6.0284	0.5	0.5	57.448	0.5	43.7794
ERG3	YLR056W	435.605	274.946		97.7237	33.3192	70.8454	122.066	23.6282	40.3786
ERG4	YGL012W	424.481	292.763		89.0873	41.6573	33.0481	302.6	66.8789	34.3158
ERG5	YMR015C	136.548	80.7758		24.2392	0.5	0.5	27.1038	4.34435	9.97113
ERG6	YML008C	529.131	411.214		195.663	87.0103	0.5	346.893	75.7796	109.283
ERG7	YHR072W	73.4528	58.3658		61.3187	24.4537	0.5	78.8835	21.3097	13.345
ERG8	YMR220W	127.114	96.8438		86.4542	0.5	0.5	102.072	13.9958	21.2313
ERG9	YHR190W	237.863	218.728		137.812	0.5	0.5	159.22	9.1701	86.2562
ERI1	YPL096C-A	22.5848	22.1261		49.3527	0.5	0.5	35.089	0.5	0.5
ERJ5	YFR041C	82.5615	84.608		10.3168	0.5	0.5	47.2917	0.5	2.81168
ERO1	YML130C	81.3619	218.4		16.8462	0.5	10.377	45.46	1.34798	57.4537
ERP1	YAR002C-A	339.054	263.775		38.1455	32.6797	0.5	26.5149	4.04394	0.5
ERP2	YAL007C	215.327	155.645		38.9282	27.0157	0.5	135.639	4.86814	0.5
ERP3	YDL018C	54.0668	59.3424		32.8618	0.5	0.5	39.3345	5.46896	4.69062
ERP4	YOR016C	84.3896	65.9827		25.4172	5.88401	0.5	38.294	2.39555	0.5
ERP5	YHR110W	153.355	140.559		0.5	31.762	0.5	52.3092	7.48706	0.5
ERP6	YGL002W	67.953	83.9505		37.0333	8.67861	0.5	46.9527	0.5	0.5
ERS1	YCR075C	44.7285	42.6383		0.5	0.5	0.5	16.8619	3.44312	0.5
ERV1	YGR029W	94.8548	91.4004		36.5652	32.3891	0.5	42.1983	0.5	21.4372
ERV14	YGL054C	218.757	187.316		46.7557	28.6726	84.0957	83.6857	24.4793	24.7698
ERV15	YBR210W	60.7333	42.6395		134.249	24.5949	1.7934	38.4706	0.5	0.5
ERV2	YPR037C	95.9126	69.5863		49.6007	0.5	0.5	104.393	37.5971	0.5
ERV25	YML012W	633.767	471.02		174.385	84.6724	172.448	117.725	70.2837	51.6245
ERV29	YGR284C	186.349	140.511		21.9995	7.59067	0.5	48.2531	4.60237	9.68291
ERV41	YML067C	119.131	99.7702		33.6618	0.5	0.5	138.448	10.4488	21.9993
ERV46	YAL042W	353.263	283.58		33.4128	0.5	0.5	158.439	33.3991	87.3948
ESA1	YOR244W	35.3963	52.6484		12.6992	0.5	66.5864	30.7398	20.0925	0.5
ESBP6	YNL125C	30.6695	87.1242		43.489	3.13924	0.5	31.3931	10.441	0.5
ESC1	YMR219W	18.5032	27.4651		15.0424	0.5	33.184	45.136	17.9281	89.3965
ESC2	YDR363W	19.6375	39.5998		7.81681	2.12605	84.137	40.3112	12.3552	10.7392
ESC8	YOL017W	23.5354	18.7362		12.5882	0.5	0.5	20.2404	12.0894	0.5
ESF1	YDR365C	168.88	203.905		281.105	98.0973	26.1754	224.741	44.3794	101.864
ESF2	YNR054C	74.8895	51.6877		20.8195	20.9615	202.921	58.8164	26.2393	33.2049
ESP1	YGR098C	14.498	12.8091		6.64246	24.4039	0.5	19.1327	18.4865	0.5
ESS1	YJR017C	202.617	179.693		165.821	44.7965	7.17361	115.581	32.213	13.8525
EST1	YLR233C	10.3682	9.84335		12.3987	0.5	0.5	23.0892	0.5	3.11335
EST3	YIL009C-A	29.4139	31.299		47.4122	9.39281	11.0613	15.8021	15.833	0.5
ETP1	YHL010C	17.0592	25.5704		54.6043	0.5	0.5	21.1233	0.5	0.5
ETR1	YBR026C	126.067	149.947		20.0069	0.5	0.5	19.2731	45.1649	20.3944
ETT1	YOR051C	131.944	98.9551		41.7817	0.5	12.2942	46.6761	36.6959	0.5
EUG1	YDR518W	55.0684	42.3486		13.4095	0.5	0.5	13.0266	8.46534	0.5
EXG1	YLR300W	722.301	224.205		196.698	49.0901	66.5743	811.145	91.2159	34.9326
EXG2	YDR261C	91.1766	75.7986		57.2478	0.5	0.5	59.6344	2.80765	11.1644
EXO1	YOR033C	32.2312	40.6863		11.4791	26.6254	0.5	40.6543	49.9254	14.7029
EXO5	YBR163W	30.6894	24.8002		49.1587	1.06302	0.5	64.6307	5.50361	0.5
EXO70	YJL085W	31.439	30.3135		1.96714	0.5	0.5	34.6918	5.16855	0.5
EXO84	YBR102C	29.6107	33.2037		24.1119	0.5	0.5	23.8525	0.5	0.5
FAA1	YOR317W	205.28	480.951		46.2661	0.5	273.577	173.756	80.9057	192.797
FAA3	YIL009W	61.049	26.9358		130.351	0.5	0.5	67.5803	37.1194	0.5
FAA4	YMR246W	243.58	202.8		172.102	6.32832	21.3849	186.35	85.3116	77.396
FAB1	YFR019W	12.7149	15.674		17.5836	0.5	1.7934	22.8046	6.3278	4.30659
FAD1	YDL045C	40.8556	58.9482		33.5249	0.5	0.5	92.5339	1.34798	14.3735
FAF1	YIL019W	65.4212	36.7235		9.1977	21.6591	36.3461	51.3159	26.6592	0.5
FAL1	YDR021W	26.8861	17.8531		24.569	0.5	0.5	19.9483	2.39555	0.5
FAP1	YNL023C	25.0588	18.0811		23.5166	100.946	0.5	24.7056	0.5	18.0633
FAP7	YDL166C	106.696	72.6266		25.8131	1.06302	0.5	37.6767	14.4426	0.5
FAR1	YJL157C	53.7231	15.0003		50.3496	41.1631	0.5	43.0508	13.6261	0.5
FAR10	YLR238W	28.2256	38.3768		19.06	1.58208	0.5	35.2047	0.935882	0.5
FAR11	YNL127W	19.1793	31.91		26.3578	0.5	0.5	33.9194	0.5	0.5
FAR3	YMR052W	18.7489	34.6887		13.7451	0.5	0.5	60.4398	3.82057	15.471
FAR7	YFR008W	20.6426	39.5754		4.78519	0.5	0.5	4.1136	0.5	0.5
FAR8	YMR029C	56.1116	74.4898		27.2814	46.333	0.5	45.2311	23.4317	65.9442
FAS1	YKL182W	252.226	177.454		600.238	237.262	1000.91	845.694	357.6	561.313
FAS2	YPL231W	336.04	304.334		351.528	91.7024	239.738	864.703	315.881	523.597
FAT1	YBR041W	70.2476	57.2886		6.26069	0.5	0.5	44.7677	11.8237	0.5
FAU1	YER183C	71.8509	66.801		48.3203	0.5	0.5	20.9754	0.935882	0.5
FBA1	YKL060C	13829.7	12887.4		1884.79	508.707	1212.41	6349.47	1248.17	1540.83
FBP26	YJL155C	30.8382	98.8293		14.2253	0.5	0.5	28.1809	0.5	25.4286
FCF1	YDR339C	116.576	100.232		25.5832	10.7299	0.5	37.2783	6.10443	0.5
FCF2	YLR051C	91.7517	48.1896		15.4873	103.931	0.5	38.4655	13.4721	0.5
FCP1	YMR277W	65.7771	55.1294		37.079	0.5	180.993	47.6921	20.1504	0.5
FCY1	YPR062W	518.315	366.108		347.483	169.748	72.4083	507.89	98.6027	42.0786
FCY2	YER056C	333.24	255.297		180.428	83.0447	39.7024	150.794	16.4415	48.1818
FCY21	YER060W	21.4611	14.7628		27.4082	0.5	0.5	50.8906	0.5	0.5
FDC1	YDR539W	52.6616	63.3661		22.883	0.5	0.5	24.3772	17.258	12.0282
FEN2	YCR028C	32.6945	30.9491		105.545	0.5	0.5	94.8037	5.72698	21.2313
FES1	YBR101C	124.438	1171.09		36.0623	36.4833	510.067	71.4116	20.5548	269.464
FET3	YMR058W	198.926	172.346		96.997	21.7048	0.5	164.288	51.8587	33.5612
FET4	YMR319C	19.3706	25.4939		54.0165	49.223	0.5	46.0857	23.5935	0.5
FET5	YFL041W	47.9905	51.7171		17.8467	0.5	0.5	47.2574	13.5067	0.5
FHL1	YPR104C	32.0135	29.9176		95.381	0.5	0.5	41.1293	6.58582	23.8236
FIG4	YNL325C	13.3481	14.8731		10.637	0.5	0.5	15.5999	0.935882	0.5
FIN1	YDR130C	34.0311	49.2725		11.1332	0.5	0.5	44.1657	9.91725	0.5
FIP1	YJR093C	48.4607	63.7822		18.1603	0.5	0.5	20.4803	18.1939	0.5
FIR1	YER032W	28.1249	18.0409		112.538	0.5	0.5	50.5937	0.5	3.8814
FIS1	YIL065C	60.5371	68.251		7.45386	29.092	0.5	19.3508	0.5	32.6292
FIT2	YOR382W	68.9142	91.6217		17.4055	0.5	32.5822	42.0031	10.8262	0.5
FIT3	YOR383C	61.8051	93.6998		0.5	0.5	0.5	33.7082	0.935882	7.88632
FKH1	YIL131C	67.7869	45.953		85.8723	0.5	0.5	41.5199	5.31488	0.5
FKH2	YNL068C	37.2534	26.2188		62.8628	10.8545	1.7934	44.0839	17.258	13.2626
FKS1	YLR342W	179.595	122.379		160.854	21.9249	101.527	174.257	156.13	158.947
FLC1	YPL221W	68.212	59.2062		52.4402	2.12605	0.5	98.4011	29.2435	0.5
FLC2	YAL053W	63.4508	48.4123		16.519	0.5	0.5	26.086	9.28953	5.03347
FLC3	YGL139W	38.3337	27.8355		30.6577	3.16416	0.5	54.8509	9.81332	0.5
FLR1	YBR008C	21.2644	27.6431		35.8374	0.5	0.5	17.6797	14.9317	6.73425
FLX1	YIL134W	23.1708	14.5851		56.5887	0.5	0.5	11.5091	6.51653	0.5
FMC1	YIL098C	48.8283	82.4872		24.0636	30.1301	68.6686	64.1799	2.17218	0.5
FMN1	YDR236C	59.7948	54.2087		17.575	0.5	0.5	51.1463	3.5548	0.5
FMO1	YHR176W	10.4981	16.0242		6.41871	0.5	0.5	28.1283	0.5	0.5
FMP10	YER182W	50.6413	73.7689		24.1968	63.0756	0.5	14.6165	0.5	0.5
FMP16	YDR070C	16.9395	186.291		21.0804	0.5	54.7048	27.622	6.70526	68.9055
FMP23	YBR047W	13.1596	24.1915		9.28308	0.5	0.5	2.7606	0.5	0.5
FMP25	YLR077W	48.643	55.1744		149.927	0.5	0.5	93.2278	33.8267	18.4473
FMP27	YLR454W	17.7977	25.6997		25.0096	0.5	0.5	38.3218	24.3945	50.3489
FMP30	YPL103C	25.315	35.9768		4.90173	0.5	0.5	8.91946	3.82057	0.5
FMP32	YFL046W	49.1397	41.2105		33.6748	24.7486	0.5	51.1749	21.8681	0.5
FMP33	YJL161W	13.7417	44.9306		0.5	0.5	0.5	3.62894	0.5	0.5
FMP40	YPL222W	25.0632	68.7051		12.7814	0.5	0.5	37.5198	5.16855	0.5
FMP41	YNL168C	86.5916	77.7113		12.5865	21.8252	0.5	81.9649	16.2797	21.6977
FMP45	YDL222C	20.4911	297.787		7.67436	0.5	0.5	34.6517	0.5	42.7643
FMP46	YKR049C	56.3373	108.098		0.5	0.5	0.5	41.4606	2.99637	23.4262
FMP48	YGR052W	39.3296	237.727		37.5348	0.5	0.5	50.7537	6.69751	32.9032
FMP52	YER004W	213.464	198.864		102.606	30.8568	92.9681	154.928	7.152	55.6983
FMS1	YMR020W	29.7083	63.4523		8.03951	0.5	0.5	26.7873	0.5	0.5
FOB1	YDR110W	33.5798	21.9316		38.8363	0.5	0.5	48.5581	21.8872	0.5
FOL1	YNL256W	48.2726	27.0967		81.5453	23.5817	0.5	41.7721	3.82057	7.62582
FOL2	YGR267C	229.697	207.641		58.8396	42.6705	0.5	135.66	40.2005	45.3012
FOL3	YMR113W	31.7347	31.5982		0.5	0.5	0.5	18.7692	0.5	0.5
FPR1	YNL135C	1278.98	1078.76		197.035	95.6431	228.017	360.03	43.5744	177.092
FPR2	YDR519W	120.448	84.5334		37.7092	97.0426	12.1291	60.1943	41.7951	0.5
FPR3	YML074C	490.006	415.52		57.2689	55.8296	230.813	125.334	50.0139	37.4561
FPR4	YLR449W	252.769	194.704		41.2534	0.5	62.7449	81.1714	30.9188	28.2807
FPS1	YLL043W	98.333	105.462		21.7676	29.1169	0.5	64.1906	10.4488	8.99721
FRA1	YLL029W	82.9344	177.056		26.9757	19.558	103.94	75.3169	34.2848	47.2221
FRE1	YLR214W	25.7559	18.035		0.5	17.9967	0.5	16.8023	0.5	0.5
FRE6	YLL051C	29.6176	39.9586		19.9432	0.5	0.5	17.3234	3.5548	0.5
FRE8	YLR047C	10.2532	16.1694		0.5	0.5	0.5	4.34394	5.53825	0.5
FRK1	YPL141C	24.4691	15.9031		95.1976	15.0775	0.5	26.8783	1.76008	0.5
FRQ1	YDR373W	110.25	88.0501		42.4637	0.5	0.5	102.936	30.5067	13.7702
FRS1	YLR060W	330.769	237.761		92.6523	20.268	170.504	107.81	38.8257	58.2622
FRS2	YFL022C	305.235	219.733		62.7405	4.32685	0.5	123.304	23.4663	51.8715
FRT1	YOR324C	29.255	38.1058		21.9155	17.3821	0.5	43.7509	1.76008	18.4608
FRT2	YAL028W	10.6888	47.4824		22.8211	0.5	155.16	16.8122	0.5	0.5
FSF1	YOR271C	205.129	121.818		110.032	17.2285	0.5	101.082	9.28178	0.5
FSH1	YHR049W	136.276	112.886		18.7521	0.5	33.0894	39.3859	2.80765	31.6823
FSH2	YMR222C	60.0549	82.2321		27.5864	0.5	0.5	35.0112	9.5129	0.5
FSH3	YOR280C	54.12	54.0267		26.6133	0.5	0.5	25.8122	0.5	0.5
FTH1	YBR207W	73.0942	96.1529		13.3428	0.5	0.5	43.3006	0.5	0.5
FTR1	YER145C	393.305	182.983		143.699	41.6033	0.5	119.549	42.4384	14.0172
FUI1	YBL042C	72.9635	47.5542		34.1627	0.5	8.32391	100.369	10.9726	38.6778
FUM1	YPL262W	199.391	193.098		44.6446	81.0225	0.5	119.222	36.7998	45.1508
FUN12	YAL035W	258.856	180.763		133.844	47.8776	22.8362	282.638	153.639	176.243
FUN14	YAL008W	77.3629	98.0721		22.1446	0.5	0.5	49.4504	15.3092	11.4249
FUN19	YAL034C	20.5911	72.2985		13.4974	0.5	0.5	60.818	0.935882	0.5
FUN26	YAL022C	73.0807	64.8572		27.7677	5.93384	0.5	33.4026	0.5	0.5
FUN30	YAL019W	39.2907	22.1958		39.7341	0.5	3.24463	49.4575	34.335	31.0924
FUR1	YHR128W	291.739	169.216		127.139	55.5679	59.3594	186.607	56.7036	34.3158
FUR4	YBR021W	25.1171	12.7443		14.3718	0.5	0.5	11.0088	0.5	15.7592
FUS1	YCL027W	12.5188	12.4156		5.85218	0.5	0.5	4.76575	0.5	0.5
FUS3	YBL016W	56.5837	43.1459		31.4542	27.9625	0.5	23.9255	0.5	0.5
FYV10	YIL097W	13.5223	44.9098		21.3885	0.5	0.5	6.31922	9.21249	7.3376
FYV4	YHR059W	35.155	36.3669		43.7807	7.81073	0.5	24.4928	14.123	30.2562
FYV6	YNL133C	34.6755	33.3597		30.3454	48.2597	0.5	37.1288	4.67941	18.9818
FYV7	YLR068W	100.948	45.9443		20.7317	0.5	1.7934	14.7747	18.4865	0.5
FYV8	YGR196C	30.9485	38.6016		40.1263	30.6491	0.5	49.5373	17.3619	45.2331
FZF1	YGL254W	21.9483	20.9126		0.5	0.5	0.5	27.6135	0.5	0.5
FZO1	YBR179C	26.276	31.7736		4.58372	0.5	0.5	24.088	0.5	3.49738
GAA1	YLR088W	54.5039	41.0746		44.9171	35.5199	0.5	43.8203	0.935882	0.5
GAB1	YLR459W	54.9129	40.1806		5.92784	0.5	0.5	19.5398	6.70526	0.5
GAD1	YMR250W	75.4149	335.138		29.1236	0.5	49.9143	75.786	34.0961	105.388
GAL11	YOL051W	36.9437	40.7679		65.8329	0.5	0.5	61.339	19.7652	14.7029
GAL80	YML051W	62.5935	60.731		37.2162	0.5	0.5	95.2233	5.12615	0.5
GAL83	YER027C	87.7967	107.931		13.0074	0.5	137.485	55.9593	5.69233	49.0329
GAP1	YKR039W	62.5063	36.804		1.64295	0.5	0.5	11.0116	3.44312	0.5
GAR1	YHR089C	588.023	300.56		183.88	94.1067	21.7271	215.381	63.2046	14.0719
GAS1	YMR307W	1144.77	578.27		139.684	139.344	86.0542	335.639	120.952	68.3711
GAS3	YMR215W	157.304	123.751		27.8549	17.2534	0.5	43.1697	25.5191	44.0676
GAS5	YOL030W	231.927	171.95		30.1677	0.5	10.0348	45.6771	4.60237	48.4842
GAT1	YFL021W	65.1398	53.5136		61.7634	0.5	44.2332	176.73	18.6752	7.3376
GAT2	YMR136W	48.672	111.058		51.9478	0.5	7.5983	31.354	0.5	0.5
GBP2	YCL011C	265.131	224.448		72.0814	54.9576	0.5	199.565	84.0252	20.6279
GCD1	YOR260W	129.396	80.2016		51.6348	0.5	0.5	80.1073	28.8929	14.113
GCD10	YNL062C	65.5428	51.9698		70.1548	0.5	1.7934	32.7396	15.3169	43.5054
GCD11	YER025W	305.475	192.097		84.1656	123.207	0.5	276.937	102.481	192.482
GCD14	YJL125C	78.4538	51.782		12.4118	0.5	0.5	11.0814	38.1633	0.5
GCD2	YGR083C	103.304	76.4741		36.0526	0.5	0.5	65.7086	10.2254	27.1563
GCD6	YDR211W	109.633	68.2987		53.0255	0.5	0.5	117.586	64.6374	21.9859
GCD7	YLR291C	130.435	101.548		12.2632	41.5036	0.5	59.8332	31.1923	5.62336
GCN1	YGL195W	55.4864	48.3082		140.851	70.5043	45.3302	130.839	114.582	148.77
GCN2	YDR283C	21.484	18.7149		23.9192	0.5	0.5	16.6579	15.9446	9.88878
GCN20	YFR009W	136.32	134.936		95.4674	0.5	9.65137	125.51	37.8396	33.3284
GCN3	YKR026C	111.328	81.4475		72.912	59.463	0.5	44.4209	18.4596	17.9944
GCN4	YEL009C	1239.53	775.541		1202.17	316.981	306.325	783.816	163.186	69.0837
GCN5	YGR252W	63.8695	65.5346		106.984	55.4932	0.5	111.679	30.5491	0.5
GCR1	YPL075W	45.7414	45.642		23.4953	18.2666	0.5	24.4482	21.6794	28.3084
GCR2	YNL199C	60.9616	69.6599		3.57099	4.30193	0.5	33.5926	2.17218	11.9459
GCS1	YDL226C	213.19	153.991		112.629	30.3876	0.5	154.613	44.4834	23.7278
GCV1	YDR019C	208.356	212.073		55.0335	33.8382	0.5	80.8865	23.4663	42.518
GCV2	YMR189W	100.46	69.8124		76.3761	40.7687	0.5	119.108	33.9653	44.7113
GCV3	YAL044C	597.055	381.521		130.05	108.458	71.9666	242.973	71.5469	56.0958
GCY1	YOR120W	35.1464	91.3096		8.20167	0.5	0.5	10.5522	0.5	11.3013
GDA1	YEL042W	176.382	114.649		199.826	80.7982	0.5	280.683	37.7781	35.9342
GDB1	YPR184W	15.2241	98.2788		0.5	0.5	0.5	14.8003	20.5279	69.6466
GDE1	YPL110C	13.2801	15.4296		2.82277	0.5	0.5	32.8107	2.69596	0.5
GDH1	YOR375C	756.389	757.128		128.996	59.3633	142.606	314.435	61.8608	156.327
GDH2	YDL215C	28.1341	66.8178		41.5591	0.5	20.1521	54.2239	19.7652	30.7907
GDI1	YER136W	192.211	189.344		32.5206	0.5	66.4093	85.1599	22.0491	43.9575
GDS1	YOR355W	117.972	75.1061		117.566	26.7749	0.5	136.326	20.547	17.1029
GDT1	YBR187W	312.139	184.656		129.817	39.1368	0.5	263.058	51.7201	0.5
GEA1	YJR031C	19.9913	16.6278		13.0247	0.5	25.013	70.0673	3.52016	0.5
GEA2	YEL022W	34.6532	27.0587		55.8601	17.1786	14.7719	76.6166	34.5428	17.1852
GEF1	YJR040W	38.9141	39.2584		5.63615	0.5	154.487	31.1548	5.46896	0.5
GEM1	YAL048C	14.3173	18.8295		20.771	0.5	0.5	10.9076	0.5	0.5
GEP3	YOR205C	27.3472	19.1866		62.2815	17.6728	0.5	36.5471	0.5	0.5
GEP4	YHR100C	29.5654	20.5089		20.4208	0.5	0.5	12.4113	1.34798	8.47621
GEP5	YLR091W	25.9796	26.512		18.9422	1.58208	0.5	18.0757	1.45967	0.5
GEP7	YGL057C	15.1848	17.5873		35.9857	0.5	0.5	12.5483	1.98345	0.5
GET1	YGL020C	139.042	91.1735		40.0323	0.5	0.5	64.4347	6.70526	0.5
GET2	YER083C	127.053	114.547		109.868	0.5	0.5	54.8997	19.045	6.6519
GET3	YDL100C	383.64	286.031		15.0902	0.5	18.0165	85.3346	12.621	32.6696
GET4	YOR164C	116.026	100.093		29.7806	0.5	0.5	69.4021	32.2166	17.2676
GFA1	YKL104C	158.252	123.159		180.084	33.4686	0.5	204.255	67.2718	122.836
GFD1	YMR255W	85.7813	145.526		26.5129	0.5	0.5	47.2548	2.91933	14.7575
GFD2	YCL036W	50.584	25.0041		54.7293	0.5	0.5	59.0213	9.925	0.5
GGA1	YDR358W	33.1295	104.154		3.31254	0.5	0.5	19.3957	0.5	0.5
GGA2	YHR108W	140.179	113.492		81.8715	24.4205	40.9765	165.399	15.3169	24.7421
GGC1	YDL198C	275.113	155.576		137.644	0.5	32.0628	176.485	28.4886	0.5
GIC1	YHR061C	25.0485	16.9633		44.1009	0.5	0.5	13.3479	0.5	0.5
GIC2	YDR309C	134.494	102.938		149.203	49.7587	0.5	62.2295	24.3329	10.698
GID7	YCL039W	27.2146	43.4143		68.6606	0.5	0.5	12.2326	2.50723	0.5
GID8	YMR135C	57.9612	176.17		14.9248	0.5	0.5	35.9373	2.17218	26.0043
GIM3	YNL153C	180.094	133.317		73.8225	24.9479	0.5	76.2949	8.05324	37.2787
GIM4	YEL003W	131.615	83.5218		20.9664	52.5658	0.5	44.9353	34.4043	18.5297
GIM5	YML094W	100.359	67.0366		14.3347	0.5	0.5	27.6915	15.0088	0.5
GIN4	YDR507C	50.1144	32.001		35.8798	30.7073	0.5	34.4056	36.0796	20.9573
GIP3	YPL137C	32.5724	23.3155		51.6366	0.5	74.391	110.028	13.8573	32.7385
GIP4	YAL031C	20.7595	41.2955		16.7439	0.5	0.5	20.4579	0.5	23.4808
GIR2	YDR152W	161.955	122.123		66.7911	62.216	0.5	66.0394	39.1954	18.5843
GIS1	YDR096W	18.0037	69.0508		29.7743	4.8459	30.8713	22.1853	19.9808	0.5
GIS2	YNL255C	623.59	448.015		133.837	65.837	0.5	405.096	36.6266	10.4375
GIS3	YLR094C	43.2693	58.791		23.1145	75.5495	0.5	65.5898	18.7176	30.5302
GIS4	YML006C	26.4071	21.1255		15.3245	1.06302	0.5	19.7986	0.935882	6.04855
GLC3	YEL011W	19.349	471.654		0.783755	0.5	185.111	26.1935	0.5	93.1678
GLC7	YER133W	180.741	194.473		150.166	74.229	0.5	260.506	13.0677	39.2392
GLC8	YMR311C	209.315	338.762		63.8006	51.3989	239.639	45.7576	48.2962	86.2839
GLE1	YDL207W	61.3662	57.0641		67.4978	0.5	0.5	72.963	4.07859	0.5
GLE2	YER107C	97.6369	84.2628		21.1906	0.5	0.5	62.209	0.5	0.5
GLG1	YKR058W	14.4494	94.3333		56.2658	0.5	0.5	35.7108	0.5	41.05
GLG2	YJL137C	21.8288	34.9245		8.55212	0.5	0.5	7.95014	0.5	0.5
GLK1	YCL040W	434.219	2065.86		62.2998	5.29021	502.194	177.68	21.7911	305.823
GLN1	YPR035W	999.5	1695.06		204.364	127.638	446.14	594.701	201.415	387.155
GLN3	YER040W	27.1447	29.8693		26.3045	0.5	0.5	55.0094	19.5687	3.96375
GLN4	YOR168W	205.959	157.266		87.0971	0.5	14.6069	242.73	84.5608	83.9109
GLO1	YML004C	205.924	294.55		22.2876	0.5	0.5	65.755	22.0491	37.0586
GLO2	YDR272W	139.09	164.932		26.6584	68.4613	30.4345	49.4061	40.578	63.6258
GLO3	YER122C	221.754	154.911		121.126	1.06302	17.0313	205.994	16.8459	94.4022
GLO4	YOR040W	24.9199	37.0995		5.48233	0.5	0.5	12.1901	0.5	0.5
GLR1	YPL091W	249.677	289.77		67.4803	0.5	0.5	69.8473	42.5692	49.8279
GLT1	YDL171C	48.7659	49.471		96.8243	58.3127	55.9498	145.621	96.265	162.582
GLY1	YEL046C	259.46	183.084		70.0355	5.34004	40.4401	88.1868	37.289	38.4442
GMH1	YKR030W	58.0205	58.4564		13.5074	0.5	0.5	18.0515	7.74507	0.5
GNA1	YFL017C	129.503	88.8588		85.5257	2.15097	32.8831	188.739	47.6183	20.0381
GND1	YHR183W	650.44	429.657		146.6	3.16416	66.9165	345.833	73.7729	134.342
GNP1	YDR508C	319.108	323.773		66.6344	186.798	0.5	121.5	84.5836	86.1319
GNT1	YOR320C	79.61	62.1643		46.0922	45.6644	0.5	50.1767	0.5	0.5
GON7	YJL184W	93.9403	56.9849		32.987	27.593	0.5	118.794	41.5987	15.0869
GOR1	YNL274C	64.2446	108.872		23.6848	0.5	0.5	97.5439	21.198	107.487
GOS1	YHL031C	74.3167	92.8979		43.2925	32.0195	0.5	31.0469	8.15717	0.5
GOT1	YMR292W	146.002	82.3203		41.3424	30.7322	0.5	77.4768	12.5439	0.5
GPA1	YHR005C	114.962	80.5053		39.5216	0.5	0.5	61.1006	15.6866	23.7001
GPA2	YER020W	62.2655	175.992		10.2012	0.5	0.5	32.8256	13.3335	18.1045
GPB2	YAL056W	45.7551	65.5881		30.6033	12.3369	23.8214	35.6453	8.08788	41.6534
GPD1	YDL022W	304.066	860.711		74.1486	65.8619	141.613	194.537	70.7997	128.32
GPD2	YOL059W	236.125	325.131		69.421	5.26529	32.9656	124.234	58.6292	33.6301
GPG1	YGL121C	11.3981	29.0622		0.5	0.5	0.5	19.1357	8.76575	0.5
GPH1	YPR160W	32.4472	545.229		41.049	0.5	255.343	85.1976	1.34798	196.623
GPI1	YGR216C	27.5972	21.8733		68.1416	0.5	0.5	18.0866	0.5	11.8089
GPI10	YGL142C	33.4806	30.3531		10.6301	0.5	0.5	29.9642	0.5	0.5
GPI11	YDR302W	53.7464	36.685		11.3377	3.78288	0.5	27.3318	0.5	6.61073
GPI12	YMR281W	31.5197	78.391		24.8872	11.5687	0.5	23.7573	1.34798	0.5
GPI13	YLL031C	48.1383	40.6808		13.7521	0.5	6.14708	31.7281	2.58428	0.5
GPI14	YJR013W	39.8253	37.8061		22.1283	0.5	0.5	39.3054	0.5	0.5
GPI15	YNL038W	57.8152	53.0753		32.7587	0.5	0.5	23.6537	3.40847	7.66699
GPI16	YHR188C	103.866	105.398		54.4294	0.5	0.5	72.178	26.6013	9.34006
GPI17	YDR434W	75.5203	59.2132		28.3191	0.5	0.5	30.2354	14.1499	0.5
GPI18	YBR004C	28.6059	22.4989		8.98922	0.5	0.5	12.2494	1.98345	0.5
GPI2	YPL076W	14.9998	17.7174		29.9072	0.5	0.5	21.5007	6.40484	0.5
GPI8	YDR331W	42.1296	41.6685		80.1346	0.5	0.5	15.0172	0.5	10.0123
GPM1	YKL152C	9934.02	9844.52		521.889	216.637	630.999	2634.1	750.859	1226.03
GPM2	YDL021W	30.9158	174.396		3.48119	0.5	0.5	17.6202	10.0289	88.0116
GPM3	YOL056W	46.6928	39.6455		15.8863	2.69494	0.5	11.8591	0.5	0.5
GPR1	YDL035C	38.0434	45.055		14.304	0.5	0.5	26.2651	0.5	12.1929
GPT2	YKR067W	38.3808	82.5938		32.0422	0.5	94.6718	27.4791	7.52945	15.6903
GPX2	YBR244W	147.107	111.67		21.3288	39.0662	0.5	50.2945	5.64994	3.6209
GRC3	YLL035W	29.8767	14.8641		18.6377	0.5	0.5	27.8855	0.5	0.5
GRE2	YOL151W	185.215	223.129		14.3359	0.5	0.5	22.5474	0.5	0.5
GRE3	YHR104W	157.367	470.139		38.1125	0.5	17.3734	101.528	10.6375	57.7554
GRH1	YDR517W	129.553	216.317		62.1548	0.5	11.5273	67.0993	24.5062	44.2046
GRR1	YJR090C	23.3173	33.2894		24.1944	42.0932	0.5	25.1894	0.935882	17.1306
GRS1	YBR121C	530.316	323.794		139.175	28.0539	0.5	360.339	97.3896	150.923
GRS2	YPR081C	23.5283	33.2514		9.9438	0.5	0.5	17.3244	13.6339	14.0719
GRX1	YCL035C	224.907	323.077		66.6031	31.9946	0.5	139.544	9.88261	60.7587
GRX2	YDR513W	285.787	424.738		102.794	63.4492	105.935	108.107	26.5129	32.8209
GRX3	YDR098C	205.891	166.37		137.274	0.5	0.5	137.116	7.18665	17.8709
GRX4	YER174C	98.6356	87.9033		37.8123	16.1405	0.5	76.3739	0.5	0.5
GRX5	YPL059W	139.368	106.793		50.9342	71.775	93.0798	110.629	16.3298	10.9173
GRX6	YDL010W	74.635	89.042		5.89308	0.5	0.5	33.2448	8.80039	0.5
GRX7	YBR014C	108.075	113.423		27.915	0.5	0.5	31.9816	11.5734	0.5
GRX8	YLR364W	17.1352	10.5128		9.71614	0.5	0.5	40.3767	2.28386	0.5
GSC2	YGR032W	16.5002	29.6248		14.6791	73.0248	0.5	30.4395	12.698	42.7643
GSF2	YML048W	167.393	204.937		84.3317	0.5	0.5	78.4937	31.2962	42.3256
GSH1	YJL101C	51.6888	65.3223		60.4443	0.5	0.5	88.7238	0.5	15.1004
GSH2	YOL049W	146.826	121.139		59.5068	24.0011	92.5313	170.833	29.3898	50.6102
GSP1	YLR293C	1178.13	886.17		213.793	129.751	89.4347	616.27	109.171	169.987
GSP2	YOR185C	115.165	166.101		88.2161	0.5	29.2963	114.031	30.5413	50.6514
GSY1	YFR015C	23.6596	651.548		9.44006	0.5	133.277	30.179	1.98345	210.448
GSY2	YLR258W	97.2477	731.757		66.878	0.5	76.1431	247.955	9.39347	207.211
GTB1	YDR221W	34.7226	32.6752		28.6875	0.5	0.5	20.5728	13.6339	10.6568
GTF1	YGR102C	79.2052	67.1562		63.1263	6.50273	1.7934	75.9778	4.04394	0.5
GTO1	YGR154C	17.4777	22.7168		12.9206	0.5	0.5	21.2717	0.5	0.5
GTR1	YML121W	68.8323	59.4682		42.5129	17.3572	0.5	24.4298	14.3464	0.5
GTR2	YGR163W	58.3356	73.0498		18.628	0.5	0.5	43.244	24.0134	42.092
GTS1	YGL181W	97.0116	131.59		34.8964	0.5	31.5969	47.5582	12.2011	0.5
GTT1	YIR038C	138.56	158.896		37.8999	0.5	0.5	47.6334	39.2378	6.18553
GTT2	YLL060C	22.0154	35.1448		0.5	0.5	0.5	9.68515	0.5	0.5
GTT3	YEL017W	68.5991	83.534		49.0379	49.4929	0.5	26.11	36.6535	12.4534
GUA1	YMR217W	502.513	334.096		162.584	1.06302	0.5	476.279	58.822	66.3551
GUF1	YLR289W	13.2352	19.947		9.38483	0.5	0.5	22.5183	0.5	0.5
GUK1	YDR454C	512.217	294.935		187.652	72.9501	74.6968	294.013	58.5909	49.7456
GUP1	YGL084C	52.2183	58.0522		4.92447	35.8937	0.5	30.2195	19.9886	21.6842
GUS1	YGL245W	428.308	366.152		70.8025	19.7282	287.017	507.756	100.852	165.941
GUT1	YHL032C	34.4345	105.118		35.8303	0.5	0.5	27.1953	0.5	0.5
GUT2	YIL155C	47.0395	162.695		35.4843	1.58208	0.5	107.659	22.4881	56.0681
GVP36	YIL041W	310.194	259.514		74.883	58.2878	21.9043	269.69	21.3366	28.8025
GWT1	YJL091C	53.5876	59.2169		15.9088	0.5	0.5	17.1698	0.935882	15.3474
GYL1	YMR192W	21.6551	20.5278		5.79711	5.34004	0.5	35.301	2.80765	0.5
GYP1	YOR070C	25.345	55.0594		2.43002	0.5	0.5	27.9224	0.5	29.6521
GYP5	YPL249C	22.0434	37.7855		37.7569	32.1897	92.3712	35.5948	11.7544	11.3425
GYP6	YJL044C	67.2485	95.1653		54.3603	0.5	0.5	57.8075	7.64114	2.38648
GYP7	YDL234C	24.0625	66.2255		7.1464	0.5	0.5	7.99098	0.5	9.97113
GYP8	YFL027C	30.315	41.3457		84.4067	0.5	0.5	18.9234	5.09151	22.7539
GZF3	YJL110C	41.8027	36.9206		12.8311	0.5	48.6815	47.2671	27.0713	2.00246
HAA1	YPR008W	41.7544	113.038		97.8874	0.5	79.7882	40.5509	18.5212	24.3035
HAC1	YFL031W	131.488	252.844		103.797	83.8627	104.335	63.8588	50.5955	132.299
HAL1	YPR005C	10.8531	32.5313		2.30247	0.5	0.5	13.5577	0.5	0.5
HAL5	YJL165C	41.1573	97.7261		5.25465	0.5	104.194	34.6767	16.2952	55.958
HAL9	YOL089C	14.5832	20.0147		11.2007	0.5	0.5	45.6963	0.5	0.5
HAM1	YJR069C	157.514	87.6829		40.509	0.5	0.5	65.1041	42.9311	6.22671
HAP1	YLR256W	47.6003	62.4535		25.7339	7.29168	6.06456	32.0855	2.28386	25.0034
HAP2	YGL237C	33.6036	65.2395		19.5425	0.5	0.5	23.6358	5.01447	0.5
HAP3	YBL021C	45.9625	41.4817		73.1824	3.16416	34.5527	23.1989	8.56927	35.5233
HAP4	YKL109W	28.7886	372.239		52.6865	62.7226	148.622	32.0289	0.5	101.973
HAP5	YOR358W	42.0011	64.3687		35.033	0.5	0.5	32.4027	9.84021	0.5
HAS1	YMR290C	144.736	64.9113		84.4132	0.5	0.5	215.712	42.623	13.6332
HAT1	YPL001W	37.2032	29.6074		19.1945	0.5	0.5	18.5248	0.5	0.5
HAT2	YEL056W	65.9309	105.298		24.2436	0.5	100.814	22.3516	4.07859	10.4098
HBN1	YCL026C-B	13.9227	44.4357		0.5	0.5	0.5	11.638	0.5	0.5
HBS1	YKR084C	75.9266	66.921		27.8894	0.5	0.5	71.5564	22.1339	0.5
HCA4	YJL033W	68.4076	49.8314		40.5482	0.5	0.5	73.6665	16.9229	8.48967
HCH1	YNL281W	321.747	375.686		112.437	41.267	58.1557	132.5	46.0894	52.2279
HCM1	YCR065W	50.269	19.5904		65.0204	31.3509	0.5	44.9248	40.9978	0.5
HCR1	YLR192C	453.95	302.553		164.236	60.9785	43.1654	286.416	34.3427	29.968
HCS1	YKL017C	21.4951	29.5207		2.5891	0.5	0.5	9.09426	12.8712	0.5
HDA1	YNL021W	28.9656	42.4238		9.40584	0.5	12.2942	37.1823	2.17218	0.5
HDA2	YDR295C	26.7549	39.7173		77.8516	0.5	13.4032	50.8493	18.1091	39.2534
HDA3	YPR179C	28.2622	40.0069		13.2963	0.5	0.5	2.09329	0.5	12.0282
HEH2	YDR458C	41.6904	46.9986		43.0907	0.5	0.5	41.7977	30.4643	24.6463
HEK2	YBL032W	175.452	144.384		46.2953	0.5	181.966	126.416	37.3582	28.3907
HEM1	YDR232W	57.3875	62.1932		163.956	0.5	12.1704	158.161	38.0977	48.5389
HEM12	YDR047W	130.404	162.368		209.558	22.7429	241.765	162.194	30.0522	55.3277
HEM13	YDR044W	65.6983	50.5328		37.9254	7.59067	0.5	64.549	4.60237	3.11335
HEM15	YOR176W	110.902	180.068		23.0568	74.2788	121.519	94.0463	31.4001	92.0712
HEM2	YGL040C	141.112	139.697		43.9665	0.5	0.5	31.7788	21.3443	14.8399
HEM3	YDL205C	88.136	71.2164		79.0533	37.4343	0.5	102.751	41.0247	13.2215
HEM4	YOR278W	46.2407	66.8752		8.4668	0.5	0.5	30.0625	0.5	0.5
HER1	YOR227W	28.9662	43.6881		10.8415	21.6093	0.5	47.1654	0.5	37.4291
HER2	YMR293C	16.1931	20.5574		0.5	0.5	0.5	8.26194	0.5	0.5
HFA1	YMR207C	11.0968	9.76122		42.1594	0.5	54.0909	61.5662	16.9922	18.2415
HFD1	YMR110C	67.8005	165.565		2.16418	0.5	0.5	24.3853	4.45604	24.2077
HFI1	YPL254W	39.5013	31.381		34.2552	0.5	0.5	39.0736	12.0894	19.3935
HGH1	YGR187C	109.726	64.0276		32.9588	0.5	0.5	34.0821	30.6416	18.2826
HHF1	YBR009C	2297.17	1774.55		301.806	301.966	27.9155	443.357	133.188	189.121
HHF2	YNL030W	2221.16	1702.91		458.297	136.935	98.7075	641.84	188.656	194.223
HHO1	YPL127C	222.476	188.259		25.5338	22.8177	0.5	35.2242	23.5858	31.5864
HHT1	YBR010W	1347.18	1187.43		185.772	245.289	0.5	507.524	180.772	167.956
HHT2	YNL031C	2017.99	1913.38		400.438	492.031	278.172	1256.54	282.498	371.891
HIF1	YLL022C	80.9813	59.9698		21.0246	0.5	0.5	33.0599	17.0269	0.5
HIP1	YGR191W	106.382	91.2588		33.3834	67.718	0.5	76.117	13.5915	26.2782
HIR1	YBL008W	21.6613	14.7058		3.93022	0.5	0.5	27.2381	0.5	0.5
HIR2	YOR038C	24.8552	24.8763		50.2196	31.4713	0.5	42.5399	0.5	0.5
HIR3	YJR140C	12.5618	11.9628		8.1399	0.5	0.5	16.3008	29.6902	3.92257
HIS1	YER055C	1000.95	462.143		126.175	46.7689	26.3817	338.321	72.2325	60.3327
HIS2	YFR025C	109.899	95.2532		56.8982	0.5	0.5	79.8326	15.4633	8.69554
HIS3	YOR202W	208.077	116.137		72.8164	70.1471	0.5	74.3711	38.0977	19.7229
HIS4	YCL030C	448.366	509.503		126.973	67.9381	79.3756	349.544	133.743	234.422
HIS5	YIL116W	214.774	181.65		125.167	81.1802	23.438	174.84	61.0366	40.5837
HIS6	YIL020C	55.5754	38.291		3.38127	0.5	0.5	16.563	32.4286	3.15453
HIS7	YBR248C	156.872	86.824		112.027	10.8047	0.5	263.51	43.2662	75.2154
HIT1	YJR055W	24.9079	17.8855		3.95406	0.5	0.5	8.06416	0.5	0.5
HKR1	YDR420W	11.3419	12.4903		20.0542	2.15097	23.1492	13.2161	13.9612	0.5
HLJ1	YMR161W	100.605	94.2426		30.152	31.2678	0.5	107.018	11.6504	10.0946
HLR1	YDR528W	44.0192	7.91651		23.4641	48.3966	3.24463	61.8924	14.3733	15.1004
HMF1	YER057C	191.925	139.959		59.0431	37.1353	0.5	137.195	20.0579	0.5
HMG1	YML075C	42.6668	36.9337		83.7135	0.5	0.5	14.6007	1.87176	0.5
HMG2	YLR450W	30.715	42.7721		88.663	0.5	39.5253	48.9501	1.34798	36.4418
HMI1	YOL095C	14.5852	10.5787		8.45377	0.5	0.5	24.286	0.5	4.81414
HMO1	YDR174W	307.818	304.644		221.524	57.7272	47.9851	139.378	44.8722	56.3975
HMRA1	YCR097W	81.0385	97.5732		111.834	67.8966	0.5	85.867	7.26369	17.3911
HMS2	YJR147W	57.9403	31.982		228.51	0.5	0.5	209.901	10.441	0.5
HMT1	YBR034C	134.046	48.5407		22.5502	0.5	0.5	74.1771	29.2202	28.9806
HMX1	YLR205C	12.1032	17.4785		35.2081	39.7513	0.5	19.7681	0.5	0.5
HNM1	YGL077C	233.197	125.792		79.1275	14.6083	20.6714	90.99	28.0687	23.906
HNT1	YDL125C	313.928	330.101		71.3753	109.869	64.8925	205.005	60.0004	55.9454
HNT2	YDR305C	40.776	42.4808		0.5	20.102	0.5	15.0944	1.45967	0.5
HNT3	YOR258W	12.1086	16.9609		0.5	0.5	0.5	8.95414	0.5	0.5
HO	YDL227C	157.075	62.683		67.5525	0.5	28.9007	63.63	26.0853	9.64174
HOC1	YJR075W	136.191	97.1653		68.4991	26.6254	87.8767	104.627	12.8366	0.5
HOF1	YMR032W	44.5833	38.0166		23.123	41.5493	0.5	23.5292	21.379	0.5
HOG1	YLR113W	192.342	206.087		50.9042	0.5	93.9121	107.703	13.9689	45.6171
HOL1	YNR055C	67.862	79.3772		31.3379	0.5	0.5	32.5221	0.5	0.5
HOM2	YDR158W	1091.17	844.708		192.307	134.248	200.902	841.447	69.3132	209.474
HOM3	YER052C	258.9	173.866		40.6586	0.5	0.5	58.637	14.2694	32.2991
HOM6	YJR139C	596.839	473.185		140.658	58.4373	290.733	448.643	51.1809	119.351
HOR7	YMR251W-A	1024.7	1900.16		1490.58	531.417	1101.62	1196.46	267.493	768.865
HOS1	YPR068C	15.9273	16.501		0.5	0.5	0.5	15.8828	0.5	0.5
HOS2	YGL194C	24.1918	30.2967		22.12	0.5	0.5	7.04599	10.1484	0.5
HOS3	YPL116W	39.1983	53.2312		19.3759	1.06302	11.952	61.602	14.8624	8.18799
HOS4	YIL112W	32.7955	44.0159		37.2555	0.5	8.32391	48.9937	26.925	61.815
HOT1	YMR172W	30.2286	28.6367		45.5875	0.5	0.5	48.4274	0.5	0.5
HOT13	YKL084W	45.696	38.5728		14.2304	0.5	0.5	18.0794	4.64477	0.5
HPA3	YEL066W	94.4796	70.9899		35.1183	0.5	0.5	64.3699	21.0284	0.5
HPC2	YBR215W	33.3311	34.4446		8.12323	0.5	0.5	21.065	2.58428	12.7416
HPM1	YIL110W	58.515	37.6055		0.5	0.5	0.5	71.1728	15.9177	0.5
HPR1	YDR138W	29.9303	24.9475		38.238	0.5	25.2727	21.0787	10.5527	0.5
HPT1	YDR399W	333.698	242.666		84.6814	69.9188	0.5	72.0275	20.8128	73.6112
HRB1	YNL004W	101.215	108.988		51.2638	1.06302	48.8174	63.2892	63.3665	34.6452
HRD1	YOL013C	37.2996	74.2211		17.6811	22.228	0.5	15.9559	0.5	31.4495
HRD3	YLR207W	34.7929	46.6816		0.5	0.5	0.5	9.89187	0.5	0.5
HRI1	YLR301W	342.153	279.862		14.7193	0.5	0.5	88.5855	19.6882	30.4478
HRK1	YOR267C	41.1976	144.286		78.0017	39.5063	0.5	78.8343	17.1809	116.513
HRP1	YOL123W	201.718	111.589		83.2829	119.831	20.2346	180.452	44.337	43.9298
HRQ1	YDR291W	18.2156	23.4191		4.21	0.5	0.5	23.4832	25.6964	0.5
HRR25	YPL204W	132.661	163.867		140.415	104.309	33.0069	158.687	30.3179	76.0784
HRT1	YOL133W	110.77	102.022		148.42	26.5507	0.5	93.537	7.63339	0.5
HRT3	YLR097C	38.8916	69.2233		87.4979	15.1564	0.5	43.8503	0.5	0.5
HSC82	YMR186W	1464.33	1509.4		439.834	139.348	504.004	1548.47	441.432	810.287
HSE1	YHL002W	61.6729	88.0712		121.554	13.0304	0.5	162.595	33.9844	3.49738
HSF1	YGL073W	37.6031	50.9987		117.573	70.5748	0.5	79.06	5.31488	20.9296
HSH155	YMR288W	16.9688	16.035		19.1347	30.4374	0.5	28.7388	2.39555	0.5
HSH49	YOR319W	31.9487	34.0369		24.4382	0.5	0.5	9.49445	1.76008	0.5
HSK3	YKL138C-A	72.1347	53.9588		52.121	6.47781	0.5	40.1966	5.28024	11.987
HSL1	YKL101W	55.1881	34.0953		90.3313	0.5	0.5	101.733	34.2848	26.6488
HSL7	YBR133C	45.7875	37.4297		39.736	11.3237	0.5	72.6517	13.6608	0.5
HSM3	YBR272C	39.8125	60.9424		3.34975	0.5	0.5	9.24512	0.5	0.5
HSP10	YOR020C	448.407	614.888		315.924	197.569	146.025	546.709	121.776	131.681
HSP104	YLL026W	204.414	2250.57		39.0046	81.5663	272.813	158.617	98.8571	1292.45
HSP12	YFL014W	916.684	4249.68		40.5324	64.6992	353.235	582.894	74.9823	901.792
HSP150	YJL159W	1200.79	1429.69		220.111	117.979	364.088	494.67	154.933	355.297
HSP26	YBR072W	60.6207	935.807		0.5	0.5	163.588	55.345	15.7714	327.508
HSP31	YDR533C	88.943	142.761		15.8198	0.5	0.5	24.5777	7.1096	22.3422
HSP42	YDR171W	109.337	2945.46		27.9083	0.5	461.123	28.8192	9.84021	703.325
HSP60	YLR259C	552.143	1041.56		54.768	61.9628	169.995	264.844	118.11	402.203
HSP78	YDR258C	69.8927	865.055		40.3262	19.7532	227.927	57.8619	15.0165	348.027
HSP82	YPL240C	272.472	2140.33		113.405	12.9058	314.518	499.056	161.75	817.723
HST1	YOL068C	81.039	80.0206		120.078	37.3761	13.7454	70.6673	10.8955	32.8755
HST2	YPL015C	78.8689	147.331		103.622	9.49248	0.5	147.483	26.455	40.3501
HST3	YOR025W	61.5605	44.5019		42.3	0.5	0.5	35.6563	2.17218	2.38648
HST4	YDR191W	16.5711	17.9393		0.5	0.5	0.5	9.47169	0.5	0.5
HSV2	YGR223C	35.3254	65.1575		18.1801	0.5	0.5	14.6525	1.34798	26.1278
HTA1	YDR225W	1134.68	1243.17		204.072	323.861	75.022	407.814	129.941	154.311
HTA2	YBL003C	1445.19	1091.14		184.12	176.715	210.648	361.143	81.368	115.771
HTB1	YDR224C	1280.56	1399.48		124.793	192.553	0.5	510.146	126.714	226.548
HTB2	YBL002W	1304.03	974.549		503.632	106.826	47.4657	818.633	121.345	126.743
HTD2	YHR067W	42.7268	32.6835		4.65384	0.5	0.5	39.9395	4.07859	0.5
HTL1	YCR020W-B	32.2788	23.6534		25.9857	0.5	0.5	6.20519	20.4431	0.5
HTS1	YPR033C	310.013	196.912		37.942	19.8736	0.5	88.8282	93.461	39.377
HTZ1	YOL012C	224.797	162.81		55.0591	0.5	80.2493	110.172	17.5853	10.1905
HUA1	YGR268C	36.7559	71.7711		60.7032	0.5	0.5	14.0666	0.5	0.5
HUA2	YOR284W	25.6224	21.5119		17.3856	0.5	0.5	3.13582	0.5	0.5
HUB1	YNR032C-A	74.7944	60.389		87.5265	171.197	0.5	54.7135	13.8071	1.19324
HUL5	YGL141W	22.8056	32.5013		11.4123	27.0905	0.5	23.9141	5.31488	24.5917
HUT1	YPL244C	75.955	58.9979		79.2699	0.5	0.5	41.1592	2.39555	0.5
HVG1	YER039C	12.2957	20.1246		11.166	0.5	0.5	0.5	0.5	0.5
HXK1	YFR053C	255.767	2777.51		82.4244	2.10113	206.889	191.001	95.5489	591.349
HXK2	YGL253W	830.709	1239.9		121.248	36.691	352.458	469.003	149.159	422.681
HXT1	YHR094C	275.026	587.919		50.0989	35.4286	1.7934	40.8229	2.69596	128.226
HXT2	YMR011W	160.686	1562.4		8.96791	0.5	98.1008	42.6393	4.15563	128.952
HXT3	YDR345C	392.038	1592.33		117.392	80.9061	73.6533	183.29	64.595	131.557
HXT4	YHR092C	20.0715	569.58		10.276	0.5	86.8623	27.8792	0.5	59.689
HXT6	YDR343C	12.3107	1943.58		5.00345	0.5	188.543	29.2871	6.58582	256.86
HXT7	YDR342C	287.299	5348.47		8.70044	1.06302	202.412	30.0225	6.58582	251.361
HYM1	YKL189W	25.3323	46.0875		20.2764	0.5	0.5	18.1054	1.45967	0.5
HYP2	YEL034W	2161.01	1094.63		317.192	128.294	165.464	1017.85	256.227	239.32
HYR1	YIR037W	228.868	213.462		113.752	95.9545	0.5	51.0301	19.3185	8.61319
IAH1	YOR126C	40.6422	35.3329		9.48744	0.5	0.5	41.4341	15.652	0.5
IBA57	YJR122W	27.5672	40.9838		14.2138	0.5	0.5	30.7062	0.5	10.8627
IBD2	YNL164C	33.343	17.7916		91.8112	0.5	0.5	11.003	1.34798	0.5
ICE2	YIL090W	56.9898	46.9175		91.0617	0.5	0.5	57.2953	3.03102	0.5
ICL1	YER065C	13.6683	52.1697		26.9173	0.5	0.5	12.208	0.5	34.1645
ICL2	YPR006C	14.4577	17.8343		58.5581	0.5	0.5	25.5619	0.5	13.6332
ICP55	YER078C	41.2354	51.7871		5.44946	0.5	0.5	30.4534	3.40847	7.03593
ICS2	YBR157C	60.8011	55.5367		30.9957	0.5	0.5	30.8728	0.5	0.5
ICT1	YLR099C	33.047	39.1137		26.9707	30.9565	0.5	24.9435	0.5	0.5
ICY1	YMR195W	119.824	543.465		159.144	42.6414	33.815	66.5468	24.1789	52.3371
IDH1	YNL037C	378.049	371.278		84.0389	4.30193	0.5	100.314	5.91571	48.2641
IDH2	YOR136W	554.996	494.976		127.056	16.7094	0.5	546.396	84.9921	91.3847
IDI1	YPL117C	223.787	157.511		121.334	45.0249	0.5	133.202	19.0258	22.054
IDP1	YDL066W	152.439	121.842		186.229	60.9911	70.8746	513.231	142.092	107.72
IDP2	YLR174W	13.9893	17.8911		0.5	8.42945	0.5	0.5	0.5	0.5
IDS2	YJL146W	26.6692	38.3767		0.5	0.5	0.5	21.2529	0.5	16.486
IES1	YFL013C	47.7648	58.2855		29.8717	0.5	0.5	37.582	0.5	22.6716
IES2	YNL215W	110.161	129.504		25.8672	29.3204	0.5	50.8298	13.9958	29.3512
IES3	YLR052W	72.2932	75.6601		42.7709	0.5	198.825	45.2971	11.0496	7.46112
IES4	YOR189W	69.3395	54.5736		52.8337	0.5	0.5	49.4529	14.4503	0.5
IES5	YER092W	79.8793	56.7956		57.9661	44.8755	0.5	49.6297	15.0589	12.0148
IES6	YEL044W	106.413	99.0375		118.784	69.1714	164.403	97.0515	9.31643	5.03347
IFA38	YBR159W	239.444	179.231		87.1329	11.5438	19.5503	74.4978	24.1866	18.8036
IFH1	YLR223C	34.8913	16.5257		35.5412	11.249	0.5	63.1655	31.5118	14.634
IFM1	YOL023W	16.1748	17.4253		32.2386	0.5	0.5	17.8283	0.935882	25.5791
IGD1	YFR017C	17.6928	340.135		0.5	0.5	0.5	10.4843	0.5	27.5815
IGO1	YNL157W	161.348	206.408		73.0613	0.5	32.9947	51.0377	16.5108	21.7523
IGO2	YHR132W-A	59.542	83.4282		32.2276	27.0241	0.5	14.999	1.45967	41.3929
IKI1	YHR187W	46.668	30.5696		0.5	0.5	0.5	9.93086	4.23267	0.5
IKI3	YLR384C	59.9712	46.0674		23.7621	24.2004	9.04953	32.9664	33.0987	26.8547
IKS1	YJL057C	20.5228	46.3141		18.3606	0.5	0.5	9.56434	2.80765	0.5
ILM1	YJR118C	117.876	111.165		14.4613	0.5	0.5	29.5145	0.5	10.4787
ILS1	YBL076C	335.717	241.011		91.8716	78.9836	0.5	335.458	128.959	96.2946
ILV1	YER086W	256.156	136.558		69.6767	59.0643	9.73388	240.805	75.9181	50.8153
ILV2	YMR108W	349.439	399.394		202.8	51.8681	217.125	199.634	52.9409	138.374
ILV3	YJR016C	695.977	462.377		231.099	53.1221	51.6665	690.927	139.801	177.052
ILV5	YLR355C	1389.31	356.018		901.717	256.5	172.167	1158.44	372.1	145.712
ILV6	YCL009C	744.148	541.377		172.79	81.6868	38.0449	549.441	100.732	63.4476
IMD2	YHR216W	48.2098	41.2133		0.5	2.10113	0.5	12.6432	32.1551	21.8758
IMD3	YLR432W	370.627	241.485		60.8842	0.5	62.8637	413.188	70.792	26.416
IMD4	YML056C	254.56	171.783		147.539	68.918	31.8444	260.415	34.8355	34.878
IMG1	YCR046C	128.335	127.74		126.703	0.5	0.5	65.1587	9.39347	0.5
IMG2	YCR071C	60.1267	62.5848		17.8359	11.0247	13.3619	16.4741	14.5698	0.5
IMH1	YLR309C	50.8307	55.1414		60.5947	0.5	167.937	80.337	12.9483	43.5189
IML1	YJR138W	13.6026	13.7771		28.6669	0.5	15.9222	21.9847	0.5	0.5
IML2	YJL082W	23.9563	117.003		42.0216	0.5	60.8277	24.5716	23.6975	46.5079
IML3	YBR107C	19.8305	33.2113		105.818	1.06302	0.5	36.1546	0.5	0.5
IMO32	YGR031W	56.9735	79.2511		16.2832	47.4416	20.8365	98.8499	17.2311	19.8187
IMP1	YMR150C	74.4297	66.7416		29.2895	2.10113	0.5	60.5026	0.5	9.29889
IMP2	YMR035W	37.5524	42.5239		34.2226	0.5	0.5	56.4187	0.5	0.5
IMP3	YHR148W	62.3609	41.1372		8.88295	0.5	0.5	13.0698	2.28386	0.5
IMP4	YNL075W	121.376	71.5823		72.9537	3.78288	69.2341	91.4136	17.8666	33.4377
INH1	YDL181W	121.092	135.34		35.8414	0.5	0.5	61.22	0.5	25.4833
INM1	YHR046C	55.505	33.4095		17.8926	0.5	0.5	45.3465	16.8459	0.5
INM2	YDR287W	52.0278	73.0414		29.7964	0.5	0.5	47.7174	0.935882	7.92749
INN1	YNL152W	34.2986	41.387		22.5016	25.0185	0.5	21.0019	0.5	0.5
INO1	YJL153C	12.536	12.6779		0.5	0.5	0.5	2.98684	0.5	0.5
INO2	YDR123C	40.4535	26.0482		13.006	0.5	0.5	18.4844	0.5	0.5
INO4	YOL108C	58.6366	81.6082		51.3596	27.3397	0.5	35.6061	10.7492	33.4385
INO80	YGL150C	30.6199	30.2383		74.5343	13.5743	0.5	98.851	90.8881	17.9398
INP1	YMR204C	17.0099	20.7128		32.4811	0.5	0.5	4.44335	0.5	0.5
INP2	YMR163C	15.3444	14.121		29.8287	0.5	0.5	23.0223	1.45967	0.5
INP51	YIL002C	33.9195	30.7819		17.8437	0.5	0.5	35.9756	28.0418	10.451
INP52	YNL106C	10.0612	13.2489		6.60295	0.5	0.5	19.8461	0.5	0.5
INP53	YOR109W	44.9731	45.4773		20.0988	7.51592	0.5	47.4168	23.3009	48.0867
INP54	YOL065C	29.7695	38.9307		0.5	0.5	0.5	27.89	2.39555	0.5
IOC2	YLR095C	48.3846	56.7271		41.9899	0.5	10.8429	35.6119	27.7259	0.5
IOC3	YFR013W	38.2544	34.0772		13.2684	33.1573	0.5	14.2109	1.45967	0.5
IOC4	YMR044W	68.5109	95.5053		32.3993	7.31659	0.5	42.682	23.0966	24.3312
IPI1	YHR085W	50.9864	27.9296		20.4656	23.9056	0.5	16.4772	0.5	0.5
IPI3	YNL182C	54.7477	28.335		7.54639	0.5	0.5	24.5786	8.26886	5.23933
IPK1	YDR315C	23.4154	20.3174		4.80996	0.5	0.5	13.0604	0.5	0.5
IPL1	YPL209C	12.9215	12.9213		9.23323	0.5	0.5	7.22678	0.5	0.5
IPP1	YBR011C	1571.67	1269.18		123.962	25.5624	224.217	427.09	116.704	202.412
IPT1	YDR072C	72.2063	134.574		31.9474	5.29021	10.7192	50.6659	1.87176	26.1824
IQG1	YPL242C	24.4649	20.3089		4.62326	4.22718	0.5	36.8082	19.9462	6.04855
IRA1	YBR140C	14.9351	19.6603		19.9256	2.10113	69.2754	28.4337	11.7197	81.1681
IRA2	YOL081W	12.7671	59.4228		48.5951	3.78288	178.059	62.0187	30.5915	141.871
IRC19	YLL033W	15.1454	12.765		10.0261	0.5	0.5	13.9158	0.5	0.5
IRC20	YLR247C	18.5997	22.0983		19.6091	0.5	104.789	31.4879	20.5046	10.451
IRC21	YMR073C	59.5211	40.1852		70.4465	74.3993	0.5	61.9889	2.69596	0.5
IRC22	YEL001C	317.544	183.044		36.6647	18.3164	68.5036	120.82	19.4379	6.30905
IRC23	YOR044W	27.8626	30.1523		1.57082	41.5493	0.5	15.9595	0.5	8.47621
IRC24	YIR036C	126.549	152.345		21.4714	0.5	0.5	39.2329	27.5796	30.1185
IRC25	YLR021W	52.5568	50.2716		17.3469	0.5	0.5	30.3993	8.87743	0.5
IRC3	YDR332W	16.4431	27.7839		0.5	0.5	0.5	22.1385	9.28953	9.12073
IRC4	YDR540C	11.0113	29.8281		2.56011	0.5	0.5	27.9979	2.80765	6.22671
IRC5	YFR038W	44.9084	42.0742		47.9857	24.6945	0.5	110.232	30.291	31.2436
IRC6	YFR043C	25.1064	34.4294		3.45323	1.06302	0.5	18.7012	0.935882	51.322
IRC7	YFR055W	36.2885	34.9694		55.1413	0.5	0.5	8.21714	0.5	1.19324
IRC8	YJL051W	20.1444	15.949		26.7346	0.5	0.5	22.8386	0.5	15.718
IRC9	YJL142C	25.9479	83.2287		0.5	0.5	0.5	2.05256	0.5	0.5
IRE1	YHR079C	17.6009	22.3442		32.8165	0.5	0.5	13.9984	0.5	0.5
IRR1	YIL026C	26.5814	30.1798		5.62546	14.0934	0.5	52.2858	0.5	0.5
IRS4	YKR019C	14.9838	17.6514		5.86241	0.5	0.5	21.5873	0.5	0.5
ISA1	YLL027W	115.386	165.71		58.8065	6.82246	0.5	55.8244	23.5242	54.5462
ISA2	YPR067W	57.0584	74.5669		24.4933	15.7502	0.5	9.00676	0.5	0.5
ISC1	YER019W	72.467	83.6691		46.3758	0.5	0.5	37.8042	3.82057	33.4796
ISC10	YER180C	32.5901	26.8811		39.7123	0.5	0.5	7.91233	0.5	0.5
ISD11	YER048W-A	112.757	102.091		156.819	0.5	0.5	198.331	21.0517	39.3635
ISM1	YPL040C	13.799	18.3275		19.7505	0.5	0.5	14.5713	4.90278	0.5
ISN1	YOR155C	61.6256	87.5731		12.1268	0.5	0.5	14.0604	15.2668	27.3076
ISR1	YPR106W	27.3969	46.8139		19.4668	0.5	14.6069	15.9117	0.5	0.5
IST1	YNL265C	55.3062	67.5371		14.8919	0.5	0.5	19.8778	13.4105	0.5
IST2	YBR086C	119.021	122.002		76.0848	8.3547	232.198	186.972	26.9095	68.2618
IST3	YIR005W	16.0586	28.7768		2.27974	0.5	0.5	7.38407	0.5	0.5
ISU1	YPL135W	232.83	620.538		34.7275	0.5	0.5	119.934	43.867	86.2966
ISU2	YOR226C	144.005	179.898		19.8956	63.3663	0.5	40.2355	19.8691	3.53855
ISW1	YBR245C	43.5398	39.3002		98.0028	1.58208	0.5	52.1756	31.0728	33.7805
ISW2	YOR304W	31.7662	39.5421		40.6882	0.5	25.1076	32.1388	25.3304	8.87369
ISY1	YJR050W	38.2618	67.2962		8.67	0.5	0.5	13.9032	9.95965	15.2516
ITC1	YGL133W	20.6919	27.3377		31.5443	2.10113	0.5	47.7322	3.40847	30.489
ITR1	YDR497C	813.669	428.204		229.482	77.8914	42.316	298.769	87.2914	93.7846
ITR2	YOL103W	89.6697	59.4333		52.9663	16.1156	105.308	45.6389	14.7083	17.8574
ITT1	YML068W	20.5713	33.0727		15.2219	0.5	0.5	16.8421	0.5	7.88632
IVY1	YDR229W	51.803	110.232		8.02261	0.5	0.5	28.7225	20.5279	7.20062
IWR1	YDL115C	46.6222	75.7617		99.9517	46.1129	0.5	57.9649	50.7227	0.5
IXR1	YKL032C	70.1954	140.156		27.0089	0.5	68.4623	59.0088	4.60237	0.5
IZH1	YDR492W	74.1105	38.3144		60.6855	2.10113	0.5	37.2122	7.5217	3.6209
IZH2	YOL002C	80.9653	61.0621		115.065	0.5	161.484	46.7693	0.5	0.5
IZH3	YLR023C	46.9773	59.1209		71.2431	0.5	0.5	44.2597	10.4141	47.6338
IZH4	YOL101C	15.017	16.0302		14.486	8.32979	0.5	11.1145	0.5	0.5
JAC1	YGL018C	31.3332	30.7936		14.6924	0.5	0.5	13.5987	4.64477	0.5
JEM1	YJL073W	34.2461	22.9267		42.5902	3.23891	11.7869	32.0553	0.5	0.5
JHD1	YER051W	21.4024	24.8957		6.57766	0.5	14.4297	12.0289	0.5	0.5
JHD2	YJR119C	10.3289	11.0384		1.7866	4.32685	0.5	0.5	0.5	2.34531
JID1	YPR061C	10.2794	38.9383		5.81996	0.5	0.5	6.01009	2.28386	0.5
JIP4	YDR475C	25.8389	72.0109		53.4575	0.5	0.5	18.7606	14.485	78.9732
JIP5	YPR169W	92.6984	78.4124		58.5463	51.511	32.9947	63.0804	20.8283	15.1827
JJJ1	YNL227C	49.3612	34.6233		33.5915	0.5	32.1041	21.8779	0.5	13.8114
JJJ2	YJL162C	19.4796	13.2696		28.1896	0.5	0.5	29.3833	0.935882	0.5
JJJ3	YJR097W	21.9029	7.81301		0.5	0.5	0.5	5.91911	0.5	0.5
JLP2	YMR132C	18.7413	17.8208		12.4253	0.5	0.5	18.312	0.5	0.5
JNM1	YMR294W	32.4437	30.1371		49.7432	3.78288	0.5	43.7294	0.5	0.5
JSN1	YJR091C	28.9586	74.2046		27.8433	0.5	0.5	37.9633	4.34435	21.5464
KAE1	YKR038C	108.705	102.01		34.7524	16.1156	0.5	76.1178	23.3469	23.5766
KAP104	YBR017C	76.3297	63.2928		126.394	13.3501	96.7078	97.5816	15.6866	52.7497
KAP114	YGL241W	24.3336	23.2297		9.3014	0.5	13.2794	7.75194	11.1882	0.5
KAP120	YPL125W	30.8593	31.4522		29.3515	0.5	0.5	25.5569	10.364	29.4605
KAP122	YGL016W	25.978	13.5748		9.71392	22.0287	0.5	37.1996	4.45604	0.5
KAP123	YER110C	108.495	61.4433		297.785	24.4703	41.1245	827.278	38.9642	113.111
KAP95	YLR347C	50.5569	66.0535		60.7458	0.5	31.8978	104.091	16.0294	21.0943
KAR1	YNL188W	40.1621	30.8352		19.9386	3.78288	0.5	45.2999	3.03102	0.5
KAR2	YJL034W	459.64	974.579		140.97	30.8485	211.685	184.643	70.2258	320.555
KAR3	YPR141C	27.9216	28.4676		25.5249	0.5	0.5	18.7395	5.16855	0.5
KAR4	YCL055W	40.5986	32.3506		20.437	0.5	0.5	21.7862	4.23267	0.5
KAR5	YMR065W	11.7862	14.4087		37.809	0.5	0.5	31.2059	0.935882	0.5
KAR9	YPL269W	18.4977	17.1256		12.9602	5.24038	0.5	38.0338	0.5	11.6719
KCC4	YCL024W	25.742	15.9226		49.4694	0.5	0.5	55.8977	21.7218	0.5
KCS1	YDR017C	36.5818	50.9352		63.5036	0.5	0.5	30.6182	5.83866	17.9121
KEG1	YFR042W	30.8587	37.7233		42.8235	0.5	0.5	13.5768	0.5	0.5
KEI1	YDR367W	58.3504	53.0733		4.70916	0.5	0.5	16.6635	0.5	0.5
KEL1	YHR158C	29.3386	41.3759		39.4494	0.5	22.1227	82.9385	15.9793	0.5
KEL2	YGR238C	20.3132	18.7177		36.7017	0.5	0.5	29.3404	2.39555	7.66699
KEL3	YPL263C	105.38	69.5865		30.1712	0.5	0.5	67.8728	37.805	7.62582
KES1	YPL145C	172.321	149.424		65.0672	3.78288	34.924	103.453	16.5801	21.4783
KEX1	YGL203C	72.3106	60.9992		26.4137	37.3554	0.5	83.5963	0.5	0.5
KEX2	YNL238W	59.7621	55.7228		23.7216	1.06302	0.5	40.078	0.5	14.8264
KGD1	YIL125W	37.0636	70.82		118.005	10.4558	86.4789	138.33	20.8976	77.0397
KGD2	YDR148C	125.505	161.496		28.2027	0.5	50.5574	56.5042	9.77092	33.8906
KHA1	YJL094C	25.8289	48.5261		22.2522	0.5	0.5	11.5703	1.76008	0.5
KIC1	YHR102W	16.883	23.2368		44.8948	0.5	0.5	89.7827	33.0563	23.8514
KIN1	YDR122W	42.863	64.2199		46.7832	0.5	185.087	58.7727	25.1571	47.6061
KIN2	YLR096W	30.7744	26.8577		28.7095	1.60699	216.106	65.4468	8.79264	25.3732
KIN28	YDL108W	40.9218	40.4959		21.6312	0.5	0.5	13.1217	0.5	5.19816
KIN3	YAR018C	36.2929	22.7342		41.3195	0.5	0.5	34.7283	1.34798	11.2055
KIN4	YOR233W	36.0137	23.6994		21.9362	0.5	0.5	35.0244	25.5615	1.57726
KIP1	YBL063W	11.8869	13.6149		12.5205	0.5	14.471	27.877	13.4721	0.5
KIP2	YPL155C	28.7609	30.3016		0.5	12.9556	0.5	11.4131	9.84021	4.43012
KIP3	YGL216W	23.6827	24.3776		14.4145	17.897	0.5	26.1226	5.12615	36.9905
KKQ8	YKL168C	19.9652	50.5652		14.8786	0.5	137.403	27.5476	1.98345	0.5
KNH1	YDL049C	16.8402	13.7157		16.4854	16.1945	0.5	36.9918	0.5	0.5
KNS1	YLL019C	25.4943	66.7665		76.7209	0.5	0.5	23.4463	6.21612	0.5
KOG1	YHR186C	14.997	14.52		28.2539	1.58208	0.5	18.5533	20.0656	0.5
KRE1	YNL322C	195.926	269.467		61.596	0.5	102.772	53.8206	34.7393	12.7828
KRE2	YDR483W	267.221	233.041		50.5997	23.9762	0.5	167.834	25.5268	20.8338
KRE28	YDR532C	31.5953	47.4868		22.7282	4.30193	0.5	79.1141	0.5	0.5
KRE29	YER038C	11.0238	11.5948		5.33991	0.5	0.5	24.6754	7.94155	0.5
KRE33	YNL132W	60.8943	32.2106		57.2076	30.5287	104.301	105.399	27.1907	6.18553
KRE5	YOR336W	20.0098	17.6812		27.608	0.5	2.86119	18.968	0.5	11.9324
KRE6	YPR159W	138.296	97.9427		15.9788	0.5	0.5	83.8399	20.6396	23.8236
KRE9	YJL174W	225.849	202.411		59.0585	5.41479	20.919	107.993	7.86451	0.5
KRI1	YNL308C	161.498	100.765		119.76	26.5258	0.5	87.8254	54.5738	42.7785
KRR1	YCL059C	156.63	103.257		50.0573	57.0629	129.632	129.445	8.98137	25.0304
KRS1	YDR037W	756.783	469.897		171.288	66.3975	60.8398	523.577	113.627	82.4429
KSH1	YNL024C-A	69.8637	50.0954		63.0011	23.9014	0.5	50.8533	24.1711	0.5
KSP1	YHR082C	47.5819	90.9721		63.872	65.9448	11.1438	75.1475	12.9483	20.5456
KSS1	YGR040W	33.9022	25.0184		26.1188	0.5	0.5	12.7321	0.5	34.9746
KTI11	YBL071W-A	30.7974	15.9231		19.2205	108.528	0.5	49.6748	21.4906	0.5
KTI12	YKL110C	57.6618	49.3836		31.9988	0.5	0.5	34.3809	13.5067	0.5
KTR1	YOR099W	187.354	146.595		19.4867	33.0078	0.5	119.611	18.8717	23.1926
KTR2	YKR061W	21.5527	23.4441		20.822	0.5	10.4182	26.6284	12.4245	14.3324
KTR3	YBR205W	132.359	101.321		34.0844	0.5	0.5	72.2749	7.41002	0.5
KTR4	YBR199W	181.691	185.097		32.8781	0.5	177.76	84.1425	22.5113	54.4362
KTR5	YNL029C	28.3713	21.8958		20.1703	0.5	0.5	22.7647	8.46534	9.80643
KTR6	YPL053C	93.3418	66.0175		47.4689	16.1904	30.7354	105.932	26.9172	0.5
KTR7	YIL085C	68.1824	66.2373		13.6396	0.5	0.5	40.1897	6.92863	10.0535
KXD1	YGL079W	42.109	35.9455		21.9209	0.5	0.5	54.31	0.5	0.5
LAA1	YJL207C	18.7374	19.1027		27.1405	22.9879	0.5	25.6961	13.8226	11.6854
LAC1	YKL008C	99.825	90.4657		18.6881	1.06302	0.5	78.2177	2.17218	19.4759
LAG1	YHL003C	105.25	93.4272		29.8813	0.5	101.928	107.967	16.2451	42.7785
LAG2	YOL025W	11.3032	29.4119		9.68328	0.5	0.5	5.12509	0.5	0.5
LAP2	YNL045W	51.8514	85.6738		68.4877	0.5	0.5	55.9041	26.3934	29.8722
LAP3	YNL239W	143.157	135.736		36.8913	54.3472	0.5	133.729	15.1282	15.4844
LAS1	YKR063C	31.0808	22.1244		12.3565	12.7314	0.5	22.0881	10.5258	0.5
LAS17	YOR181W	45.9241	76.3301		46.4789	4.20227	195.187	23.793	0.5	13.866
LAS21	YJL062W	35.838	31.356		12.7552	0.5	0.5	27.9369	14.7083	24.5505
LAT1	YNL071W	430.085	395.592		123.858	69.6448	58.51	304.505	83.3437	99.3961
LCB1	YMR296C	152.334	109.346		147.581	0.5	77.1042	142.834	17.7549	34.9191
LCB2	YDR062W	190.572	150.555		98.5504	58.6822	0.5	211.162	10.9726	35.2073
LCB3	YJL134W	91.8588	87.1247		47.7515	0.5	0.5	12.9404	0.5	0.5
LCB4	YOR171C	57.5486	56.6011		10.3041	0.5	0.5	28.51	6.70526	3.8814
LCB5	YLR260W	28.3918	45.8627		7.29259	0.5	0.5	13.4818	1.34798	0.5
LCD1	YDR499W	22.6945	22.0587		16.2456	19.749	0.5	43.9167	1.76008	12.5358
LCL1	YPL056C	13.4663	12.4731		16.9154	0.5	0.5	10.1489	0.5	0.5
LCL2	YLR104W	68.5009	48.9744		68.141	0.5	0.5	47.0484	0.5	0.5
LCL3	YGL085W	34.1795	36.909		20.1112	0.5	0.5	32.965	0.5	0.5
LCP5	YER127W	102.315	60.2202		21.4452	0.5	0.5	27.9775	24.8298	21.5464
LDB16	YCL005W	45.895	52.4473		42.8441	42.4048	0.5	32.6048	0.5	0.5
LDB17	YDL146W	22.9837	41.8957		11.9603	12.7812	0.5	11.2891	0.5	38.8971
LDB18	YLL049W	52.0818	44.3876		113.07	1.58208	0.5	86.5056	0.5	0.5
LDB19	YOR322C	44.4481	54.6638		67.321	0.5	0.5	31.4814	13.5837	1.57726
LDB7	YBL006C	155.576	152.88		68.4228	0.5	127.892	103.952	0.5	0.5
LDH1	YBR204C	39.7581	61.5912		19.1861	0.5	0.5	63.5385	4.04394	4.81414
LEA1	YPL213W	29.5134	37.6715		23.2254	27.8878	0.5	10.3582	5.64994	0.5
LEM3	YNL323W	54.0039	44.7836		26.3021	3.6583	0.5	106.127	11.7621	13.2492
LEO1	YOR123C	135.74	136.237		49.1373	67.2488	0.5	64.6302	30.4989	83.5277
LEU1	YGL009C	388.465	346.806		71.5018	19.9483	124.825	231.594	194.683	136.7
LEU3	YLR451W	25.8716	23.366		19.3966	0.5	0.5	27.3532	3.03102	21.1078
LEU4	YNL104C	414.634	445.127		224.656	86.8276	163.36	924.658	147.072	181.727
LEU5	YHR002W	16.5782	46.754		21.1712	0.5	0.5	25.8115	0.5	0.5
LEU9	YOR108W	183.219	110.507		135.142	40.7105	12.1704	324.55	79.0608	44.3004
LGE1	YPL055C	53.9798	91.3503		41.8669	0.5	78.5433	53.505	1.98345	3.92257
LHP1	YDL051W	282.108	175.186		84.3592	9.3679	7.13235	145.49	93.5536	35.8519
LHS1	YKL073W	52.7702	42.5435		3.14496	0.5	0.5	15.3783	0.5	14.0719
LIA1	YJR070C	340.793	224.446		83.4437	26.0275	25.1901	128.771	41.017	47.8389
LIF1	YGL090W	19.0633	25.2856		24.9817	0.5	0.5	15.9516	10.364	0.5
LIN1	YHR156C	10.9622	19.6574		8.92501	0.5	0.5	3.93088	0.5	3.8814
LIP1	YMR298W	164.831	164.393		3.53578	0.5	0.5	40.7815	10.8955	0.5
LIP2	YLR239C	38.9414	44.2035		35.1006	0.5	6.87269	29.238	10.5258	7.11827
LIP5	YOR196C	70.1517	50.9667		95.7464	61.9212	0.5	64.8226	12.5786	0.5
LOC1	YFR001W	113.354	66.3738		61.9591	37.5463	0.5	161.413	79.0185	22.685
LOS1	YKL205W	32.5928	22.2342		28.0151	0.5	0.5	80.5911	25.3381	17.7062
LOT5	YKL183W	53.263	51.6837		12.358	22.1284	0.5	16.4693	2.69596	22.8632
LOT6	YLR011W	24.3921	27.1034		6.09477	0.5	0.5	24.0766	0.5	0.5
LPD1	YFL018C	315.136	304.853		33.6558	20.4715	22.2877	154.998	12.6556	53.8605
LPP1	YDR503C	30.1478	28.3437		6.6406	0.5	0.5	98.0303	3.5548	0.5
LPX1	YOR084W	47.5137	80.8636		16.6359	77.6299	0.5	26.7221	0.935882	0.5
LRE1	YCL051W	33.4869	59.5976		0.5	0.5	0.5	34.4066	16.0641	0.5
LRG1	YDL240W	17.5897	14.1769		17.5966	0.5	0.5	61.551	0.5	0.5
LRO1	YNR008W	48.9181	37.3077		22.6464	24.2544	37.0596	52.3067	21.2518	29.5151
LRP1	YHR081W	101.812	72.8187		31.6976	6.94703	0.5	27.3547	7.152	0.5
LRS4	YDR439W	22.0715	28.4615		86.6951	0.5	0.5	17.8733	0.5	0.5
LSB1	YGR136W	135.408	177.622		39.1417	113.939	88.9445	28.6765	13.8842	29.6529
LSB3	YFR024C-A	176.843	184.135		86.5545	0.5	16.1406	59.1529	22.5729	31.8058
LSB5	YCL034W	142.957	184.197		42.1506	5.38987	0.5	53.3256	8.35365	0.5
LSB6	YJL100W	19.917	45.4142		47.5784	0.5	0.5	53.1653	0.5	0.5
LSC1	YOR142W	305.396	343.442		87.8821	0.5	0.5	182.623	25.8965	19.27
LSC2	YGR244C	219.86	267.457		66.5821	26.5798	51.1884	168.477	54.2351	127.168
LSG1	YGL099W	78.5806	45.0082		23.2095	84.2074	62.3978	50.8222	4.379	13.1391
LSM1	YJL124C	234.287	152.091		142.016	31.6458	0.5	146.976	18.941	32.5049
LSM12	YHR121W	152.218	103.455		52.0154	19.3545	0.5	80.5104	25.3614	8.61319
LSM2	YBL026W	88.801	75.2181		30.3049	0.5	0.5	67.7768	3.52016	13.8114
LSM3	YLR438C-A	126.685	90.4438		47.9939	96.7893	0.5	71.5743	12.3898	4.30659
LSM4	YER112W	160.541	153.448		41.7177	17.3074	0.5	104.838	7.34073	0.5
LSM5	YER146W	111.788	95.588		209.909	57.0503	49.0237	312.69	15.3092	33.0402
LSM6	YDR378C	219.617	148.247		228.249	96.7643	0.5	215.15	23.5589	10.5745
LSM7	YNL147W	109.17	101.006		25.6472	39.2032	0.5	49.5503	14.82	0.5
LSM8	YJR022W	20.3823	31.8212		24.2271	9.3679	0.5	7.71929	0.935882	0.5
LSP1	YPL004C	670.519	1251.2		67.1441	107.457	102.212	231.459	53.4109	204.456
LST4	YKL176C	36.094	36.1897		177.085	0.5	0.5	49.01	56.457	20.7649
LST7	YGR057C	34.0602	29.2634		49.6468	0.5	0.5	27.4584	0.935882	0.5
LST8	YNL006W	61.8182	307.544		22.0848	20.9366	0.5	15.1297	0.5	101.357
LTE1	YAL024C	10.6834	9.35805		3.42902	0.5	0.5	21.6995	0.5	3.11335
LTP1	YPR073C	122.809	103.913		21.8248	0.5	0.5	140.047	35.7099	0.5
LTV1	YKL143W	99.1176	67.534		15.5174	2.67002	0.5	42.8176	28.6695	12.3711
LUC7	YDL087C	18.3301	25.1901		15.8682	0.5	0.5	5.50574	0.5	0.5
LYP1	YNL268W	167.171	156.331		52.6559	6.3034	72.7214	113.371	61.0557	23.9883
LYS1	YIR034C	130.205	85.2311		13.7182	0.5	45.3131	54.4853	35.9834	0.5
LYS12	YIL094C	366.285	247.823		98.0979	67.7055	0.5	127.793	95.9874	59.2091
LYS14	YDR034C	34.5507	42.3501		46.4658	5.83418	77.9778	14.7977	5.53825	21.259
LYS2	YBR115C	90.7804	68.7313		44.8513	24.0302	147.777	90.8625	50.9575	76.6691
LYS20	YDL182W	435.518	338.573		70.2516	50.1407	35.4725	139.758	38.0284	14.9088
LYS21	YDL131W	319.485	233.177		67.346	24.7984	0.5	150.842	18.7254	37.5804
LYS4	YDR234W	106.522	70.266		58.8547	0.5	80.4677	75.8378	26.1354	10.9585
LYS5	YGL154C	24.9214	35.7855		19.5134	0.5	0.5	35.365	21.714	0.5
LYS9	YNR050C	223.982	154.602		24.9496	43.3349	0.5	105.377	38.8836	22.5069
MAC1	YMR021C	24.3128	37.474		7.74281	0.5	0.5	9.91011	0.5	0.5
MAD1	YGL086W	44.1534	46.1249		33.7479	2.69494	0.5	34.7069	19.1297	0.5
MAD2	YJL030W	51.3929	48.3552		24.8974	0.5	0.5	21.4092	3.10806	16.9793
MAD3	YJL013C	30.4134	38.2298		5.52016	0.5	0.5	18.334	4.60237	0.5
MAE1	YKL029C	188.838	145.969		71.9279	33.2984	247.754	206.046	48.1576	85.1437
MAF1	YDR005C	41.4404	72.8413		0.5	0.5	0.5	31.3428	6.7399	9.72408
MAG1	YER142C	24.1403	41.2329		29.7447	0.5	0.5	25.1755	1.45967	0.5
MAG2	YLR427W	49.0096	51.6689		15.7297	0.5	1.7934	66.6253	8.46534	0.5
MAK10	YEL053C	26.3545	21.3089		26.7101	0.5	0.5	53.8208	2.50723	0.5
MAK11	YKL021C	85.9717	53.5936		31.2805	24.5949	0.5	52.5156	10.5527	22.8086
MAK16	YAL025C	190.677	77.66		25.6609	18.3413	0.5	131.989	46.3743	21.259
MAK21	YDR060W	98.8859	45.6567		29.9912	48.7746	0.5	99.8535	14.0729	69.2903
MAK3	YPR051W	105.69	63.8492		39.8045	53.7159	0.5	39.4787	21.4829	20.3263
MAK31	YCR020C-A	63.6442	35.9428		53.7923	1.06302	0.5	25.0792	19.0258	11.4249
MAK32	YCR019W	31.3896	38.8868		8.2576	0.5	0.5	17.1759	0.5	0.5
MAK5	YBR142W	57.0751	36.9346		29.1669	1.06302	0.5	27.1427	2.69596	0.5
MAL13	YGR288W	10.2078	29.1495		7.74281	22.3235	0.5	10.4496	0.5	0.5
MAM3	YOL060C	63.0139	106.385		45.0244	0.5	38.8943	27.5728	0.5	24.0976
MAM33	YIL070C	75.5434	82.404		26.2547	0.5	0.5	8.0607	14.3309	0.5
MAP1	YLR244C	256.022	218.8		96.9467	3.13924	0.5	127.37	0.5	44.1222
MAP2	YBL091C	284.518	272.91		154.385	0.5	93.1914	429.64	32.5134	63.4611
MAS1	YLR163C	83.0266	91.9103		28.067	0.5	0.5	20.7612	16.7688	26.6219
MAS2	YHR024C	87.3366	86.9623		10.2988	28.6726	0.5	40.8411	15.078	53.8194
MBA1	YBR185C	41.7512	57.974		0.5	0.5	0.5	23.4226	0.935882	9.12073
MBB1	YJL199C	23.2817	45.1928		25.1277	0.5	0.5	20.058	0.5	0.5
MBF1	YOR298C-A	703.421	1860.41		124.134	81.6619	248.142	376.934	117.347	286.254
MBP1	YDL056W	29.2757	35.6295		17.7477	6.42798	0.5	16.0168	4.7911	0.5
MCA1	YOR197W	176.583	126.373		41.2771	0.5	0.5	21.497	8.15717	24.1942
MCD1	YDL003W	85.0921	50.6704		15.0059	33.3441	7.94048	59.4597	21.3019	4.77296
MCD4	YKL165C	37.1886	21.4256		50.5014	0.5	0.5	18.0958	0.5	16.3625
MCH1	YDL054C	33.0461	51.3307		4.24216	0.5	0.5	4.11152	0.5	6.77542
MCH4	YOL119C	50.6663	56.3487		55.323	15.5966	0.5	51.3021	10.364	7.41995
MCH5	YOR306C	14.5343	13.0763		0.5	0.5	31.5969	0.5	0.5	0.5
MCK1	YNL307C	180.378	145.856		120.803	25.4669	68.5861	244.35	56.7651	17.6516
MCM1	YMR043W	136.882	197.122		107.967	38.6384	0.5	70.355	11.3847	63.6393
MCM16	YPR046W	37.8967	34.0388		17.3288	0.5	0.5	21.4624	0.5	0.5
MCM2	YBL023C	30.791	22.1559		32.1162	0.5	0.5	18.0253	45.2652	0.5
MCM21	YDR318W	21.7994	31.5196		21.298	0.5	0.5	15.6084	0.5	0.5
MCM22	YJR135C	13.6022	12.7225		14.1238	0.5	0.5	0.5	0.5	0.5
MCM3	YEL032W	48.4973	35.5295		65.5379	0.5	0.5	76.0988	45.0842	0.5
MCM4	YPR019W	46.769	41.7668		1.89848	0.5	26.8598	35.4165	24.3945	16.3625
MCM5	YLR274W	44.8906	43.7116		29.1524	0.5	0.5	29.3029	33.2642	7.5023
MCM6	YGL201C	36.0092	27.9418		12.5249	0.5	0.5	14.253	33.5377	53.1337
MCM7	YBR202W	46.946	32.7439		25.2364	12.5071	0.5	84.575	7.48706	30.9831
MCT1	YOR221C	41.9384	59.0541		1.9693	0.5	0.5	18.2734	2.80765	9.34006
MCX1	YBR227C	59.0057	46.6445		34.3307	45.5938	0.5	7.22188	21.3443	0.5
MDE1	YJR024C	112.468	78.607		85.6431	85.8766	295.436	115.893	28.4193	0.5
MDG1	YNL173C	138.515	292.919		24.6982	2.12605	0.5	76.5706	7.5217	64.4216
MDH1	YKL085W	220.4	375.706		35.1236	0.5	25.6974	238.405	11.8661	44.0121
MDH2	YOL126C	232.452	261.513		61.7281	135.291	59.1119	81.7555	27.518	99.6139
MDH3	YDL078C	232.869	290.702		42.4483	0.5	0.5	107.764	11.273	22.8497
MDJ1	YFL016C	115.586	566.765		9.66214	0.5	205.899	38.527	9.47051	156.287
MDL1	YLR188W	56.2532	44.6558		58.7534	48.0313	0.5	94.5176	10.441	4.43012
MDL2	YPL270W	51.0573	58.3174		19.4822	12.6068	128.96	75.7019	34.6007	57.4672
MDM1	YML104C	23.3938	19.5308		18.6365	3.6583	1.7934	26.3867	0.5	0.5
MDM10	YAL010C	19.6329	29.6415		14.6322	2.69494	0.5	22.1607	2.17218	0.5
MDM12	YOL009C	23.6868	25.4428		5.67231	0.5	0.5	8.03431	1.76008	0.5
MDM20	YOL076W	34.4448	16.9687		40.2376	16.1405	6.14708	40.89	3.33143	23.4808
MDM30	YLR368W	22.7874	34.9009		47.9111	4.8459	0.5	43.8908	11.35	24.8799
MDM31	YHR194W	23.4164	41.9607		7.24004	0.5	0.5	14.9929	0.5	0.5
MDM32	YOR147W	26.2156	46.0917		14.7276	6.47781	11.952	42.3165	7.63339	0.5
MDM34	YGL219C	50.9629	84.4292		14.1387	0.5	0.5	9.59063	0.5	0.5
MDM35	YKL053C-A	66.8481	77.4136		9.40384	37.509	0.5	97.3925	18.5289	44.918
MDM36	YPR083W	16.5775	17.6595		9.10804	0.5	0.5	7.0118	0.5	0.5
MDM38	YOL027C	94.1628	78.3279		36.806	0.5	0.5	84.0897	23.501	19.4759
MDN1	YLR106C	19.9274	24.6508		139.782	64.6119	19.0018	183.034	123.221	57.2479
MDR1	YGR100W	32.4943	45.9476		19.9687	45.5107	0.5	38.5589	11.9353	19.5305
MDS3	YGL197W	23.839	31.9132		68.426	8.37962	0.5	72.512	3.33143	13.0433
MDV1	YJL112W	42.8579	45.097		7.8541	0.5	43.4372	15.5018	20.7088	42.5315
MDY2	YOL111C	114.446	156.68		61.255	0.5	32.7593	49.3571	4.7911	14.4424
MEC3	YLR288C	23.2504	26.1161		0.5	0.5	0.5	13.4882	0.5	0.5
MED1	YPR070W	27.0912	28.9507		23.0452	24.0302	0.5	35.0936	5.09151	0.5
MED11	YMR112C	53.5416	48.9142		0.5	0.5	0.5	10.2472	0.935882	0.5
MED2	YDL005C	86.3182	103.442		34.9735	47.2921	174.579	55.9747	32.1551	40.913
MED4	YOR174W	47.3557	55.5679		12.2871	0.5	0.5	19.5911	0.5	12.3299
MED6	YHR058C	35.1881	35.0568		17.5352	0.5	0.5	25.4174	8.05324	6.8166
MED7	YOL135C	40.8239	56.8071		5.11051	0.5	0.5	6.82159	0.5	0.5
MED8	YBR193C	43.0695	59.4364		30.6976	0.5	0.5	25.5608	0.5	0.5
MEF1	YLR069C	50.8233	50.8002		64.2194	31.0021	0.5	94.9461	9.09305	5.03347
MEF2	YJL102W	13.348	22.0422		20.6806	0.5	0.5	32.9908	0.5	13.2626
MEH1	YKR007W	115.907	113.772		58.5534	0.5	0.5	103.535	42.835	43.2718
MEP1	YGR121C	26.4088	41.2256		19.7065	6.27849	0.5	35.6232	13.8226	11.2602
MEP2	YNL142W	29.1726	21.0622		26.3081	0.5	0.5	24.1919	2.69596	0.5
MEP3	YPR138C	33.7474	43.354		34.8908	0.5	5.42146	34.836	23.2931	0.5
MES1	YGR264C	209.406	136.074		35.5033	6.37815	165.027	142.707	33.3913	50.4867
MET1	YKR069W	37.1435	30.4007		41.0424	0.5	7.13235	13.1964	8.15717	0.5
MET10	YFR030W	62.9566	51.7162		33.8898	0.5	2.86119	110.229	20.6742	44.8625
MET12	YPL023C	65.4702	96.9315		73.4271	0.5	0.5	47.9025	27.2099	32.3268
MET13	YGL125W	52.3504	51.2148		72.9288	37.509	0.5	181.182	16.426	0.5
MET14	YKL001C	159.905	85.8931		20.4708	3.13924	0.5	39.2108	13.6608	2.72933
MET16	YPR167C	37.7977	26.6818		2.68997	0.5	0.5	15.2624	9.28953	0.5
MET18	YIL128W	23.3937	17.2646		19.4536	0.5	34.5527	17.6922	6.29316	0.5
MET2	YNL277W	40.005	36.3454		44.5178	0.5	0.5	34.635	11.712	0.5
MET22	YOL064C	124.134	79.3707		102.199	0.5	0.5	169.951	8.64631	29.5159
MET28	YIR017C	61.0991	36.2042		69.9041	0.5	0.5	38.3285	17.4891	3.8814
MET3	YJR010W	81.9242	65.3054		36.2838	0.5	0.5	64.0686	12.4322	32.3822
MET30	YIL046W	47.3974	46.3322		26.8757	14.1183	0.5	46.0341	23.5087	0.5
MET31	YPL038W	47.0266	48.5987		32.9322	1.06302	0.5	34.8742	0.5	14.2365
MET32	YDR253C	14.7571	12.1191		43.8514	0.5	0.5	19.711	0.5	0.5
MET4	YNL103W	60.4027	54.444		52.3308	0.5	129.843	61.3369	10.364	15.3063
MET5	YJR137C	40.6283	21.3046		188.677	15.7211	9.99354	378.955	30.5144	51.7615
MET6	YER091C	522.625	307.655		507.312	103.437	354.853	1032.07	281.951	472.165
MET7	YOR241W	88.0617	67.4552		11.6059	14.0643	0.5	40.9684	10.1406	11.6307
MET8	YBR213W	25.713	19.3873		0.5	0.5	0.5	18.0023	27.7414	0.5
MEU1	YLR017W	143.378	105.459		31.131	0.5	0.5	55.1622	11.2383	51.1589
MEX67	YPL169C	83.3685	75.6592		11.9834	21.8792	0.5	31.812	19.6613	14.0719
MFA1	YDR461W	129.567	66.8362		258.07	160.513	126.506	329.686	72.6674	27.6362
MFA2	YNL145W	253.05	176.362		167.903	184.414	91.1505	201.115	23.8438	42.8609
MFB1	YDR219C	37.9888	69.8224		52.2045	13.1259	0.5	22.1496	0.5	0.5
MFM1	YPL060W	10.7981	29.0391		24.6485	0.5	0.5	46.7692	7.45241	0.5
MFT1	YML062C	53.7426	69.5408		17.1634	0.5	0.5	7.87632	0.5	16.7465
MGA2	YIR033W	47.9488	45.9606		20.3375	23.6066	0.5	117.923	16.5108	37.6896
MGE1	YOR232W	238.64	163.234		95.6766	47.7448	6.79017	240.493	63.201	30.3932
MGM1	YOR211C	32.3827	35.0428		48.1699	10.2607	0.5	39.7791	13.9612	18.9406
MGM101	YJR144W	143.63	112.777		28.9189	0.5	0.5	83.5177	20.108	0.5
MGR1	YCL044C	38.3285	48.3605		88.9226	0.5	0.5	9.59372	0.5	0.5
MGR2	YPL098C	121.448	117.71		29.9447	2.10113	0.5	31.968	13.5837	16.4172
MGR3	YMR115W	37.3863	57.5754		13.6648	0.5	7.13235	20.6974	2.69596	17.4322
MGS1	YNL218W	21.7221	14.0222		18.2268	0.5	0.5	43.2152	8.46534	0.5
MGT1	YDL200C	46.3597	39.1268		13.8764	0.5	0.5	27.7035	11.8237	0.5
MHP1	YJL042W	29.3553	137.257		33.9691	14.6623	120.122	71.7569	44.2946	134.672
MHR1	YDR296W	84.9425	113.021		16.1058	0.5	0.5	44.3738	12.6903	0.5
MHT1	YLL062C	31.545	21.5405		53.8195	0.5	0.5	20.2025	2.50723	0.5
MIA40	YKL195W	172.633	230.443		37.1578	0.5	63.5238	85.5746	18.8371	61.1847
MID1	YNL291C	44.8087	36.6657		26.5549	0.5	0.5	30.636	2.39555	0.5
MID2	YLR332W	59.4473	83.4771		31.8228	38.9416	9.04953	36.9299	10.8262	7.92749
MIF2	YKL089W	22.2301	19.3116		2.32707	0.5	0.5	15	0.5	7.24179
MIG1	YGL035C	70.401	172.205		37.5425	26.0773	46.4222	67.2344	9.40122	66.835
MIG2	YGL209W	46.702	101.357		43.8373	14.164	0.5	50.3644	2.99637	5.45866
MIG3	YER028C	21.1917	62.3546		17.9166	0.5	13.3207	16.4488	0.5	3.96375
MIH1	YMR036C	18.2142	30.8485		16.3158	0.5	22.8362	67.9225	0.5	11.082
MIM1	YOL026C	140.047	110.834		203.403	55.0489	40.2217	251.632	14.7507	0.5
MIP1	YOR330C	25.8098	34.2849		29.6016	0.5	0.5	27.2156	51.4156	50.843
MIR1	YJR077C	259.955	223.205		45.5614	42.687	0.5	130.044	30.9689	54.8883
MIS1	YBR084W	146.919	95.7623		252.265	0.5	0.5	320.955	71.0578	69.9214
MIT1	YEL007W	106.411	51.4731		163.459	49.1732	0.5	133.173	21.0362	0.5
MKC7	YDR144C	83.9667	36.917		44.2861	26.0026	0.5	98.7201	0.5	7.11827
MKK1	YOR231W	48.4137	46.9434		46.5908	0.5	0.5	26.1584	23.1121	0.5
MKK2	YPL140C	27.5293	36.7609		20.5146	0.5	0.5	17.293	0.5	28.3361
MKS1	YNL076W	37.9029	49.8848		23.5252	0.5	0.5	15.1402	0.5	10.1081
MKT1	YNL085W	104.394	78.8603		41.6991	2.12605	0.5	76.2375	55.3597	8.48967
MLC1	YGL106W	347.698	238.488		181.02	64.9856	107.527	126.36	50.033	0.5
MLC2	YPR188C	100.542	80.7763		48.1226	0.5	147.903	34.3584	14.0036	0.5
MLF3	YNL074C	73.7098	107.433		40.8375	23.9263	0.5	61.3837	6.58582	13.5231
MLH1	YMR167W	12.9082	20.6741		10.5446	0.5	0.5	7.37	0.5	0.5
MLH2	YLR035C	14.363	21.891		22.1604	0.5	0.5	20.2579	1.45967	7.46112
MLH3	YPL164C	14.4494	28.5999		25.3348	0.5	0.5	14.9837	0.5	0.5
MLP1	YKR095W	39.9881	40.2557		96.3771	26.0857	140.269	137.841	96.4073	83.6773
MLP2	YIL149C	35.0131	31.5492		41.765	59.6332	33.6791	107.323	78.4792	22.438
MMF1	YIL051C	422.979	343.66		96.0258	169.756	44.3157	280.492	21.6447	37.4014
MMM1	YLL006W	20.2671	27.7505		23.5575	0.5	0.5	25.0957	0.5	10.1905
MMP1	YLL061W	33.6811	22.8335		14.849	0.5	11.0613	40.5878	0.5	0.5
MMR1	YLR190W	71.8327	40.2779		70.3878	0.5	0.5	58.9752	13.4105	15.7726
MMS1	YPR164W	12.7061	13.1144		44.0911	0.5	0.5	50.5321	1.34798	13.4685
MMS2	YGL087C	108.133	113.542		10.0316	0.5	9.77514	26.0628	20.6318	0.5
MMS4	YBR098W	12.215	13.6945		2.88574	0.5	0.5	17.6144	0.5	0.5
MMT1	YMR177W	25.4779	20.5403		32.0485	0.5	9.35045	20.2313	8.76575	0.5
MMT2	YPL224C	39.8652	90.652		25.6793	0.5	0.5	35.9355	1.45967	28.3907
MND2	YIR025W	15.5994	24.0334		145.085	16.1405	0.5	17.0722	1.87176	5.80151
MNE1	YOR350C	13.7836	27.1981		10.4268	0.5	0.5	8.63712	0.5	6.85777
MNL1	YHR204W	35.6735	27.4457		53.5609	0.5	0.5	15.7274	4.56773	13.1803
MNL2	YLR057W	34.7516	19.9744		20.4334	0.5	80.8098	15.2372	0.5	5.19816
MNN1	YER001W	119.88	56.2843		45.4694	0.5	8.96701	98.2691	30.7802	0.5
MNN10	YDR245W	160.709	119.823		81.8075	29.8934	0.5	88.2816	44.9378	30.5856
MNN11	YJL183W	121.667	50.576		16.9499	7.81073	0.5	58.1726	3.63184	6.26788
MNN2	YBR015C	114.074	107.075		9.18315	31.218	0.5	57.8264	26.8826	48.5523
MNN4	YKL201C	22.118	33.2863		27.596	0.5	30.4345	35.0466	0.5	19.5994
MNN5	YJL186W	109.539	79.2402		24.1427	26.0607	0.5	49.1498	11.9085	3.92257
MNN9	YPL050C	195.206	95.9811		269.098	88.4844	16.4003	244.134	20.5548	12.7139
MNP1	YGL068W	141.175	111.158		33.5646	0.5	0.5	69.1828	30.4027	0.5
MNR2	YKL064W	32.2168	68.1526		37.3876	57.1127	0.5	84.1347	9.65923	47.3591
MNS1	YJR131W	25.3284	30.2142		21.8273	0.5	21.4796	25.8997	0.5	0.5
MNT2	YGL257C	55.827	46.0025		47.4206	0.5	0.5	61.1232	35.7176	12.6181
MNT3	YIL014W	39.8281	47.8017		32.0852	29.8353	0.5	24.8628	0.5	6.56956
MNT4	YNR059W	16.9734	22.8558		31.8075	0.5	0.5	24.7679	0.5	0.5
MOB1	YIL106W	69.1775	71.9115		41.7571	0.5	35.4846	29.9098	2.17218	0.5
MOB2	YFL034C-B	52.1874	55.3439		54.5967	0.5	0.5	8.23155	4.90278	4.43012
MOD5	YOR274W	29.5149	32.6798		56.5763	28.1535	0.5	22.333	21.7911	0.5
MOG1	YJR074W	169.571	101.185		61.2271	40.6856	0.5	95.7162	37.4006	0.5
MON1	YGL124C	19.7581	32.0391		38.5565	0.5	0.5	44.8674	25.0299	0.5
MON2	YNL297C	19.1315	23.7018		13.9244	36.5415	26.3817	31.9148	19.5341	0.5
MOT1	YPL082C	20.066	17.2293		35.445	56.5189	0.5	36.8167	44.6219	0.5
MOT2	YER068W	51.8266	66.0115		47.8322	36.3962	0.5	36.4158	11.2383	17.5558
MOT3	YMR070W	75.8271	59.1105		31.7726	21.3311	24.1636	80.0703	3.93226	31.5587
MPA43	YNL249C	10.4852	13.8152		1.0898	0.5	0.5	11.7084	0.5	0.5
MPD1	YOR288C	51.731	84.4386		13.6488	0.5	0.5	19.4678	0.5	0.5
MPD2	YOL088C	81.8732	78.2858		35.8849	40.2289	0.5	28.9246	0.5	47.291
MPE1	YKL059C	42.8237	61.8063		37.9163	0.5	0.5	42.1524	15.7906	21.3136
MPH1	YIR002C	29.4258	25.4284		26.1404	11.3985	0.5	46.7972	3.82057	0.5
MPM1	YJL066C	50.9557	116.852		0.5	0.5	0.5	30.8078	1.34798	12.824
MPP10	YJR002W	105.635	70.1994		46.5512	82.1768	0.5	77.3737	38.0092	10.4098
MPP6	YNR024W	58.467	36.8632		65.209	152.723	0.5	51.4199	18.6329	0.5
MPS1	YDL028C	27.5727	40.2649		13.669	0.5	0.5	28.0286	24.6602	0.5
MPS2	YGL075C	16.5893	20.8606		11.691	46.5239	0.5	9.49018	0.5	3.96375
MPS3	YJL019W	17.0806	18.1649		15.4818	0.5	0.5	23.8491	0.5	0.5
MPT5	YGL178W	10.714	14.5129		26.6232	0.5	3.97024	35.455	0.5	30.9142
MRC1	YCL061C	19.2385	18.4546		24.3892	0.5	27.367	64.5237	30.5568	30.1604
MRD1	YPR112C	58.7136	41.4188		16.2289	44.3813	3.24463	35.2951	63.3396	0.5
MRE11	YMR224C	18.5495	21.3681		0.5	2.67002	0.5	10.3963	7.52945	0.5
MRF1	YGL143C	27.1724	38.489		23.9519	0.5	0.5	20.9458	0.5	3.1957
MRH1	YDR033W	1492.23	703.475		201.448	172.455	33.4315	761.397	48.2615	65.7787
MRH4	YGL064C	17.2728	12.8003		7.5054	0.5	0.5	3.86515	4.04394	0.5
MRI1	YPR118W	178.102	105.803		55.6715	0.5	0.5	68.0867	54.0076	33.5066
MRL1	YPR079W	35.4422	58.0093		2.77549	1.06302	0.5	11.6998	0.5	0.5
MRM1	YOR201C	77.0915	53.2928		52.8912	0.5	0.5	58.7232	0.5	15.6768
MRM2	YGL136C	25.1219	35.1598		33.1558	0.5	0.5	13.3817	0.5	0.5
MRN1	YPL184C	69.0796	58.4369		112.264	3.16416	0.5	83.7567	50.1064	14.4559
MRP1	YDR347W	84.1986	81.732		34.3419	0.5	0.5	62.4726	0.5	12.9198
MRP10	YDL045W-A	71.1362	67.3479		49.3034	13.4498	0.5	102.567	12.5362	35.125
MRP13	YGR084C	66.0668	62.3901		0.5	0.5	0.5	16.8367	12.9829	0.5
MRP17	YKL003C	70.9791	77.5776		48.9944	54.3679	0.5	23.0005	22.2301	25.8126
MRP2	YPR166C	63.2757	59.294		0.5	0.5	0.5	13.1135	0.5	6.61073
MRP20	YDR405W	63.088	136.53		28.7247	0.5	0.5	23.3689	18.4095	42.1752
MRP21	YBL090W	63.0503	75.1446		32.4847	0.5	0.5	48.2234	27.5527	14.0584
MRP4	YHL004W	69.2824	66.1187		48.8661	21.3103	0.5	225.277	4.15563	26.9505
MRP49	YKL167C	89.4081	87.5048		20.2076	0.5	65.5769	16.0325	0.5	22.0405
[truncated: 2,393 more rows]
