# Supplementary material for: Rapid remodeling of NTP levels enables immediate translational adaptation to energy stress in yeast
Source: Mol Cell. Author manuscript; Available in PMC 2026 Feb 3. (PMC7618711; doi:10.1016/j.molcel.2025.08.031)
Supplement: Supplementary Material [file EMS212089-supplement-Supplementary_Material.zip › 1-s2.0-S1097276525007361-mmc2.xlsx]

## Sheet: Table S3 RNAseq_norm_counts
Gene	Sucrose_R1	Sucrose_R2	Sucrose_R3	NoSucrose_R1	NoSucrose_R2	NoSucrose_R3		Glucose_R1	Glucose_R2	Glucose_R3	NoGlucose_R1	NoGlucose_R2	NoGlucose_R3		Pin4D_Glucose_R1	Pin4D_Glucose_R2	Pin4D_Glucose_R3	Pin4D_NoGlucose_R1	Pin4D_NoGlucose_R2	Pin4D_NoGlucose_R3
15S_RRNA	78	95	150	32.006	71	113		147	1187	463	45	1416	410		22	190	314	56	345	94
21S_RRNA	417	673	749	471.269	577.001	621.003		492	2584	957	419	3234	981.06		259	435	602.006	282	859	258
AAC1	334	405	412	1090	1029	1304		610	810	597	990	1963	2285		531	589	625	552	613	747
AAC3	196	285	275	132	138	167		329	589	413	203	306	295		527	873	777	463	769	754
AAD10	364.829	489.379	455.919	532.246	510.761	661.858		608	957	732	703	995.001	1084		565	840	858	592	704	702
AAD14	329.589	400.547	395.062	541.209	500.043	648.033		496	879.003	606	603	1028	1084		548	747	768	478	620	641
AAD3	672.444	886.408	818.253	668.866	691.444	877.294		1012.36	1611.33	1175.04	925.388	1260.84	1216.69		926.718	1307.82	1337.72	927.082	1209.17	1199.87
AAD4	306.644	400.417	342.06	516.919	527.142	605.054		425.211	688.43	540.219	479.988	864.419	875.707		495.464	723.827	686.776	450.464	577.88	573.475
AAD6	580.302	807.302	753.706	1143.43	1198.15	1453.63		1048.42	1521.23	1137.75	1365.61	1658.18	2008.57		1106.79	1253.31	1228.51	910.452	896.951	1050.65
AAH1	4853.29	6337.28	6459.38	1992.06	2633	3827		4703.02	6561.4	4862	2977.02	3280	2710.01		4443.92	5966	6482.42	4452	6051	6194.1
AAP1	3180.02	3748.25	3334	2954	2926	3495		3164	5142	3945	2676	4144	3657		3294	4318	4185	3272.01	4449	4254.01
AAR2	261	347	314	328	321	338		400	567	422	296	451	430		445	432	418	323	415	363
AAT1	2232	2640.9	2407	1312	1437	1360.23		2955.07	4531	3374	1188	1533	1362		2628	3149	3272	1446.14	1829.05	1936
AAT2	20442.9	21874	19675	14941.7	15460.9	17241.7		30595	41871.8	28832.8	26724.1	27088	24354.6		26553	28593	29673.4	26229	30197	27454
ABD1	1858	2212.08	2140.23	2109.11	1968	2606		2605	4366	3143	2705.55	3737	3739		2397.28	3206	3254.01	2334	3083	3126
ABF1	4297.94	5874.98	5069.09	4199.91	4234.26	4584.7		6599.78	10460	7346	5551.93	7177.01	5971		6092.91	7224.94	7312	5401.99	6993.92	6228
ABF2	4809.25	6609	6092.05	5613.52	5510	6899.61		6558	11610	7971.86	6393	8230.25	7853.5		4903	7093	7401	5156.62	6999	7127.92
ABM1	33	59	42	179	195	212		27	45	29	84	140	135		26	43	38	35	37	49
ABP1	8296.08	11926.7	10345.8	10107.6	10038	11491.3		12083.9	16714	11266.8	11850.9	15744	13289		10463	11529	11670.3	10121.2	12467.9	11097
ABP140	7141.14	9355.73	8468.05	6075.03	6165.18	8030.51		9178.02	10459	7905.62	7918	8144	6930		8120.72	7309	7643	8377	8350.14	7705.01
ABZ1	2434	3543	3253.03	3216.51	3168	3620.03		3701.21	5370	3975	3846.22	5151	5013		3199	3983	3847	2957	4016	3726.17
ABZ2	1285	1689.77	1636	1173.01	1202	1461.07		2190.53	3670	2705	1837	2429	2341		1925	2572.24	2595	1833	2390	2383
ACA1	630.041	772.326	707	1108	1169	1327.03		737	1240	710	817	1279	1291		993	1157	1154	897	1196	1122
ACB1	8670.28	12319.6	11528.2	6606.5	6980.08	8315.03		6440	10192	7610	4846.78	5077	4878		5857.07	7895	8093	5256	6808	7211
ACC1	33969.4	47387.1	42008.3	26162.6	28453.3	38360.5		46469.5	65299	49396.9	42083.3	44530.1	40866		51706.9	55928.1	54941.5	48006.6	54001.9	54623
ACE2	1913	2484	2193	1660	1583	2028		3370	4894	3162	2301	2523	2384		2791	2936	3011	2016	2623.01	2254
ACF2	1351.06	1797.11	1532	1901	1881	2169.08		1709.37	2720	2002	2118	2767	2684		1623	1947	1947	1632	1968	1817
ACF4	665	996	902	1470	1315.29	1723		957	1722	1171	1320	2021	2075		811	1082	1134	917	1187	1117
ACH1	1563	2224	2014	5141.38	5172	7753.35		2177	3492	2511	5044	8246.01	8828		2166	2382	2576	2715	3011	2969
ACK1	1552.1	2035	1859.01	1690	1541.57	2098		2142	3115	2308	1844	2548	2207		1999	2471	2443	2008	2528	2263
ACL4	3539	4709.53	4507	2002	2214.11	2947.71		4580	7012.05	5215	2994	3631	3019		4520	6352	6321	4594	6336.02	6388
ACM1	826	1277	1178	813	799	973.081		1222.42	1825	1425	1069	1171	1059		1128	1426	1549	1151	1461	1439
ACO1	33141.7	54037.6	44657.7	30934.1	30275.2	33718.8		56102.9	78974.9	55816.8	40028.7	42392	38645.7		62091.2	70085.7	64518	47862.1	62556.2	51849.1
ACO2	7227.9	6011.85	5478.08	2317.01	2483	3442		11028.5	15994.9	11705	6954	8219	6033		7683	9003	9874.05	7703.88	9618	9028
ACP1	3887	4989.39	4822.7	3582	3589	4235.83		3800	5821.66	3963	3076	3828	3560		2695	3430	3883.2	2443	3075	3227
ACS1	304	458	429.001	30557.8	29701.6	26581.9		484	648	445	3274	6520.49	5788		467	650	532	475	659	764.001
ACS2	14991.7	21080.2	18938.5	12556.1	13103.2	15807.6		18723	30127	22041	17017.6	21517	18609		18053.7	22098	22423	17575.1	22980.7	21007
ACT1	67978.2	92369	84755.7	71834.9	73872.3	82967.7		80814.4	133013	91450.4	80352.2	112573	101724		66695.1	84382.2	90510	63749.7	87931.3	84737.6
ADA2	1230	1802.12	1641.01	1311	1316	1681.11		1667	2393	1704	1685.1	1814	1727		1528	1653	1728	1465	1429	1403
ADD37	777	1252	1256	1033	1131.02	1378		1419.02	2226	1412	1144.02	1368	1285		1259	1541.05	1552	1054	1319	1442
ADD66	1150.1	1338	1209	1433.03	1446	1755		1460	2650	1838	1489	2362	2155		1336.37	1784	1877	1440	1858	1893
ADE1	7094.29	9586.03	9161.75	4600.71	5491.79	8342.41		9740.04	13370.1	10420.4	8476.89	9226	8854.51		7431	10243	10118	8317	10554	11082.8
ADE12	9593.05	10544.1	9721.6	6821.51	7633.58	10665.8		13704.1	19791	15400	13143.9	16934	16005		12099	15037	14548	12179.6	14777	15564
ADE13	13184.5	18315.2	17111	9530.62	10296.4	15203.3		18945.5	27662	21826	16507	18793	18063		17682.1	22737	21725.2	17472.6	21784.2	23290
ADE16	8570.01	10646.9	9995	10693.9	10490.9	12057.6		13480	22609.2	16676	14000	21023.2	19850.7		11085	15388	15331.9	11513	15917.2	15119
ADE17	13396.9	17100.8	15919	8238.17	9101.34	14326.6		23398.7	29170.3	23409.1	19478.8	19889.1	18531		22313	26855	24043.8	22546	24384	26261.8
ADE2	5207.06	6489.06	6223	5779.79	6030	8504.51		10246	12814	10035	11345	13163.1	12776		6686	7670.44	7740	7241	7968	8527
ADE3	21539.9	26997.1	24114.4	16876.7	17198.5	21680.9		31609.2	42409.6	30063.7	31890.3	37654	30929		30321.6	32224	33180.9	29288	34613.7	32406
ADE4	6288.55	7986.51	7582.1	3126	3650.12	5575.43		9724.83	12369	9392.04	6954	6805	6730		6701.11	7979.16	7994	6317.44	7454	7541
ADE5,7	19302.8	24343.5	22271.8	11238	12418	17330.6		27393.9	32480.3	24850.1	20059.4	21980	18561		23868	25916	25498	23223.8	27050	26800
ADE6	16106.1	19484.3	17753.3	9705.41	10675.8	14645.9		22646	28689.7	20889.2	20155.4	19468	18213.2		20337	21799.6	22310	19477.2	21160	21968
ADE8	2890.3	3337	2927	2719	2848	3650		3784	6512.43	4658	3688	5213	4831		3450	4880	4777	3522.79	4565	4999
ADF1	816.852	1125.92	1130.84	289	364.724	456		1000.96	1380.98	1053.95	597	574.975	512		754.877	1160	1151	772.971	1097	1158.99
ADH1	226099	325616	306692	266336	264419	311729		399964	744097	472005	431252	694024	528360		511506	703496	706482	525978	736942	710161
ADH2	203.539	402.631	385.262	19888.5	20212.6	13652.9		122.976	221.482	116.61	283.917	531.117	435.551		149.864	174.742	193.818	131.863	208.318	193.805
ADH3	12644.6	18109.2	16684.9	13195.3	13815.7	17350.8		20275	32988.6	23123.7	19715.3	28942.3	25113.9		22336.5	30678.1	29947.5	22447.4	31983	30899
ADH4	1628.54	2303.16	2139	1980.05	2000	2481.88		2389	3783	2537	2088	3019	2954		2338	3136	3023.75	2038	2694	2647
ADH5	1485.06	1162	1001.04	1654	1711	2350		3309.47	5813	3671.01	4885	9530.18	7803.72		5605	7633.76	8483.04	6040	8539	8123.05
ADH6	12385.3	16677.4	15851.6	9380.69	9973.11	12188.9		15737	25093	18604	12663.7	15992.5	14447		14931	19943	20131.1	14503.1	19674	19564
ADH7	53	77	88	78	58	78		75	154	101	78	86	66		88	124	124	70	93	86
ADI1	841	1107	968.005	1012	1003	1214		1188	2047	1524	1341	1827	1955		991	1286	1273	1009	1279	1264
ADK1	19891	26363.8	24655.4	10963.5	11287	14030		26579	37390.7	26523.8	17025	15194.9	13439.5		28617.5	31964.5	32505.9	26464	28183	28196
ADK2	508	791	663	982	896	1059		646	1313	852	834	1171	1219		529	714	742	574	765.003	723
ADO1	19195.2	28671.7	26609.1	12268.5	13910.7	16666.9		28190.2	54958.9	37382.4	17396.9	26736.8	22236		26636.1	41552.9	42862.3	22470	36498.8	36293.8
ADP1	3900	5547.04	4682	8213.85	7639.04	8558.34		7602.1	13103	8922	10243	16583	15539		6299.02	7701	7420.45	6238	7490.07	7230.6
ADR1	3461.21	5214.2	4544	10641.1	10111.1	11369.8		2785	4405	2969	10091	20575	18166.2		1526	1555	1421.13	1917	2048	2540
ADY2	26	41	47	23990.4	24882.5	20993		43	78	51	1717	2396	2357		55	71	74	95	85	127
ADY3	498	750.031	652	1311	1162	1326		1043	1454	1034	1072	1452	1872		942	1000	952	790	796	743
ADY4	315	465	401	644.043	610	862.009		458	784	530	464	766	809		499	651	660	471	594	547
AEP1	1673	2111	2025	2076	1927	2462		2221	3749.02	2797	2334	3247	3327		2030	2550	2457	1869	2397	2456
AEP2	1254	1834	1535	1476	1599.01	1936		1857	2756	2041	1521	1999	2139		1536	1784	1860	1304	1538	1506
AEP3	421	561	551	1275	1306.01	1299		703	1061	780	1302	3215	2692		542	734	770	586	779	900
AFB1	344	599	538	427	467	478		429	804	495	397	564	452		491	606	596	440	547	551
AFG1	3335	4194	3818.02	4956.99	4965.09	5832		4073.66	7148.1	5309	5183	8658	8720		3162	4309	4403.53	3266	4256	4234
AFG2	2558.65	3391.15	3091.31	1429	1584	1999.16		3689	5433.1	3903.05	2404	2784	2329		3079	3959	4209.77	2986	4144	3944.59
AFG3	3508.06	4931.18	4479.07	4524	4305.05	5366		5293	6908.01	5056	4645	6109.8	6107		4425	4859.17	4943	3915	4404	4089
AFI1	741	1072	907	903	905	1168.18		1140	1732	1263	1165	1476	1421		968	1185	1184	972	1276	1157
AFR1	620	863	721	3062	2768.01	3043.86		651	1045	708	1766	3241	3278		870	964	920	877	1009	1094
AFT1	2771	3225.01	2754.82	2495.01	2482.01	2884.21		2664.13	4654.34	3154.74	3024	4449	3775		2837	3267	3228	2412	3046	2776
AFT2	1331	1703.1	1597	1147.28	1136	1364.85		1564	2784	1970	1539	2196	2106		1479	2171	2046	1429	2190	2086
AGA1	1407.04	2473.65	2332.06	1216	1291	1517		2291.56	3474	2011	1276	1770	1250		1945.11	2257	2397	1503	2054	1877
AGA2	942	1457	1452	945	895	1130		823	1372.93	873	569	709	686		547	667	794	491	644	677
AGC1	1284	1790.15	1635	1632	1496	1928.86		2352	3407	2538	2043	2473	2454		2092	2123	2263.12	1834	1972	1861
AGE1	1456	1734	1651	1363.02	1373	1706		1720	2375	1644.01	1474	1493	1596		1746	1957	1943	1573	1685	1552
AGE2	1829	2399	2092.01	1757	1807	2261.28		2354	3663.06	2563	2156	2777	2472		2346	2805	2865	2322	2665	2730
AGP1	4521.03	4884	4093.02	12249.7	12897	15651.4		7984.49	14451.7	9996	15713.8	36042.9	35358		5138	5887	6001.48	5020	5772	6896
AGP2	829	1295.01	1095	5950.02	5553.47	6584.45		2281	2341	1666	5631.15	7421	7845		1469	1294	1316	1739	1312.36	1407
AGP3	189	292	205	450	505.057	584		270	468	292	407	614	648		318	316	296	248	303	292
AGX1	307	384	408	1122.01	1082.56	1359.03		533	893	648	987	1955.04	2250		370	515	528	412	452	520
AHA1	6731	8506.49	7367	11648.9	11471.6	10108.5		7842.19	15621	11570.8	9266	20155	17538		6398	8845.09	8629	6115.87	9539	8294
AHC1	2212.02	2970	2601.02	3937.72	3798.16	4528		3402	5151	3320	4122	6092.68	5719		3063.13	3641	3792.19	3080	3772	3530
AHC2	1699	2372.92	2259	1553.25	1569	1900		1730	2917	2176	1469	1651	1606		1703	2413	2392	1556	1978	2047
AHK1	2199.23	2819	2417	1361	1291.56	1864		3500.48	5515.3	4058	2394	2817	2521		3309	4043	4099.4	3069	3863	3582
AHP1	51069.1	61657.1	55302.4	51059.3	54527.4	60972.8		83511.9	138808	88531.5	92554.7	138301	113854		70809.5	91819.4	88603.6	67545.9	88032.6	88313.2
AI1	24	21.038	42.154	27.06	38.111	35.114		49	326.503	148	32	447.406	110.626		17	56.315	77.298	14.064	104	43
AI2	19	19.103	20.109	13.031	20.083	38.25		29	208.811	81	17	281.95	59.362		18.08	35.191	67.252	15.067	95	14
AI4	21.749	40.025	19.581	37.602	26.689	40.693		17.727	46.776	14.086	27.832	48.735	29.554		23.217	2.737	16.229	22.974	21.855	4.781
AI5_ALPHA	43.78	44.054	47.488	38.665	34.44	32.356		35.26	27.221	15.405	37.673	4.777	24.468		21.146	16.373	12.704	39.582	15.262	9.36
AI5_BETA	59	113	106.393	77	76	118.012		47	15	11	52	25	21		54	15	15	43	7	4
AIF1	1149	1333.7	1290	1098	1215	1474.03		1808	3345	2439	1550	2375	2344		1850	2628	2802	1723	2519	2484
AIM10	666.939	1014.99	959.659	1294.96	1251	1486		1096.98	1695.96	1358.97	1621	2320	2444		932.012	1105	1118.91	921	1239	1150
AIM11	249	409	363	668	588	742.338		322	556	389	498	640	795		245	292	312	250	330	335
AIM14	1421	1951	1750	2206	2290	2754		2423	4108.14	3005	2387	3599	3523		2449	3247	3374.01	2283	3099	2851
AIM17	700	1052	949.939	20090.5	17971.4	18433.2		1957	3706	2395	11541	34088.2	40043.9		1373.01	1448	1411	2654	2578	3825
AIM18	900	1226.03	1080	2846	2757.59	3094		1600	3067.32	2063	2682	4831	5485		1111	1557	1639	1240	1602	1713
AIM19	400	534	456	1104	1144	1201.38		593	1048	737	1033	1537	1760		455	653	604.008	500	606	643
AIM2	1616	2367.01	2204	1930	2016	2305		2636	4152.01	3043	2574	3264	3040.12		2570	3395	3620	2504	3223	3333
AIM20	1552.56	1722.03	1745.14	720	751.245	1121		2356.02	3802	2845	1760	1912	1740		2052	2832	2844	1895	2597	2532
AIM21	2296	3047.2	2874.01	3799	3639.04	4305.73		3718	6048	4070	4546.01	6588.56	6212.13		3609	4208.12	4068.41	3475	4556	4246
AIM22	683	900	805.005	1264	1170	1314		1095	1739	1245	1307.04	2103	2185		885	1250	1250	891	1220	1346
AIM23	559	844.313	739.036	1616.67	1529.04	1737		1043	1667.01	1190	1776	2430	2654		868	971.014	993	932	1026	1080
AIM24	1994.44	2721.01	2555.06	2520	2525	3243.16		2705	4698	3556	2821	4068	4130		2218	3007	3077	2122	2986	2771
AIM25	807	1135	1011	1464	1426.03	1616		1324	2150.48	1552	1636	2362	2526		1063	1413	1333	996	1240	1233
AIM26	6	10	4	60	46	30		3	10	6	22	73	87		6	3	4	6	5	12
AIM29	1504	2152.11	2029	1955	1957	2364.45		1897	3224	2157	1680	2026	1947		1773	2300	2395	1695	2016	2070
AIM3	1384	1881	1644	2847.01	2690	3125		1929	2936	2137	2818	4627	4229		1988	2144	2112	2069	2512	2180
AIM32	268	396.005	372	633.1	582.103	736		434	724.067	511	669	1041	1104.52		329	442	447	303	454	479
AIM33	147	215	209	336	308	474.27		225.142	277	232	252	441	461		194	192	219	160	183	175
AIM34	495.006	588.04	597	469	485	601.007		592	995	684	546	671	706		445	593	521	435	513	548
AIM36	695	1149	1033	1207	1235	1406.55		1047	1585	1136	1342	1586	1646		849	965	959	808	905	915
AIM39	759	1059	964	2847.37	2842.66	3156.35		1030	1788	1237	2332	4124	4601		851	1172.05	1065	972	1111	1281
AIM4	238	431	347	408	441	586		295	504	374	342	447	436		323	421.057	430	322	363	367
AIM41	1158.06	1536.71	1440	2601.47	2374	3049.47		1750.03	2591	1845	2588	3358	3482		1243	1572.67	1545	1365	1492	1463
AIM44	2761.82	3732.12	3100	3317.6	3248.03	3968.4		5703.46	8413	5656	6449	6909	6977		4236.61	4313	4305	3971	4284	3945
AIM45	3793.05	5010	4829	3805	3698	4747.25		6031.15	9286.05	7152	4928	6326	6400		3959.01	5636	5569.61	4051	4852	4935
AIM46	1783	2359	2070.75	2863.66	2924.41	3305		2611.09	4600.19	3102.61	2999	4714.13	4585.1		2756.48	3816.57	3844	2736	3506	3508.49
AIM6	2586.11	3539	3315.48	3195.02	3165	3829.09		3752	6110	4359	3890	5292	5010		3062.01	3905.1	4045	3141	3913	3874
AIM7	1459	1886.63	1786	2105.76	2023	2419		1954	3219	2262	2064	2671	2678		1590	2009	2161	1635	1902.08	2036
AIM9	3885	5774.35	5060	4978.12	4999.31	6170.27		5712.89	9412	6841	6479.03	9079.99	8443.66		5106	6493	6361	5205.01	6568	6325
AIP1	4464.05	6623	6040.38	6454	6196.67	7310.06		7902.02	13706.9	10153.1	8512	12492	12225		6608	8384.28	8577	6337	8411	7954
AIR1	1902	2081.11	2014.61	403	480	543		1992	2735	2187	735	674	461		1999	2507	2545	1640	2283	2454
AIR2	765	987	912.602	1392	1488	1728.61		1127	1940	1335	1295	2263	2302		1000	1385	1343.45	1032.43	1494	1497
AKL1	3551.13	4543	3846.41	6225.28	5568.07	6597.44		4676.6	8068.26	5621.07	6272	10667	9969		4296	4973	4990	3957	5125	4787
AKR1	4780	6172	5427.73	5203	4987.31	5942.02		6788	12066	8003	6851.09	9946	8812		6490	8458.04	7872	6194	8262	7881
AKR2	1177.09	1647	1405	1445.06	1398.01	1764.01		1824	2281	1742	1720	2163	2121		1751.81	1916	1916	1814	1824	1906
ALA1	19903	25186.7	22264.9	12074.4	12799.2	16773.2		23998.9	37026.7	26725.7	19378.9	21999	17968		23623.9	27909.5	28302	22300	28910.7	26812.2
ALB1	2888	3987	3941	770	962	1266		2997.14	4333	3241	1201	914	710		2668.29	3730	3859	2092	3105	3178
ALD2	767.561	1221.01	1014.31	1679.41	1541.45	1867.5		1527.45	2414.12	1746.73	1798.6	2968.99	2910.03		1040.16	1437.28	1455.25	1047.27	1512.27	1391.89
ALD3	283.439	506.041	509.693	13268.7	10749.4	14428.3		1646.55	1829.88	1413.27	14416.1	23963.3	34806.7		846.841	1114.72	1021.75	2282.73	1684.73	2343.11
ALD4	8479.93	13982	12946.2	107268	105965	101465		9043.19	13973.7	9128	39485.3	94980.7	103440		4233	4907	4926.01	5555	6324.66	8093
ALD5	11567.1	9401.44	8500.64	3331.78	3587.06	4261		17393	27978.3	19440	8260	10707	7074		15901	18662	21079.1	14446.8	18197.7	17956.2
ALD6	35525.4	52909.5	46747.1	71879.7	71574.8	71971.5		65888	114764	73019.9	88581.2	104620	88108.1		44466	59186.7	61991.7	43427.9	59398.9	55910.4
ALE1	4224.74	5999.32	5571	5065.41	4936	6406.86		6875	10955	8163.01	6453.71	8340	8359		6270	7949	8069.02	5872	7365	7387.41
ALF1	419	588	626	587	572	720		945	1634	1088.2	886	1124	1119		1020	1356	1373	905	1332	1351
ALG1	2018	2523.67	2374	1933.02	1978	2320		2885	5015	3604	2611	3462	3217		2974	4310	4170	2892	3815	3657
ALG11	1990	2650.32	2485	1901	2046.51	2499.01		3088	5046	3958	2520	3722	3490		2901.3	3768.01	3816	2582	3307	3351
ALG12	2377.75	3418.03	3103.23	2066	2050.02	2501.08		3572	6035.24	4271	2418	3494	3086		3036	3851.06	4164	2566	3571.04	3286
ALG13	503	783	674	958	951	1083		784	1336	973	989.219	1406	1342		706	962	975	628	859	941
ALG14	1017.66	1423.69	1352	1133	1108	1286		1416	2283	1698	1216	1615	1480		1398	1930	2024	1425	1752	1810
ALG2	1735.01	2328.65	2146	2466.03	2575	2890.25		2208	3410	2579.06	2471.01	3725.19	3512		2042	2576.29	2762	2050	2662	2447
ALG3	1865.86	2813.55	2391.34	1565.26	1593.26	2017.65		2732.73	4646.81	3175.14	2140.08	3077.23	2554.74		2261.09	2935.26	3163.59	1983.72	3073.03	2834.57
ALG5	2288	3161.03	2912.04	1520	1606	2087		3101	5762	3996.02	2324	2626	2279		2773	3999	4120	2535	3667	3507
ALG6	2620.59	3568.46	3218.47	3587.71	3641.37	4355.75		4108.4	6362	4366	3799.02	5252	5218		3874	4653	4551	3593	4199	4138
ALG7	1932	2977.85	2889.1	2352.74	2221	2777		2830.01	4600	3216	2384	3348.08	2924		2873	3617	3672.03	2752	3380	3260
ALG8	2467.57	3179.01	2947	2041	1998	2758.03		3706.06	5449	4042.65	3068.14	3285	3273		3598	4068	4153.52	3178	3592	3593
ALG9	2728.11	3633.08	3263	2562.4	2636	3395.22		3885	5388	4067	3378	3972	3934		3257	4000	3979	3099	3484	3461
ALK1	2038.48	2591	2242	1640.31	1505.92	1922		4244	7264	5156.04	3157	3629.07	3368		2816	3739	3651	2538	3413	2954
ALK2	2196.02	3159	2702	1606	1745	2186.03		2551.01	4041	3172	2003	2454	1988		2509	3299	3318.47	2317	3496	3213
ALO1	4916.15	6619	6275.15	4852.65	4957	6204.26		6525.68	10067.2	7499	5962	7851	7574		6071.04	7102	7461	5515	7506	7289
ALP1	130	200	166.045	365	343	332		211	385	257	227	453	387		195	317	258	173	236	238
ALR1	2855.09	3908.08	3497.34	2857.19	2870.53	3454		3730.01	5620.01	3757	3368.01	4330.01	3741.05		3873	4445	4533	3449	4274.01	4097
ALR2	541.207	782	732	1346	1287	1538		796	1316	930	1181	2001	2114		828	987	991	729	829	813
ALT1	3727.77	4433	4116.95	4942.3	4843	6137		4622.07	8137	5647	5988	8737	10367		3911.51	5062	5239.67	4078.02	5382	5023
ALT2	1917.62	2919.39	2734	4439.17	4659	5470.99		2693	4094	3111	3383	5307	5678.99		2799	3318	3312.16	2759	3403	3366
ALY1	1405	1771.04	1602.13	2232	2207	2641		1957	3244	2240.21	2478	3780	3668		1644	1998	1988	1710	2158	2082
ALY2	1575	2060	1915	2981.02	3004.55	3393.01		2083.01	2648	1840	3175	3656	3409		1871	1755	1811	1734	1893	1866
AMA1	39	72	101	596	517	577.035		112	177	140	246	589	730		118.057	125	136	99	119	110
AMD1	3201.18	4403.46	3968	3509	3387.02	4248.99		3751.03	5465	3821	3644	5312	4942		3169	3914	3941	3210	4201	3800
AMD2	305	384	354	715	743	818		470	758	506	877	1438	1508		479	596	549	492.001	563	675
AME1	675	875	806	1605	1611	2031		963	1723	1167	1449	2233	2465		937	1209	1334	1033	1299	1283
AMF1	137	181	177.703	164	161	123		159	306	209	155	213	239		183	285	229	161	216	223
AMN1	8534.38	11430.6	10822	8232.6	8404.03	11663.5		10899.8	17566	12349.1	8484	11203.9	12311		11224	14396.9	15178.8	8840	12008.1	11795
AMS1	260	557	521	1579	1198	1205		1304	1256	1113	2192	3245	3397		883	1062	964	926	1096	919
ANB1	40	103	71.003	84	86	97		80	96	79	72	131	104		146	250	228	126	234	235
ANP1	4270	5637	5430.01	2973	2958.07	3757.22		5817.03	9841.85	7113	4240	5103	4759		5323	7218	7579	4932	7012.96	6652
ANR2	1109	1574	1423	1204	1273.43	1707.88		1886	2876	2214	1561	2009	2038		1607	2071	2153	1741	2155	2066
ANT1	1664	2095.82	1933	1557	1486.14	1929		1979	3436	2493	1674	2218	2086		1712	2406	2430.7	1709	2387	2188
ANY1	2150.25	2928.02	2761.92	1603.41	1661	2066.19		2502	3648	2707	1659	2098	1951.81		2333	2833	2735	1914.05	2183.01	1967
AOS1	1082	1661	1545	1554.03	1535	1859.36		1958	2880	2028	1913	2737	2769		1429	1878	1807	1477	1780	1834
APA1	7308.68	10040.6	8857.82	9606.09	9933.9	10695.8		9542	17494.3	12689	10613.2	18510.2	15931		9937	12963.1	13536.2	9702	13715	13609.4
APA2	880.029	1148	991	2641	2649.33	3077		1177	2208	1375	2338	3828.01	3987		859	1156	1244	1046	1467	1406
APC1	1106	1376	1298	1118.15	1065	1366.03		1702	2673	1888	1651	1898	1741		1553	1800	1681.01	1374	1673	1430
APC11	539	831	796	632	621	739		721	1234	805	722	913	809		708	968	991	705	914	1026
APC2	793	1033	967	1012	929	1238		960	1522	1130	1125	1603	1532		934	1211	1191	968	1171	1132
APC4	553.036	837.896	727.684	1184.01	1220.98	1387.43		1017	1600	1212	1192	1762	1886		989	1130	1126	925	1169	1164
APC5	794.39	1095	918	1507	1460.18	1768		1111	2096	1490	1673	2315	2558		1125	1341	1472.21	1133	1455	1353
APC9	427	631	541	1328	1314	1544		974	1777	1255	1540.22	2441	2449		825	1131	1039	986	1194	1156
APD1	2722.32	3958.19	3732	4094.65	3866.01	4723.32		5016	8579.14	6388	5583.07	7606	7598		4617	6461	6395	4351	5856	5695
APE2	5534.08	7876.05	7027	7862.82	7272.14	8269.58		8624	12859.6	9643.34	9241	12807	12365		6629	7850.63	8046.17	6470	8218.64	7615
APE3	26481.5	36079.2	32802.2	36508	35867.3	41623.7		45507.5	63522.4	42712.2	48594.3	64384.8	57991.3		31103.3	37322.9	36183.9	32035	35939.8	35461.9
APE4	2817	3968	3672.41	4736.69	4707.47	5487.27		4665.01	7261	5709	5481	8029.66	7997.02		3361	4279	4423	3591	4551	4477
APJ1	784	1134	1017.01	13031.3	12675.5	10507.4		977	1697.14	1292	11277	36506	27322.8		1423	1760	1759	3386	4547.01	7129.15
APL1	1957	2604	2227	3527.21	3630.51	4488.14		2641	4491	3195	3840	5695.04	5989		3303	4412	4548	3538	4654	4646
APL2	2436.12	3174.88	2807	3169.62	3099.09	3950.03		3705	6159	4404	4260	5829.99	5477.61		3574.99	4270	4260	3419.98	4272	4135
APL3	1649	2282	2061.86	2296.34	2269.16	2723		2069	3283	2281	2326	3185	3064		1871	2149	1924.01	1697	2185	1910
APL4	3467	4474.03	3834	4200	3906	5010.26		4727.32	8630	6048	4836	7339	6789		4847.5	6120	6119.34	4718	6339	6025.1
APL5	4181.97	5433.55	4629.56	4469.43	4421.02	5393.15		6756.03	10097.1	7494	6980.23	8276.1	7724		6222	6748.18	6755.02	6266.04	6998	6817.34
APL6	3351.37	4294	4016.01	3395.43	3276.02	4071.01		4816	7936.11	5731	4577	6055	5466		4284.61	5550.76	5549	4362	5700	5486
APM1	1803.51	2335.1	2206	2926.04	3084.03	3777.22		2514	4028.25	2785	3356	4724	4818		2509	2850	3060	2732	3168	3159
APM2	1133.97	1522.08	1349.17	2179.91	2130.89	2298.73		1865.79	3198.9	2233.55	2619	4123	4016.33		1736.9	2227	2242.87	1771.04	2365.9	2355.87
APM3	1954	2680	2408.01	1956.36	1940	2653.04		2744	4904.02	3644.01	2477	3413	3086		2611	3503	3644.86	2584	3677.49	3527
APM4	2346	3000	2866.18	3052.05	3065	3556		3755.02	6000.23	4560	4113	5531	5705		3431	4257	4550.21	3298	4301	4194.01
APN1	2390	3251	2922.05	1812	1882.59	2404.19		3595	5757	4292	2871	3538	3223		3157	4162	4266	3081	3951	3878
APN2	518	709	670	1014.01	958	1149		799	1422	1098	1238	1882	1935		759	942	945	790	995	1121
APP1	2051.01	2804	2528.38	2503	2635	3275.54		3121.04	4700	3615	3386	4272	4469		3177.09	4042	4100	2974	4003	3846
APQ12	1001	1489	1318	678	683	951		1170	1946	1340	787	918	912.335		964	1255	1308	923	1031	1076
APS1	791	906	865	697.984	724.983	843.971		1227.99	1832	1287	1027.96	1220.97	1227		1221	1474	1450	1185.99	1275.97	1295
APS2	658	926	838	1178	1200	1466		1150	1848.56	1248	1205	1726	1714		1156	1616.07	1619	1094	1333	1524.34
APS3	868	1218	1067.03	860	879	1125		1228	2156	1569	1110	1502	1426		1019	1524	1570	1041	1474	1469
APT1	5161.15	6909.11	6489.37	2523.12	3113	4125.57		5252.08	9149	6436.45	3366.23	3779.03	3353		4788	6950	7054	4499.01	6115	6174
APT2	1014	1191	1118	715	761	889.009		575	1017	677	453	647	571		556	697	740	517	579	624
AQR1	3625.02	4796.49	5243	342	372	440		2756	4440	3431	1238	1365	1379		1459	1852	1965	1148	1785	1717
AQY1	65	107	133	191	155	180		191	208	154	383	522	507		101	109	123	87	111	104
AQY2	105	99	103	123	116	126		131	173	93	57	122	108		120	129	141	66	82	100
AQY3	817	1049	991	5369.27	5451.37	5482.79		1195	2137	1469	3639	9426	10404		891	1149	1032	839	1001	1088
ARA1	4994.45	7207.69	6591.41	10582.3	10289	11362.9		9519	16240.4	12089	11676.2	17944	18698		5684	7472	7690	5828	7859	7741
ARA2	547	768	707	1045	966	1107.38		1015	1527	1074	1165	1810	1754		757	992	1013	738	920	934
ARB1	18280.3	23406.9	21660.9	9289.32	9766.77	12232.5		22841.6	35043.7	25641.2	15113	17467	14247		21189.7	24241	25882	18107	24033.5	22708
ARC1	18222.7	24542.2	22526.5	12779.3	12919.5	16465.4		22536.6	37504.1	25932.9	17318.9	21547	17352		19875.9	25420.6	25525.7	19411.4	25735	25390.3
ARC15	2782.14	3567.17	3491	3915	4208.8	4814.97		4115	7527.94	5607.89	4922.05	6983	7042		3509	5149	5201	3760	5166.04	5342
ARC18	2086.08	2889	2713	2272	2349	2860		2976.01	5477	3692	2661.03	3311	3432		2881.01	4042	4243	2684	3723	3799.09
ARC19	2559.48	3522.75	3249.29	2890	2978.04	3569.29		3539.07	5646	4085	3239	4126	3976.9		3264	4287	4502.15	3212	3994	4105
ARC35	5073.14	7006.85	6450.11	6852	7000	7709.56		9220	14931	10982.1	8692.24	12705	12107		7500.3	10127	10307.6	7650.83	9809	9824.55
ARC40	4884.82	6649.79	6141.48	6137.03	6134.1	7249.95		7643.63	11210	8059	8212	11019	9730		6062.1	7740	7355	6208	7394	7203
ARD1	2793.17	3732	3420.76	2009	2159.18	2633		3177	5208	3697	2450	2926	2718		2881	3737	3904	2830	3579	3800
ARE1	3304	4352	4206.5	2911.06	2775.01	3468.8		5223.99	8272	5676	4044	5570	4375.2		5672	7069.99	6911	5347	6596	6418
ARE2	1817.47	2986.04	2743.2	4324	4062	4424		3876	4656	3392.01	7207	6700	5996		3731	3463	3269	4489	4009	3738
ARF1	16416	22204.8	21301.5	9369.5	9820.09	13049.3		17726.8	29197.5	21488.9	12532.2	13689.9	11911.7		16124	21792.4	21933.1	14932.4	18977.6	19438
ARF2	7990.92	11023.5	10202.6	7115.38	7298.11	8687.37		11619.4	19184.1	14068	9107	10514	10222		8071	11781	11660	7666	10564	9907
ARF3	880	1129.61	1051	749.598	767	1013		997.413	1682	1221	917	1009	1067		897	1168	1196	856	1186	1059
ARG1	21052.1	9856	8985.9	3979.34	4797.78	6817.14		32268.9	55156.3	38205	23884	28377	24995		21284.7	27907.2	33945.5	21163.1	33265.8	28020.1
ARG2	1185	1279	1098	834	875	1028.02		1561	2881	2079	1278	1745	1571		1327	1873	1856	1203.05	1745	1721
ARG3	1710	1024.1	898.002	493	664	973		3821.29	5688.79	4193	2824	3368	3147		2229	3267	3557	2345	3409	3279
ARG4	15017.9	7141	6678.81	3446	3527.02	4922.02		26723.2	47688.8	32968.8	16698.3	25016	19400.8		17279	22959	26065.7	16618.8	25998.6	24048
ARG5,6	7685.66	4701	4064.19	2503.19	2661.28	3355.7		11076	18392	13824	7505.45	10487	8594		7417.8	9527.05	10254.4	7132	9791.8	9063
ARG7	9155	4429.02	4098.27	2492	2788	3657		15800.3	28703.1	19796.1	12407	18571	15346		11144.9	14064	16499.6	11070	16044	14113
ARG8	1690	1967.97	1767.23	1246	1297.4	1688		2581.7	3637	2793	2168	2288	2341		1952	2443	2580	1993	2358	2341
ARG80	598	767.213	701	618	588	725		781	1176	768	803	1077	936		729	994	953	712	999	1034
ARG81	1600	2070.4	1853	1682	1599	1812.33		2513	3770	2833	2201.04	3136	2699		2207	2820	2815	2045	2813	2539
ARG82	626	795	742	1321	1440.23	1637		1041	1710	1182	1238	1823	1992		1335	1690	1645	1318	1643	1733
ARH1	1384	1993.12	1987.01	1761	1774	2301.01		2075.06	3413	2671	2108	2775	2974		1769	2207	2233	1633	2217	2119
ARI1	963	1575.22	1469.34	1347	1351	1536		4977.86	7600.83	5593	5709	6868	6814		4882	6338	6181.86	4764	6138	6015
ARK1	745	1011	927	1353	1343	1495		1053	1758	1225	1163	1984	1900.02		973	1191	1286	1049	1255	1232
ARL1	2391	3430.28	3149.57	1809.06	1977.07	2624.05		3105	4958.94	3766	2684	3145	2802		2985	3819	4066.87	2947.76	3751	3813
ARL3	604	709	778.489	444	470	613		928	1331	1022	712	830	757		703	932	1049	701	848.006	870
ARN1	1145	1218	1124	1129.13	1224	1483		1475	2620	1681	1635	2613	2436		1975	3377	2853	1825	3367	2694
ARN2	863	1115.03	893.009	1030.98	1072	1209.01		1662	2511	1579	1592	2250	1985		2228	3777.94	3544	1961	3388.01	2972
ARO1	11275.4	9731.88	8590.02	6534.24	6586.14	8273.83		18301.5	27479	19402	16591	21336	18562		14296	16408.4	17660	14371.8	18632	16842
ARO10	2357.09	6176.02	5527	11413.2	10709.1	8854.42		3587.38	7431	6680	3008	8777	8848.01		1630	1558	1773	1606	1928	1587
ARO2	16754	18318.1	16713.7	7310.93	7900.17	9816.28		20000.4	36474	24391.2	12926.1	16638	12850		18794.9	25985	28046.6	17919.2	27195	25603
ARO3	11115	8497.52	7898.93	5445.05	5823.09	7411.09		18347.1	25687.3	18317	16025	17943.8	15349		12356.6	13239	14686	12661	15115	14194
ARO4	20608	17755.3	16279.3	10344.2	11744.3	14574.1		23633.8	47836.4	31447	20510.8	31962.8	26786		19872	28704.3	30828	19799.9	29585	28687
ARO7	2315	2996.11	2840.14	1321.01	1501	1989.17		2511	4550.06	3263	1926	2326	1999		2185	3206	3426	2219	3139	3149
ARO8	16361.9	16893.8	15181	9894.2	10179.7	12535.9		21232.4	30879.9	21305.6	17441.3	19846.7	16477		16451	17689	18889	15520.6	19160	17630
ARO80	856	1230	1077	1498	1432	1586		1312	2096	1584	1652	2418	2348		1308	1534	1521	1292	1451	1509
ARO9	2657.99	5469.84	5062.05	16627.9	15578.7	14192.3		3688.02	6887.32	5163	2967	10146	9646.99		1877.99	1845.99	2068.98	1656	2130	1840
ARP1	991	1208.42	1163	735	810	921		1248	1826	1366	950	1241	1088		1281	1514	1548	1116.03	1510	1565
ARP10	56	81	71	115	99	138		105	230	143	116	167	148		113	157	138	141	148	137
ARP2	6763.64	9566.04	8657.64	7591.94	7579.01	9333.95		12177.3	22019	15612	11482	16392	14953.8		11069	15186	15752	11093.1	15576	15199
ARP3	7749.71	10066.2	9144.79	8294.92	8010.91	9869.47		11760.6	19588.1	13706	11309	14693.6	13774		10285	12804	13435	10189.6	13609	12418
ARP4	2889.06	3870	3629.17	3069.25	3029.01	3799.6		4253	7001	5071	3795	5257	5034		3666	5020.01	4906	3694	4881	4971
ARP5	3778	5016	4424.07	3357.03	3307	4064.02		5850.38	8035	5773	5067	5740	4930		5332	5635	5709.48	5307.07	5998	5436
ARP6	936	1252	1235	1379	1441	1713		1307	2228	1682	1586.43	2224	2446		1141	1470	1553	1084	1535	1560
ARP7	3336.49	4440.08	4046.61	3230	3084.63	3947		4565	7828.3	5481	3962	5669	5075.11		4030.13	5148	5392	3788	5589	4931
ARP8	2541.31	3193	2713.4	4240.91	3898	4388		3292	5107.37	3781	4537	6966	5669		3101	3512	3561	3408	4336	4028
ARP9	2688.15	3407.09	3245	2458	2753	3430.06		3445.63	6154	4440.37	3434.09	4772	4371		2876.59	3975	4217	2921	4357	4153
ARR1	859	1186	1075	1547.08	1552	1836.01		1266	2302	1657	1545	2661	2761		1166.01	1700	1586	1187	1545	1670
ARR2	68	109	90	144	152	174.003		46	96	60	50	69	93		58	52	52	52	50	59
ARR3	54	76	59	108	126	124		66	162.006	155	122	284	322		75	107	107	100	139	130
ART10	648	956	888	1444.02	1490	1744.05		921	1793	1272	1385	2253	2422		882	1210	1169	843	1122	1080
ART5	1366	1692	1480.23	1291	1270.29	1518.01		1445	2447	1832	1387	1930	1825		1438	1663	1631	1319	1688	1613
ARV1	445	597.006	502	574	571	773		575	963	636	543	759	817		534	734	687	514.055	628	691
ARX1	6077.71	8301.33	7913.05	2118.28	2597	3484.54		6838	9647	7457	3465	4177	2943		5700	7934.09	8139	5035	7848	7760
ASA1	685	937	906	740	771	888		973	1539	1194	850	1064	1072		1001	1306	1341	921	1116	1176
ASC1	90437.6	124202	117499	68882.6	75106.7	90901.7		111260	219477	150479	90306.5	131995	115006		109729	162387	167666	108497	156336	159626
ASE1	1226	1508	1285	931	934.241	1150		1803	2741	1741	1507	1290	1303		1506	1501	1446	1191	1214	1133
ASF1	2962	4380.98	4020.83	2988.09	2990.96	3582.39		4350.92	6367.02	5085	3610	4386	4173		4365	5434.9	5839.48	4121	5018	5271.55
ASF2	1354	2109	1758	3569	3473	3679		1833	3156	2023	2775	5006	4920		1854	2164	2353	1806	2278	2199
ASG1	2516.75	3434	3153.42	1562	1458	1820.02		3692	5751	4250.02	1977	3021	2870		3305.01	3908	3913.64	1536	2124.04	2116
ASG7	237	289	302	290	278	360		390	757	519	349	606.018	481		306	440	399	223	374	335
ASH1	3756.1	4557	4357.15	4709	4849	6244.81		5767.02	8937	6073.57	7986	7923	8430		4924.83	5563	5644.16	4975	5690	5418
ASI1	1426.26	1951.41	1646.58	3156.01	2891.78	3790.03		2280.2	4214	2995.43	2734.37	4766.38	5188.98		2238.72	2719.18	2739.49	1958.22	2385.93	2315.35
ASI2	677	963	801	1401	1410	1656.14		1396	2378	1706	1516	2316	2489		1274	1809	1766	1258	1710	1624
ASI3	1408	1842	1655.34	1687	1649	2037.05		2317	3746	2639	2263	3198	3022		2175	2502	2517	2005	2563	2466
ASK1	1321.96	1707.2	1696	1320	1444	1703		2483.98	3810	2749	2427.58	2662	2496		2095.95	2847.97	2698	2037	2398	2417.95
ASK10	3218	3795.63	3191.01	2181	2096	2570		2837	4369	2871	2734	3186	2864		3640.04	4040	4054	3638.11	4124	3831.04
ASM4	2146.39	2902	2593	3748	3662	4173.01		2839	4530	3364.47	3731	5464	5446		2633	3125	3144	2598.15	2987	3139
ASN1	31723.7	23075.1	20812.2	7380.32	8265.75	9836.3		45223.5	83135.6	56987.1	26745.4	36852.3	26539		37427.2	46804.4	51553.6	34436.3	48430.6	44638
ASN2	30078.7	35416.6	31802.1	20118.8	21347.6	26246.2		37581.9	66115.4	47760	33623.2	43648.8	38759		31791.1	40537.5	42978.8	30677.1	43300.2	41495
ASP1	6552	8717.29	7949.06	3941	4438	5736		7494	13249.4	9082	5284.37	6957.6	5855		7040	9749	10085.1	6978	9358.14	9573.19
ASP3-3	10663.5	14703.7	13719.7	13907.4	14434.8	17020		16603	27777.1	19348.8	18168	24836	23974.1		16703.4	23356.1	24182	16612.4	21184	23543
ASR1	447	536	547	673	580	710		513	808	622	816	1387	1337		468	669	639	566	756	699
AST1	1547.07	1716.41	1708.18	1005.7	989.749	1219.68		2531.14	3724.82	2817.15	1676.97	2250.29	1918.08		2247.44	2790.24	2822.77	1940.98	2799.09	2576.5
AST2	540	734.003	677	1267.12	1300	1496		951	1369	989.012	1317	2138	2188		744.059	1073	1039	768	961	956
ATC1	1442.07	1655	1679	413	544	799		1352	2214	1776	902	990	898		1205	1708.01	1822	1167	1726	1742
ATE1	907	1247	1259	1454.38	1463	1884		1434	2300	1643	1640	2485	2735		1244	1632	1704	1280	1789	1789
ATF1	962	1291	1108	2523	2621.53	3010.1		1409	2250	1590	1953	3301	3966.02		1669	2161	2011	1588	2137	1978
ATF2	1014	1302.93	1199	632	677	880		1317	2108	1521	849	1091	872		1446.97	1735	1771	1299	1632	1519
ATG1	460	570	510.001	1078	1043	1115		676	745	500	943	1229	1244		634	572	539.017	667	505	540
ATG10	86	91.009	86	132	118	156		53	86	84	76	99	94		76	107	82	74	108	98
ATG11	1061	1375	1176	1167.05	1054.17	1360		1779.04	2525	1954	1652	2202	2053		1530	1969	1854	1541.05	2061	1866
ATG12	332	446	446	510	546	638		405	784	486	519	635	642		388	577	566.215	375	552	513
ATG13	1730.18	2189	1789	2136	1937	2385.37		2629	4140	2858	2644	3370	3345.44		2410	2543	2683	2304	2654	2428
ATG14	137	235.004	185	815	751	954		255	496	334	774	1325	1355		254	333	325	290	394	373
ATG15	715	963	719	916	744	840		1296	1829	1241	1122	1653	1475		1317	1276	1226	1127	1343	965
ATG16	90	125	103	259	239	293		134	232	190	242	442	413		179	163	180	149	174	151
ATG17	381	563	474	884	820	884.016		768	1330.22	1001	1054	1568	1581		731	924	997	748	1015	1008
ATG18	1176	1537	1384	1786	1749	2168.8		1426	2427	1556	2104	3030	2856		1342	1556	1632	1460	1788	1829
ATG19	1249.33	1841	1627	3930.04	3300.3	3988.22		2510	4589	3174.45	3461.86	5542	6300		1925.43	2656	2479	1697	2319	2089
ATG2	969	1416	1232	3063	2887	3272.12		1548	2201	1678	2848.01	4450	5010		1305	1303	1239	1471	1443	1472
ATG20	1032	1456	1255	3556.61	3366	4134.39		1917	3112.02	2236	3670	6101	6286		1770	2177	2050	1950	2227	2354
ATG21	936.01	1206	1125	2360.15	2294.03	2976		1546	2590	1932	2627	4267	4714		1300	1836	1869	1462.07	1955	2052
ATG22	747	1012	914	1633	1606	1770.37		1623	2200	1538	1767	2391	2569		1280	1431	1433	1187	1272	1194
ATG23	525	687	657	784	727	925.078		715	1332	1008	876	1394	1434		751	1018	1092	737	954	1046
ATG26	2267	2892.32	2430	3246.14	2917	3576.34		4407	6631	4909.01	4959	6735	6629		4010	4595	4294	3732	4214	3958
ATG27	2640.04	3635.79	3456.77	2350.55	2400.03	2925.32		4072	7479	5305.43	3358	4547	4269		3699.96	5541.9	5717	3375.62	4951.33	5100
ATG29	123	133	135	569	502	641		288	497	383	612	960	1038		281	322	328	281	329	317
ATG3	518	731	702.003	1527	1416	1630.01		947	1551	1159	1481	2434	2605		763	1107	1004	858	1192	1196
ATG32	670	776	738	1240	1193	1356		879	1322.01	973	1070	1803	1855		811	1072	1025	768	1086	934
ATG33	672.148	914	891	1586	1508	1765		1267	1845	1226	1493	2041	2157		757	940	898	733	898.316	874
ATG34	287.042	429	408	1555	1314	1406.75		768.003	1086	846	1503	2391	2510.01		511	712	765	658	775	789
ATG36	307	320	306	1134	1011.09	1090		528	723	489	809	1446	1431		391	492	576.355	421	501	469
ATG38	339	422	430	502	441	537		598	1009	748	589	784	843		589	789	794	499	601	628
ATG4	417	658	524	1503	1425	1810		833	1321	948	1628	2599.04	2931		769	933	1020.5	888	1013	1009
ATG40	288	444	392	939.145	904.055	1134		612	975	720	767	1102	1210		512	725	693	510	614	577
ATG41	1392	869	762	14602.5	14426.8	9149.9		964	1352	913.099	7989.89	26708.8	16872		796	1052	943	2333.11	2942	5019.12
ATG5	693	1006.02	954	795.109	811	1016		882.119	1426	1065	1019	1487	1302		998	1423	1400.01	1139	1439	1661
ATG7	500	697	571	1688.04	1657	2130		855	1579	1106	2094	3453	3755		700	897	874	812	992	1063
ATG8	199	318	291	1581	1532.02	1649.03		394	550	462	1365	2033	2046		314	391	400	482	419	461
ATG9	491	712	615	1292.03	1219	1438.06		941.002	1367	1044	1381	2146	2226		862	895	921	764	887	825
ATH1	691	1020	798	5550.24	4676	4632.44		1562.05	2451	1846	3097	6521.22	6926		1705.55	1771	1745	1463	1722	1713
ATM1	2281.01	3161.01	2973	1390	1451	1892		3507	5283	3941.28	2330	2807	2188		3356.93	4242	4315	3074	4318	4190
ATO2	78	146	109	2330	1926.02	1653		107	158	83	907	1741	2011		67	111	100	135	148	160
ATO3	5875.47	7407.98	7050	5235.02	5852.81	6252.26		6714.18	10241.3	7106	4968	6401	5289		8343.43	11267	11504	7991.06	10510	10147
ATP1	29799.4	37457.5	33012.8	28963.3	29617	35293.1		27419.1	30973.6	21782.3	27024.5	30734.6	31051.5		21127.2	16325	17550.7	19558.9	16511	15994
ATP10	343	400	362	521	430.024	541		374	602	438	387	670	678		399	408	382	331	456	346
ATP11	1554	2410	2207	2326	2282.01	2578.45		2166	3354	2455	2417	3303	3295		1634	2330	2395	1633	2234	2272
ATP12	981	1369	1269	1274.68	1305.55	1601.01		1318	1989	1652	1211	1574	1746		997	1156	1259	882	1123	1044
ATP14	2525	3060	2921.01	2495	2555	3193		1806	2861.58	2076	1672	2281	2303		1248	1517	1578	1186	1315.13	1510
ATP15	2494	2979.76	3059	2039	2139	2758.9		1628	2634	2019	1474	1663	1797		1617	2114	2224	1540	1907	2011
ATP16	4954.92	6587.04	6090	4447	4618	5891		4119	6718.01	5195	3524	4725	4795.05		3064	3780	3789.04	2884	3255	3575
ATP17	2994	3580.03	3347	3247.68	3174	3786		1524	2512	1772	1479	2397	2287		1286	1522	1604	1119	1323	1463
ATP18	1808	2235	2243	1488	1540	1803		460.492	714	511	368.425	428	459		420	470	493	327	354	433
ATP19	1471	2143	2089	1092	1157	1481		798	1064	852	639	592	586.723		566	612	634	488	470	527
ATP2	38640.1	47432.9	43375.4	40493.5	41386.9	50060.7		29124.7	39022.4	29226.1	31093.9	44041	42228.1		24016.8	22065	24534.8	22906.1	23827.1	23986.4
ATP20	1639.8	1920.02	1870	1465	1393	1918.84		980	1349.01	1028	925	1119	1183		725	808	802	717.013	657	792
ATP22	1094	1447.02	1345	2205	2012	2560.64		1667.29	2846	2037	2313	3388	3786		1664	2093	2197	1590	1845	1931
ATP23	789.248	1039	1093	698.128	769.062	868		1108	1560	1257	847	866	1024		865	1073	1063	749	821	820
ATP25	1296	1728.03	1557.17	1928	1798	2183.27		1755.02	2915	2191	1959	3064	2966.01		1408	1766	1765.02	1255	1659	1736
ATP3	9892.75	12072.4	11367.4	7744.33	8059.98	10114.1		7597.34	12830.5	9515.43	6326	9260.71	8973		6287	7973	8338.84	5849.04	7148	7585
ATP4	7576.85	9779.47	9241	6958.2	7113.55	9053.96		6901.47	11634	9046	6079	8903.76	9044		5521	7271	7558	5296.86	6856	6954
ATP5	5485.82	6930.59	6458.8	5033	5278.49	6759		4391	7124	5283	3920	5361	5469		3105	3983	4081	2816	3696	3690
ATP7	6222	7205.19	6689.01	6384.01	6606.75	8200.25		4013	6930	4963.44	4323	6121	6438		2861	3511.01	3834.08	2756	3222	3809
ATR1	1073.33	1009	954	714	823	985		1891.01	2914.28	2322	1445	1957	1930		1891.09	2613	2804	1639.33	2423	2406
ATS1	1228	1677.99	1515	1279	1414.34	1717.44		1990	3480	2675	1883	2922	3006		1924.61	2889.32	2883.99	1939.99	3074	2825
ATX1	480	650	645	391	462	528		494	787	478	362	394	322		436	525	566	393	418	439
ATX2	879	1179	1115	820	748.003	1036.2		1045	1836	1375	884	1212	1159		1161	1598	1564	1064	1329	1432
AUA1	5.004	13.017	9.006	7	10	19.032		18.01	19	10	13	3	7		12	7	12	13	12.008	20
AUR1	4566.09	5882.93	5487	2889	3261.99	3826.41		5583.12	7250	5283	3454	3441	3169		5529	5999	6157	4601	5030	4903
AUS1	976.166	1214.04	1060	916.029	960	1209		1303	1881	1294	1106	1393	1434		1572	1867	1842	1327	1478	1526
AVL9	3843	5013	4602.01	3118.03	3100	3745		6220	9282.91	6796	4933	6065	5472		5987.53	7609	7331	5642	7563	7001
AVO1	1143	1592	1389	1285.01	1177	1473.01		1560	2457	1951	1800	2401	2199		1483	1786	1790	1435	1758	1864
AVO2	375	551	534	1150	1108	1211		745	1236	853	1064	1854	2135		714	828	869	716.003	828	827
AVT1	4074.04	5391.08	4921.06	5200.31	5062	6154.66		6752	11423	8310	6399	9559.84	9502		5405.44	7152	7202	5205	6954	6683
AVT2	518.135	750	710	769	773	923		777.073	1298	947	774	1104	1170		746	977	936	688	764	747
AVT3	3135.42	3899.81	3508.02	5444.99	5406.98	6315.99		3798	6107	4606	5033	8458	8541.48		3373	4342	4320	3617.98	4651.99	4681
AVT4	2196.07	2996.52	2513	2742.74	2747	3364		3449.69	5814.48	4167	3581.57	5179	5106		3285.07	4029	4132	3103	3990	3732
AVT5	878	1016	946.004	1257	1233.95	1496.12		1264	1955	1463	1371	2067	2115		1002	1306	1300	932	1259.37	1256
AVT6	1458.02	1842	1710	2458	2314.03	2394.22		2801.11	4240	2943	2442	4334	4162		2328	2573	2634	2023	2707	2391
AVT7	2799	3784	3324.15	3744	3731.01	4525.04		4724	7900.01	5729.01	5259.03	7124	7082		3442.01	4645.62	4662.25	3364	4631	4401
AXL1	1933	2512	2294.08	2092	1959.03	2536.13		2919	4654	3494	2684	3139	3108		2570	3115	3193	2525	3201	2945
AXL2	3270	5758	4796	3228.5	3151	3678.05		3976	5009	3720.03	2752	2651	2448		4104	3784	4456	3148.26	3490	3222
AYR1	2320.72	3385	3217	4767.66	4759	5376		4233.04	7632.02	5359	4755	6918	7350.63		2939	4153	4213	2871	3778.38	3804
AYT1	362	472	418.015	539	576	687		597	1008	710	502	793	763		514	691	691	498	660	631
AZF1	1015	1328.12	1102.01	2855	2563	2694.16		1595	1730	1251	2593	3023	2973		1479	1048	1122	1578	1168	1114
AZR1	7	6	8	14	10	9		11	12	13	13	16	13		7	19	11	10	10	21
BAG7	22	39	50	2059.01	1697	1181		50	68	49	659	1476	1870		55	91	98	104	163	169
BAP2	10686	11462.3	10161.9	17749.9	18497	23645.8		15155	24697.6	16835	21171.2	42890	44401.9		17123.1	20285.6	20601	15407	18695	19468
BAP3	7975.73	8811	8089.01	5077.08	5323.03	7736.84		11279	18499.2	13814	11449.7	13817	14060		8416.51	10994	10811	7518.64	9193	8812
BAR1	5085.29	7523.02	7388.77	3888	3784	5298		8822	15992	11041	6629	8172	7469		5805.06	8157.17	8414	5064	7870	7014
BAS1	2296	2617	2521	979	1180	1351.03		2770	3382	2443	1972	2028	1664		2292	2389	2566	2125	2404.17	2302
BAT1	19359.1	18972.3	17009.3	7883.55	8841.9	11389		23880.8	44121.3	29194.1	16025	22171.6	16581		19863.9	25739.9	27990	18853	27577	26047
BAT2	2822.21	4193.15	4021.14	5193.85	5089	5614.09		6243	10321.2	7166	5830	10045.7	9813		4363	6400.78	6185	4011	6107.02	5512
BBC1	5431.05	6903.23	5726.81	10634.1	9461.79	10335.7		7405	10672	7822.99	11134.8	17799	15586.1		6738.13	6788.32	6712.01	7067.32	8136.53	7023.98
BBP1	1033	1690	1418	1116	1071.6	1339		1554	2610	1939	1190	1413	1448.29		1642	2087	2262	1395	1853	1833
BCD1	1444	1831.09	1712	768	925.265	1122		1911	2646	2222	1350	1576	1332		1775	2370	2520	1756	2681	2587
BCH1	4295.84	5618.7	4820.01	5130.47	5011.01	6082.22		5660	9001.23	6561	5669	8389	7590		5304	6324	6511.6	5055.2	6896	6378
BCH2	1169.36	1580	1420.04	1791	1729	2131		1895	3203	2186	2059	3053.02	3082		1840.01	2426	2519.56	1909	2575	2383
BCK1	1981.04	2934.03	2513	1968	2002	2395		2557	3498	2597.01	2206	2621	2309		2608	2905	3153	2355	2990	2787
BCK2	2119.01	3051.01	2766.01	2769.02	2811	2959		3062.01	4145	3145.01	2850	3624.21	3591		3179.3	3503	3455	2710	2995	2902
BCP1	2867.8	3809	3657.07	1668	1932	2585		3605	5680	4382.02	2885	3452.03	2742		3802.83	5205	5383	3707.81	5218	5482
BCS1	1395	1875	1798	1984.06	2025	2492.77		1815	3097.04	2216	2223	2897	3221		1247	1702	1790	1314	1720	1710
BCY1	3837	5448	5268.08	10098.6	9883.25	11063.7		6879.02	10857.4	7889.01	9965.28	16013	16547		5274	6234	6816	5527.53	7068	6923
BDF1	6613.27	9199.12	7694	8566.46	8367.4	10320.9		10706	16075	11680	9970	14889	14419		11012	12054	12329.7	9499	11086.3	10118
BDF2	5415.33	7223	6413.07	5989.65	5969.41	7268.5		8875.03	12254.3	9007	7491	9873	9968		8256	9221.02	9365	7160.36	7621	7381
BDH1	6104.69	6982.11	6258.02	13302.6	12877.6	14004.2		8451	14749	9982.74	12843	22925.1	22963.2		12322.3	14662.1	14700.2	12627	14273.6	14566
BDH2	244	816	631	14581.2	11374	11204.6		2493	3246	2340	18716	23472.7	29520.5		1540	1463	1309	2398	2102	2114
BDP1	2415.02	3221.58	2963	3583	3659	4424.85		4213.64	6205	4578.21	4586.01	6862	6617.22		3702.41	4539	4863	3823	4832	4789
BDS1	627.001	858.304	768.683	972	975	1269		928	1479	1150	1075	1778	1860		855	1273	1249	892.145	1162	1250
BEM1	1770	2251.38	2150	1908.05	2022.03	2479		2487	3980	2877	2333	3332	3178		2156	2687	2798	2134	2812	2593.27
BEM2	6453.1	8702	8163.32	6186.09	6039.82	7766.74		9442.02	14126	10357	10132.1	11114	10225		8746	10125	10209.3	9156.09	10568	10509
BEM3	2306.14	3312.09	2835	2700	2734.71	3076		3226.02	4987.01	3622	3251	4437	4015		3299.17	3734	3644	3269	3934	3744
BEM4	1083	1291	1227	1501.01	1551.01	1809.64		1561.04	2810	1901.12	1605	2508	2622		1402	1857	1892	1431	1975	1850
BER1	1301	1795.49	1658	1299.84	1490.05	1751.02		1743	3167	2191	1696	2417	2317		1785	2343	2426	1667	2349	2382
BET1	975.992	1299	1314	809	835	1073		1513.51	2223	1595	1053	1155	1215		1163	1531	1404	1036	1216	1313
BET2	1276.03	1602	1602	1533.76	1497.32	2016.21		2065	3484	2607	2292.68	3270	3106		1932	2604	2475	1889	2641	2635
BET3	1338.05	1913	1756.94	1491	1501.68	1878.26		2085	2853	1935	1776	1983	1830		1821	2016	1941	1778	1856	1834
BET4	1006.01	1500	1360	1806.04	1592.97	1958.17		1624.99	2779	2178	2063	2975	2884		1499	2131	2074.99	1614	2007	2196
BET5	823.007	1096	990	599	695	720		1009.62	1710	1154	753	928	846		972	1218	1228	899	1104	1089
BFA1	315	376	306	215	208	274.025		363	618	441	403	592	424		382	392	323	348	472	390
BFR1	11673.3	15966.3	14146.9	9981.92	10069.1	12250.3		14281.6	20020.9	14313.9	12022	11901.9	10644.1		12711	13969	14821.6	12080	13540	13204
BFR2	4359.04	5484	5413	1549	1793.18	2417.88		5069	7257	5732.16	3048	3301	2396		4151	5613	6003.32	4096	5734	5738
BGL2	23782.9	33308.8	30751.3	20752.1	21009.6	26059.6		35402.5	59161.5	40872.4	29117.9	35610.3	33940		31662.1	43607.6	44520.5	29906.1	38682.1	39333.5
BIG1	488	592	615	670.026	660	809.1		818	1480	1137	708	1175	1176		734	1129	1035	679	990	931
BIK1	1406	1982.52	1728.23	1160	1123	1426.04		1876	2894	2068	1426	1797	1438		1697	2260	2211	1590	2173	2105
BIL1	379	520	472	343	363	438		365	614	384	258	377	413		373	472	485	328	405	450
BIM1	2464	3431.35	3078	2184	2212	2771.69		4050	6305	4758.42	3142	3745	3366		3946.22	4725	4794.7	3712	4495	4470
BIO2	2440	3828	3420	2259	2363.04	3250.61		2371	4103	3165	2136	2759	2702		2348	3527	3392	2324	3262	3296
BIO3	274	302	315	311	312	361		490	765	629	426	612	506		496	656	691	470	529	568
BIO4	290	339	321	212	246.085	273		472	757	545	352	471	418		444	585	673	372	557	534
BIO5	64	52	62	47	41	60		93	136	95	48	57	76		78	80	71.015	64	60	61
BIR1	1400	1804	1636	1270	1239	1488.06		2398	3377	2488	1959	2136	2098		2040	2450	2455	1845	2322	2194
BIT2	447	594	614	950.452	957	1126.08		625	1113	883	829	1554	1744		662	948	1017	596	834	823
BIT61	444	590	568	526	536.001	661		561	969	731	634	884	943		587.039	802	824	552	793	806
BLI1	297	490	447	563	522	705		486	709	532	662.014	782	745		386	520	553	419	472	480
BLM10	4775.02	6315.48	5898.26	5344.11	5394.02	6617.21		7063.08	10444	8155	7670.03	9419	8833.48		7101	8630	8641	7174.64	9279	8746
BLS1	152	230	175	351	340	412		216	385	241	321	435	424		215	317	286	223	261	299
BMH1	31941.5	44052.6	41211.6	32907.5	32204.3	37928		53810.4	83940.5	59597	45580.2	55472.6	49996.4		39975.9	48625.3	49574.1	38646.3	48418.2	47572
BMH2	9772.43	12716.6	11720.1	11269.2	11385.6	13284.7		12258.8	21695.3	14867	10691	15525.7	14980		9779	13366	13737.1	9055	12764	11998.8
BMS1	6647.86	8630.58	7780.36	3378	3575	4976		9479.13	10978.8	8810.41	6194.02	6027	4596		8093.28	9015	9164	7760	9815.58	8796
BMT2	785	979.116	943	327	356	468		822	1131	800	585	726.39	536		657.002	842	907	641	995	1007
BMT5	1284.47	1670.38	1732	510.442	587	852		1395.03	1883	1516	727	865	626		1172	1690	1765	1130	1623	1699
BMT6	1091	1211	1253	320	376	480.091		865	1494	1156	709	702	495		811	1169	1213	899	1307	1236
BNA1	2141.78	2335	2167	2449	2249.09	2676		4805	6848	5340	4622	5955	5501		2607	3262	3368	2737	3531	3321
BNA2	166	251	233	352	318	396		265	229	214.026	329	417	492		249	240	268	277	250	260
BNA3	2671	3384	2917.04	2627	2561	3265		4134.08	6520	4577	3870	5079	4483		2834	3108	3210	2554	3091.52	2949.2
BNA4	984	1111.25	1121.27	1115	1160	1481		1875	2864.06	2247	1582	2005	2063		1567	2180	2208	1549.03	2124	2144
BNA5	1910.04	2873.01	2623.15	2631.18	2573.17	2984.99		4527.01	7538	5456.06	4576.05	6266.99	5862.99		3209	4645.98	4600	3594	4806.99	4436.02
BNA6	2838.08	3674	3534	3810.63	3843	4566.03		5200.73	8312.08	5939.01	5564	8166.36	7923.05		3945	5477.65	5331	3993.01	5500	5545
BNA7	787	1028	985	661	682	816.602		1128	1796	1252	866	1115	1026		914	1148	1320	916	1138	1135
BNI1	3534.24	4537.56	4233	4063	3764	4773.68		5286	7371.66	5530	5739	7400	6635.34		5703.4	6113	6036	5355	6031	5513
BNI4	1840	2678	2262	2090.06	2083.07	2416.8		2384	3752	2650	2394	3093.01	2930		2300	2707	2790.1	2341	2984	2844
BNI5	2583.01	3580.69	3222.02	2362.16	2335.21	2827.11		4513.1	7604	5891	3443.33	4879	4248		3596	5170	5303	3455	5036	4870
BNR1	1272	1786.07	1607.01	1506	1478	1780		1602	2324	1779	1588	1936	1697		1556	1870	1844	1574	2095	1856
BNS1	378	460	391	625	642	771		342	653	476	399	592	567		260	327	403	235	287	303
BOI1	3691.1	5001.21	4413.01	3335.01	3117.03	3561.07		5221	8295	5697	4305.16	7194	6495		4515	5304.01	5423	2742	3097	3166
BOI2	3200.38	4061.01	3524.69	3203.33	3103.47	3587.62		4360.61	6321.26	4376.05	3985.32	5371.53	4931		3722	4219.27	4121	3491.48	4422	4218
BOL1	946.028	1372.06	1239.22	910.166	948.998	1076		1134.93	2039	1459	823	1150	1000		945.992	1420	1569	906.997	1243	1287
BOL3	942	1356.73	1270	755	867	1013.03		1182	1904	1332	928	1143	1080		1024	1304	1414	947	1205	1211
BOP2	390	468	373	2509.17	2518	3133.91		776.132	1730	817	2215	5568	4733		927.002	1337	1283	997	1759	1729
BOP3	592	731	649	947	1044	1250.03		952	1545	1023	1390	2247.03	2245.04		1071.94	1273	1430	1083	1381	1428
BOR1	836	1188	1045	839	800	1056.01		1103	1824	1346	738	1026	1168		1005	1293	1362	694	969	870
BOS1	1777	2301	2316.34	1986.06	2157.38	2528.06		2452	3970	2927	2364	3331	3382		2156	2984	2928	1848	2676	2609
BPH1	1312	1617	1474	1237.01	1086	1375		2052	2883	2119	1954	2307	2195		1806	2136	2148	1830	2120	2076
BPL1	2561.92	3014.13	2775	2098.01	2131	2488.38		3088.53	4464	3237	2444	3054	2675		2998.22	3347	3400	2799	3271	3112
BPT1	2595.17	3308	3074.01	3195	2891.1	3772		4358	6288	5015	4711.81	5802	5595		4290.19	5078	5126	4382.66	5301	5095
BRE1	3563.77	4850.75	4141.46	3566.49	3512.49	4476.63		5137	9105.48	6349	4638	6292.49	5969		4441	5615	5746	4489	6255	5792
BRE2	1147	1560	1443	874	948	1183.02		1725.13	2824	1996	1484	1777	1565		1604	2118	2118	1525	2222	2131
BRE4	2096	2747.01	2476.64	2884	2904.22	3408.27		3156.24	4905	3532	3792	5046	4777		3343	3850	3681.01	3006	3346	3247
BRE5	5810.73	7709.52	6983.76	4499.73	4539.73	5443.02		9403.38	9912	7493	7309.78	6214	5671		9154.01	8407.02	8639	8937.12	8314	7785
BRF1	1746	2380.18	2070.22	2056	2006	2614.02		2787	4548	3353	3174.82	4031	3713		2346.01	3012	3068	2513.57	2989	2965
BRL1	954	1308	1302	1233	1198.22	1511		1264	2357.34	1724.46	1067	1723.46	1812		1212	1544	1607.06	1021	1514	1323
BRN1	793.003	1037	908	770	663	805.484		979	1409	1076	1164	1301	1164		1106	934	932	1023	965	947
BRO1	2216.01	3130.88	2586	4078	3844	4608.44		3454	5524	3906	4711	7070	6756		3205	3405	3476	3228	3809.22	3545
BRR1	1172	1572	1446	1486.06	1540.32	1927		1858	3138	2358	2102	2909	2959		1661	2183	2274	1605	2153	2192.13
BRR2	2619.01	3254	2997.01	2422.03	2450.13	3041		3449.2	4841.05	3552	3795	4748	3974		3161.26	3524	3547	3340.09	3871	3703
BRR6	458	653.129	636	597	599	806.169		683	1146	856	699	867	911		643	849	871	576	769	853
BRX1	4641.9	6806.4	6563.55	2252.01	2720.04	3656		5592	8556	6527.54	3344	3782	3132		5341	7392.82	7632	4806	6909	7305
BSC1	242	283	341	95	98	100		72	116	105	114	171	70		152	162	173	135	230	188
BSC2	738	1052	942	777.187	803	1043		1342	1892.01	1335	1287	1338.04	1470		1096	1415	1514	817	852	917
BSC3	10.039	30	15	29	30.006	44		6	6	3	18	35	24		10	5	7	20	4	8
BSC4	4	3	6	17	18	27		3	0	4	9	19	23		1	6	6	4	1	4
BSC5	267	291	246	875	675.039	731.004		358	775	471	704	2251	1875		371	435	393	361	450	390
BSC6	1134	1436	1394	942	976	1251		1927	2988	2298	1211	1715	1563		1585	2186	2121	1361	2008	1846
BSD2	1254	1754.17	1551	2876.48	2785.37	3465.69		1994	3657	2572	2967	4829.02	4998		1925.8	2559	2672.01	2216	2718	2959
BSP1	1842.02	2425	2143	2147.12	2203	2776		2479	3894	2641.23	2385.22	3512	3118		2125	2579	2747	2007	2462	2479
BST1	1359.22	1743	1659	1416	1394.02	1627.07		1780	2546	1887	1616	2022	1936		1719	1821	1832	1539	1652	1632
BTN2	963.569	1643	1425	83067	77558.6	49540.8		1260	2892	2016	49568	226103	158746		2167	2702	2530	10536	19311.1	34568.7
BTS1	606	835	771	655	728	958		917	1366	1051	820	1181	1182		879	1154	1255	787.003	1238	1172
BTT1	171	242	201	277	245	324		291	470	353	278	426	428		272	315	306	324	310	277
BUB1	823.006	1123.61	1013	633	541	662		1084	1652	1292	587	727	667		1013	1198	1234	748	973	1009
BUB2	347.003	497	411	590	614	698		470	777	546	577	927	923		384	583	597	427	582	568
BUB3	1209.22	1682.01	1565	1272	1316.29	1622		1611	2897.03	1991	1503	2041	1985		1572	2216	2251	1689	2163.01	2167
BUD13	510	731	679	744	743	896.096		638	1117	727	731.059	1040	967		626	818	833	671	826	760
BUD14	4104.4	4861.99	4464	3401.01	3384.04	4445.76		5569	8383	6601	5238	6264.42	5646.4		5380.03	6545.65	6653	5296	6989	6320
BUD16	859	1049.01	946	479	509	696		1109	1928	1414	784	895	817		1114	1641	1580	1113	1333	1358
BUD17	1250	1699.44	1640	1168	1169	1492		1699	2368	1795	1384.01	1719	1596		1606	1992	1926	1517	1751	1892
BUD19	8.001	24.003	23.005	15.002	5.001	17.002		15.001	14	9	17.001	7.001	4		12.001	6	12.001	8.001	3	13
BUD2	1377	2085	1725.16	2089	1846	2271.25		1873.04	2884	2151	2223	2962	2864		1946	2019	2043	1809	2170	2019
BUD20	3203.02	4123.07	4169.06	1439	1656	2091		3225.68	4549	3696	2274	2520	2244		2775.85	3909	3991	2821	4051	4277
BUD21	2513	3188.17	3245.64	1202.25	1398	1787		3169.06	4599.21	3585	2143.45	2467	2187		2720	3566	3760	2301	3511	3542
BUD22	3537.91	4300	4090.85	1473	1675	2096.42		5072	6090.01	4846	3452.17	2780	2233		4369	4900	4975.01	4411	4901	4973
BUD23	3008.98	3859.06	3733.36	1642.7	1865	2495.47		3553.59	5099	3967.01	2497.02	2944	2607		3080	4644.22	4838	3208	4747	4843
BUD26	75	87	106	86	95	107		17	50	30	31	40	23		19	39	43	14	23	33
BUD27	2606	3210	3147	1058	1166.18	1433.07		3922.86	4726	3921	2314	2386	1617		3377	4155	4268	3293	4555	4198
BUD28	20.027	26.033	26.027	20.028	14.015	23.027		19.011	18.007	14.014	15.011	9.004	12.006		16.012	21.011	11.006	13.007	23.011	34.022
BUD3	1837	2377	2177.03	1385	1314	1540		2812	3082.15	2341	2361	1895.02	1619.05		2276	1978	2025	2016	1778	1659
BUD30	8.007	20	13	12.019	4.005	21		16.018	21.018	18.059	12.02	12	3		5.016	9.005	17.009	7.013	13.007	23.026
BUD31	147	200	169	108	85	101		185	240	175	89	99	98		141	159	174	130	132	134
BUD32	1190.3	1583	1623	1139	1104.92	1413		1705	2862	1997	1488	1826	1790		1483	2026	2040	1370.46	1893	1955
BUD4	3043	3903.64	3428	2454	2388	3156.48		5015	7551	5470	4886	5642	4548		4236	4331	4380	4193	5033	4327
BUD5	483	591	542	921	905	943.041		570	1135	711.799	864	1509	1400		572	770	778	600	726	689.464
BUD6	1638	2279.09	2138	2023	1979	2361.34		2535	3893.36	2882	2481	3134	3131		2322	2705	2729	2222	2844	2817
BUD7	2121.6	3099.84	2863.56	3976.93	3996.46	4567.09		3129.7	5171.98	3706.87	3586	6569	6660.8		3215	4043.5	3812	3104.49	4035.98	3937
BUD8	1596.03	2183.01	2037.6	1258	1239	1627.1		2539	4264	3043.01	2089	2084	2080		2140	2675	2579	1870	2294	2057
BUD9	1836	2549.4	2253.14	1573	1640.46	1950.02		2574	3573	2490	1843.04	2047	2004		3078	3328	3500	2576	3225	3055
BUG1	2990.28	4446.11	3997.68	3926.4	3995	4861.01		5576	8649	6667	6066	6808	6682		5349	6730.05	6900.48	5841	6837.77	6786
BUL1	2060	2831	2511	2396.09	2421	2950		3132	4443.01	3334	3232	4052	3740		3097	3107	3287	2828	3276	3011
BUL2	2518.01	3562	3076.13	1991	2037	2588.06		3266.3	4822.13	3548	2492	2872	2540		3121	3283	3406	2712	3011.18	2896
BUR2	821.04	1183	1105.01	713	692	919		1038	1654	1270	953.016	1161	1119		956	1203	1115	966	1156	1185
BUR6	1787	2644.91	2281	1904	1927	2437		2560.94	3492	2629	2528.97	2760	2886.94		1923	2396	2450	1970	2166	2371
BXI1	895	1246	1241	3747	3733.16	4051.5		1710	3147.2	2170	3466.1	6188	6434		1421	1921	1887	1710.05	1988	2165
BYE1	1647.07	2270	2043	2474	2395.02	3042.17		2607	4033	2861	2850	3697	3826		2487	2952	3091	2457	2996	2941
BZZ1	2007	2896.01	2609	3127.05	3160.04	3734.08		2722	4290.32	2975	2979	4663	4471		2608.23	3248	3222	2797.2	3491	3414.02
CAB1	2435.58	3016	2737	2109	2161	2749		3374	5453.43	4198	2788	3291	3216		3301	4237	4429	3080.03	3980	4048
CAB2	1761.51	2578.28	2330.04	1881.15	1923	2436		2325	3568	2365	2231.2	2698	2613		2159	2712	2649	2037	2696	2542
CAB3	2073.02	2625.03	2310.28	2582	2400.29	3002		3136	4212	3090	3320	4216	4186.01		2872	3003.16	3141.02	2875	3120	2999
CAB4	1404	1886.62	1703.5	1214	1236	1510		2250	3849	2692	1845	2188	2036		1918	2466	2563	1831	2330	2329.23
CAB5	1258	1648.54	1620.04	2154.05	2127	2536.01		2404	3898	2972	2920.78	4298	4485		1959	2606	2523.09	2011	2577	2566.03
CAC2	1886	2834.56	2480.89	2355.01	2406.07	2833.04		2972.9	4752.98	3371	2999	4338.06	4141		2652	3480	3651	2770	3761	3935
CAD1	970	1292	1128	2393.69	2403	2802		1449	2476	1659	2759.12	4938	4594		1383	1814	1744.73	1620	2066	2049
CAF120	1601.11	2151	1772	1621	1601.16	1838		1593	2166	1479	1133	1837	1564.04		1545	1652	1706	1211	1743	1622
CAF130	1226	1806	1547.09	1696.28	1655.46	1931.1		1887	2787	2057	2002.19	2635	2469		1955	2321	2321	1882.02	2351	2272
CAF16	1592	1635.69	1660.22	1199	1292	1630.03		2439	3927	2971	2194	2872	2794		1856.16	2463	2608	1919	2532	2594.33
CAF20	5964.48	8659.52	8158.34	3990.41	4454.34	5554.73		6605.97	9947.95	7168.69	4845.96	4771.99	4422.99		5827.99	7169	7147.98	5474.97	6135.94	6575.94
CAF4	1798	2254.01	2033.24	1405	1414	1749.03		2735	4281.02	3200	2085	2826	2574		2477	3391	3423	2374	3353	3201
CAF40	1826	2541	2198.03	2493	2487	3155.76		2047	4047	2835	2660	4082	4073		2137	2807	2969	2094.37	2760	2882
CAJ1	5454.15	7037.81	6550	5665.05	5621.78	6980.56		9372	15229.4	11269.1	8644	11639.2	10696		7399	9777	10012	7170	10038.1	9568
CAK1	768	1094.01	1091.02	1241	1222	1352.73		1408	2224	1609.07	1573	2276	2204		1162	1599	1716	1242	1503	1539
CAM1	13308.4	19166.6	17770.4	13998.2	14413.9	17169.6		18264	27555.1	19347	16953.7	21493.9	20279.9		15730	19033	19957.1	15558.5	20323	19378.2
CAN1	4634.06	5230	4661	3913.07	4011.02	4867.05		6683	10622	7309.03	5179	7736	7163		5851	6662.03	6689	4883	6144.61	5598
CAP1	2996.14	4109	3839	4163.27	4194	5085.1		4975.05	8519	6330.41	5635	7481	7685.31		4371	5748	6064	4607	6023	5986
CAP2	2901	4012	3550.43	3558.26	3659	4313.35		4034	6785	4734	4309	5812	5360		3250	4132	4419	3183	4221	4051
CAR1	5756	5514.07	4620.83	9961.71	10934.6	11192.3		6247.82	12783	8396	8948.07	20789	19168		5907	7628.03	7740.4	5619	7679	7718
CAR2	2530	2681	2336	7516.15	7083.43	6217.25		3689.28	4155	2530.22	4169	6315	5662		2256	1843	1674	1699	1511	1292
CAT2	199	341	292	5986.54	5553.77	5002.49		407	653	396	1776	3377	3691		378	478	521	499	570	624
CAT5	640	1046.1	1027	1278.47	1174	1420		901	1519	1116	1092	1484	1517		885	1148	1222	876	1035	1031
CAT8	359.021	490.018	385	5764.02	5057	5730		217	356	231	2215	5439	5863		138	132	138	285	339	415
CAX4	557	758	787	743.023	744	943.003		653	1309	904	896	1058	1121		624	842	939	653	817	716
CBC2	2689.31	3592.82	3389	3012	3091.7	3931		3653.74	5804	4056	3545.26	4477	4386.06		3395	4469	4383	3343.55	4096.06	4423
CBF1	2220	3161.27	2650.08	2425	2367	2756		2957	5435	3422	2526	4161	3333		2813.22	3452.08	3490.02	2750	3692	3676
CBF2	1605.03	2237.35	1875	1366	1303	1550		2165	3135	2390	1638	1838	1611		1927	2369	2430	1750	2463	2320
CBF5	19536.9	25957.9	24305.4	9202.38	10088.3	13614		24878.6	35438.1	25473.2	15979	15535.9	12490.7		22644.4	26802	27376	22397	25161	25418
CBK1	2740	3564.32	3104	3275.27	2991	3606		3694	5853	4395.72	3698	5213	5018		3561	4452	4416	3601	4946	4317
CBP1	1185	1577.98	1542	1409	1395	1698.01		1333	2327	1630	1427	1943	2049		1211	1564	1587	1100	1418	1398
CBP2	1066	1300.08	1169	1005	1054	1255.3		1421	2275	1703.76	1271	1648	1595		1245	1547	1596.11	1210	1488	1462
CBP3	1470.05	2243.01	1930	2900.44	2886.03	3530.2		2186	3537	2646	3027	4423	4745		1629	2044	2171	1721	2062	2219
CBP4	701	998	985	1814	1818	2053.05		885	1321	981	1487	2524	2715		577	781	726	650	714	877
CBP6	518	735.001	670.007	1148	1142	1464.08		583	793	559	891	1168	1239		386	435	454	419	418	500
CBR1	8700	11979.2	11452.3	7527.33	7940.19	9834.3		12540.9	22781.2	15771	10652	14260	13049.8		11579	15927	16541.8	11075	15174	15627
CBS1	294	432.955	405.96	353.858	372.911	445		345	597	430	373	471	512.906		343	400	449	299	408	369
CBS2	619	999.163	924	1688.25	1591	2043.26		959	1784	1281	1479	2279	2722		778	1093	1067	878	1089	1103
CBT1	430	580	567	680	627.174	843		636	1077	763	744	1071.05	1123		518	689	695	559	733	660
CCA1	2084.15	2756	2508	1878	2009	2663.05		3007.27	4681	3514.42	2429	3301	2902		2712	3441	3486.19	2686	3408	3233
CCC1	2708	3305.01	3302.68	3240	3422.6	4163.56		4969	6233.47	4906	5022.72	6379	6741		3599	4053	4220	3584.18	3779	3892
CCC2	1057.96	1389.93	1160	1249.01	1155	1457.12		1723	3119	2103	1729.96	2727	2838		1775	2462	2177	1085	1546	1349
CCE1	574	754	732	986	948	1164		912	1574	1137	1214	1667	1705		778	1128	1072	859	1131	1080
CCH1	1564	2178	1937	840	739	991		2322	3321	2432	1536	1443	1180		2118	2666	2744	1816	2180	2150
CCL1	1034	1300.01	1203	2079.28	2135	2349		1745	2954.01	2087.03	2437	3316.51	3773		1543	2138	2054	1660	2019	2218
CCM1	1752	2313.04	2145.01	2145	1995	2487		2368	3734	2983	2071	2933	2911		1931	2319	2496	1645	2226	2287
CCP1	3904.47	5680	5294.01	7928.6	7621.02	8756.47		8189	12714.3	9190.02	9100	15581	14765		5866	7560	7668	5966.31	7469.02	7382
CCR4	2544.57	3774.14	3159	3565	3305.13	3768.23		3789	4052	3023	4110.06	4344	4063.19		3930	3022	3014	3522	3017	2875
CCS1	3345.6	4691.19	4291.42	2794.08	2933	3724.75		4880.09	9274.33	6262	4273	6360	5420		4538	6970	6932	4742	6704	6725
CCT2	10012.1	13645.3	12529	7191	7721.9	9394.82		14389.8	25987.8	19018.8	11355.5	15885	13655.2		12223	17420	17946	11506	18109.3	17422.9
CCT3	8937.41	11600.5	10578.3	6313.62	6573.11	8227		12755.4	20636.7	15712.7	10347	12425	11257		11560	14879.7	15438	11116	15568	15074.7
CCT4	10421.4	12946.9	12114.5	7544.02	8181.35	10126.9		14485.2	24167.1	17590	11813	16254.6	14340.8		13319.2	17612	18242.7	13004	18591	17936
CCT5	9797.18	13014.1	12281.5	5960.24	6121.8	7832.98		13114	19824.1	15326.5	8975.85	10602.7	8985.08		11923.7	15217.3	15196.7	10533	14666	13916.4
CCT6	11383.2	15023	13901.9	9254.03	9267.27	11753.5		18708	27742.4	21272.4	14796.7	18408	17109.1		15550	20013.8	20116.1	14831	19890.2	18656
CCT7	9996.3	13168.2	12326.4	5880.23	6139.03	8307.27		13159	21591.8	15982	9674.65	10433.3	9548		11941	14972	15704	11179.3	14976	14142
CCT8	9504.77	12468	11463	6686.73	7094.24	9016.65		14739.8	22624.9	17004	11929.3	13803	12287.1		13952.9	17681.3	18139.1	13677.9	18081	17138
CCW12	163029	220544	201075	152017	168471	192344		178314	243736	161079	158792	174836	152993		143072	158013	167980	137371	142346	147120
CCW14	14623	18733.7	16616	10728.2	10982.6	13300.8		16156.9	23917.1	15718	12007	13663	12299		15456.9	18003	19597	13830.5	17053.9	16335
CCZ1	728	911	828.292	508	523	622		928.002	1296	1032	843	886.002	828		961	1047	1036	848	1082	1065
CDA1	27	46	45	106	98	112		45	63	25	55	107	103		31	46	33	22	40	41
CDC1	2438	3257.45	3084.84	2622.4	2587.07	3422.83		3577	5398.01	4110	3353	4375	4236		3406	3865	3943	3242	3699	3582
CDC10	3025.58	3893.66	3497.97	3335	3262	4289.13		4333.93	7268	5256	4371	5748	5542		3620	4922	4969.03	3819	5060	4946
CDC11	4012.1	5512.36	4853.23	3745.63	3735.09	4565		6160.39	9082.41	6697	5591	6178	5664		4841	5525.83	5599	4696	5332	5140
CDC12	3478	4449.67	4309.25	3178.02	3179	3938.52		5136	8069	5891.33	4205.03	5576	4982		4183	5454	5366	4026	5293	5112.02
CDC123	1001.52	1425	1301.27	678.473	777.267	966.287		1425	2020	1611	1056	1205	1125		1166	1569	1675	1135.11	1587	1515
CDC13	782.037	1043	887	863	707	909		965	1368	1063	886	1120	1005		1082	1043	1107	950	1203	1031
CDC14	3448.01	4207.31	4068.11	3138.05	3242.33	3963		5098	8434.46	6041	4333	5874	5549.22		4536.02	5701.79	5942	4134	5551	5218
CDC15	645	955	829	1672	1540	1826.08		979	1384	1084	1555	2503	2530		889	992	1090	927	1116	959
CDC16	1537.07	2028.57	1882.43	2111.03	2002.36	2491.3		2130	3098	2240	2642	3670	3232		1796	2352	2114	1969	2476	2404
CDC19	241831	336803	304890	244765	254541	287826		373804	560083	362787	354235	460384	374995		367766	393498	429059	355870	456460	434643
CDC20	1307	1909.01	1601	1065	1037.23	1481		2246	3664	2535	1995	2210	1918		2097	2503	2687	2108	2776	2503
CDC21	2045.03	3001.01	2837.97	1831	1802	2219.06		3056.99	4733	3740.03	2146	2475	2255		2725	3453.99	3578.74	2598.99	3611	3467
CDC23	815	1052	908	1062	1129	1362.05		1182.01	1947	1419	1346	1816	1756		1082	1438	1434	1156.01	1548	1436
CDC24	2838	3712	3297.55	3030	2944	3546.89		3702	6000	4267	3337.01	4898	4497		3481	4015	4176	3079	4339	3879.01
CDC25	3577.13	4521.84	4024.23	4051.04	3780.39	4844.21		4952	7878	5568	5158	6893	6483		5306	6117.4	6041.21	5124.77	6077	5641
CDC26	410	462	448	362	382	402		422	663	507	322	510	459		395	531	622	330	501	534
CDC27	1042.05	1401.4	1201	2130	2048	2381.1		1618	2873	1952	1889	3382	3765		1410	1707	1781	1002.09	1257.16	1281
CDC28	1548	2338	2165	2039.04	2076	2462.59		2009	3428	2500	2258	2865	3029		1823	2292	2408	1808	2421	2318
CDC3	7037.63	8991.02	8192.94	6770.17	6431.22	8180.4		11238.7	18153.9	13274.9	9981	12487	11906		9621	11797	12017	9360	12092	11229
CDC31	783	1018	906	935	1029.03	1233		1123	1917	1321	1279	1693.01	1648		1222	1538	1516	1161	1339	1383
CDC33	12424.4	17679.4	16450.3	7992.87	8607.58	11269		14570.2	25467	18406.1	10335.1	12294	11294		12929.1	18209.1	18614	12204.2	16180	16681.3
CDC34	2476.02	3304	2972.01	4639.04	4510	5214		3409	5342	3733	4880	7169	7101		3045	3555	3561	3238	3654	3705
CDC36	1299	1723	1789	1443	1520	1757		1502.02	2393	1632	1348	1868.11	1753		1374	1752	1834	1191	1464	1708
CDC37	3495.05	4680.6	4110.01	3918	3996.03	4625.26		5568	8592.58	6512	5822.7	7452	6986		5483	6551	6620.47	5562.01	6697	6301
CDC39	4114.03	5740.03	5078.08	5153	5097	6217		5264.04	7953	5779	6286	8775.06	8014		4847	5223	5415	4863	5351	5277
CDC4	2468.56	3192.89	2792.57	3384.99	3160.88	4031.44		3806.86	6238.09	4855	3969.63	5749.31	5726.83		3594.56	4592.02	4655.83	3620.66	4646.85	4403.83
CDC40	1097	1493.33	1308	904	953	1219.03		1687	2453	1928	1301	1757	1686		1417	2029.37	2012	1384	1688	1727
CDC42	4174.12	5473.71	5037.98	3366.69	3479.21	4508.11		5660	10109.5	7243	4889	5880.58	5542		4601.52	6682.99	6783.99	4414.99	6197	6430.99
CDC43	1588.54	2008	1774	1646	1676.07	2069		1922	3398	2528	1884	2676	2667		1909	2558	2563	1800	2439.59	2564
CDC45	1333.25	2115	1926	1394	1401	1574		2085.48	3265	2484	1504	1697	1628		2137.38	2580	2915	1864	2700	2583
CDC48	23035.6	33049.1	30308.1	31885.2	30389.6	35373.3		40116	58308.1	44966.7	44670.1	59859.6	57232.4		33606.1	39746.8	39826.1	32904.6	42525	39296.2
CDC5	2369.03	2932	2684.02	1518	1379	2008		4019.01	6971.5	4935	2905.25	2998	2734		3402	3958.06	3983	2665	3517	3041
CDC50	1719	2293	2071.01	1719	1748	2016.75		2041	3254	2345	1823	2276	2068		1939	2572	2598	1874	2515	2317
CDC53	3549.18	4784.48	4379.1	4196.01	4201	5122.04		5558.1	9241	6869.45	5397.4	6931	7031		5399	6528	6362.39	5139	6639	6302
CDC55	2506	3505.5	3074	4436	4366	5484.24		3704.18	5220	3868	4672	6298.7	6899		3202	3544	3573	2896.27	3493	3439
CDC6	859.985	1094	985.166	153	181	231		960.041	1122	823	354	226	186.777		855	702	679.979	426	434	399
CDC60	19485.2	24051	21074.5	11459.1	11630.1	14561.5		24078	34874	25427	19080.9	21173.3	17272		21622	23824	24579	21210.1	24886.8	23982
CDC7	666	934	953.108	1137.34	1150	1292.03		891	1468	1191	1270	1824	2122		844	1076	1140	873	1168	1196
CDC73	1880	2524.02	2521.05	2257	2322	2839.18		2587	4588	3230	2672.06	3694	3647		2179.49	2894	2849	2209	2974	2939
CDC8	818	1208	1149	876.535	972	1090		1389.01	2310	1655.16	1206.47	1516	1482		1205.9	1670	1741	1165	1505	1531
CDC9	2735	3831	3492.57	2357	2371.01	2897.09		3814	5808	4263	2632	3176	3078		3897	4718.01	5038	3546	4807	4645
CDD1	320	449	384.032	482	463.17	550		426	696	456	390	601	635		409	435	478	353	358	363
CDH1	1156	1446	1341	1966	1895	2536.04		1435	2393	1737	2172.02	3001	3036		1504	1961	1881	1444	1844	1766
CDS1	4450.31	6763.04	6157.94	2581.25	2797.35	3558.64		5765	9220.02	6444.01	3445.77	3710	3033		5489	6976	7140	4834	6261	5840
CEF1	1079	1435	1250.05	1904	1906.58	2120		1537	2277	1550	2266	3621	3291.01		1424	1654	1614	1660	2068	2000
CEG1	1966	2613.01	2542	2539	2587	3062.7		3085	4819.52	3559	3353	4744	4189.02		2484	3533	3404	2692	3523.66	3754
CEM1	819	987	978	1379.18	1384	1795		1062	1618	1235	2546	3483.01	3711.83		800	1044	987	1143	1215	1291
CEP3	620	735.142	663	1190	1133	1294		905	1466	1123	1379	2268	2248		758.061	948	1004	876	1253	1157
CET1	1636	2268	2076	2313	2267.01	2844		2617	4379	3110.35	2518	4213.37	3690.56		2413	2919	3014	2238	3008	2996
CEX1	1886	2378	2113.08	2154	2051	2642.21		2640.58	4587	3202	2749.49	4001	3535.93		2234	2708	2895	2243	2991.57	2800
CFD1	924.456	1129	1082	718	822	1056		1331	1995	1503	1076	1445	1333		1209	1819	1852	1224	1850	1901
CFT1	2259.27	3033	2500.03	2107.01	2150.03	2740.01		2935.01	4464	3143	3128	3740	3363.17		2702.09	2834.88	2929	2463	2894	2833
CFT2	1475.2	1935.39	1747.02	2240	2181.37	2482.09		1923.06	2936.09	2209	2478	3922	3428		1837	2136.48	2013	1817	2325	2209
CGI121	535	758	649	529	521	604		753	1235	961	620	805	788		651.003	852	897	582	833	816
CGR1	1378	1964	1947.62	371	443	623		1489	2058	1714	749	664	471		1415	1857	1901	1331	1799	1789
CHA1	536	713	730	434	478.414	524		760	1064	849	573	536	584		778	973	1182	790	1006	973
CHA4	787	1068	969	1549	1576.02	1842		1214	1985.2	1482	1631	2823	2649		1156	1551	1655	1151	1577	1475
CHC1	6097.2	8363.02	7288.81	8483.21	8112.23	9761.87		10054	11428.6	8178	11051.2	11558	11937		8893.5	7895	7742.33	8750.38	7218	7054
CHD1	3723	4916.38	4343	4383.03	4230	5150.07		5433.21	6875.31	5114	6183.1	8003	6835		4746.01	4542.09	4512.03	4567.02	5237	4791
CHK1	919.001	1202	1181	1415	1328	1639		1447.01	2257	1765.15	1555.73	2061	2098		1247.01	1605	1703	1309	1647	1424
CHL1	1331	1807	1618	1304	1329	1695		2211.42	3390	2590	1788	2189	2169		2115	2622.01	2716	1971	2502	2439
CHL4	482	685	567	834	742	898.107		961.322	1393.01	1017	852	1189	1233		728	926	919	787	988	883
CHM7	866.142	1123.01	1016	1255	1146.02	1407.03		1598	2502	1675	1606	2128	2110.28		1515	1770	1860.02	1456	1761	1715
CHO1	5564.42	9151.68	8749.13	7085.81	7070	9460.55		10905.7	19053	13744.7	10645.3	13866	13440		8320.78	11487	11975.1	8556	11319	11621
CHO2	12855.5	18773.5	16223.8	11745.4	11891.3	14216.6		20822.2	28138.7	19749	17963.2	18752	16016		18611.9	18705.3	18650	17697.4	16945.3	17569
CHS1	4038.03	5520.16	4764.07	4421	4074	5291.61		7231.11	11085	8334	7799	9579.01	8625.01		8293	8986.4	8531	8014	9200	9065
CHS2	3080.57	3873	3464.48	2042.77	2068	2826.11		4603.18	6627	4639	3796.01	3584.01	3231		3483	3648	3552	3318.36	3621	2950
CHS3	4270.46	6230.05	5488	3780.15	3774.04	4559.05		5638.52	8607.48	6487	4321	5413	4921		5747	6756	6916	4929	6588	5997
CHS5	7681.63	10092.1	8682.88	9907.77	9797.79	11676.7		12649.7	18711	13272	14526.1	18172	17280		11632	13121	13447	11998	13849	13253
CHS6	756.678	1009	858	1162	1044	1204.01		1147.3	1369	997.001	1174	1430	1496		1123	1117	1037	1083	1087	1028
CHS7	1900.74	2740	2592.19	1830	1939.01	2427.02		2593	4701.01	3248	2341	2930	2848		3458	4593	4766	3210	4213.01	4215
CHZ1	3396.9	4250.14	4014.86	3454.92	3491.79	4040		5109.01	7859	5839.18	4620	5580	5244		4090.89	5379	5416	3916	4789	4740
CIA1	1228	2026.97	1915	1266	1345	1811.36		1647	2709	1993	1689.42	2087	2172		1618	2145	2191	1677	2269.03	2155
CIA2	1546.03	1822	1697.27	1024	1095	1516		2185	3468	2492	1736	2215	1884		1660	2520	2585	1822	2564	2402
CIC1	4882.99	6206.89	6163.15	1735.09	2094	2927		5329	8532.77	6544	3377	3756	3014		4140	6012	6466	4037	5947	6394.02
CIK1	971	1236	998	1388	1367	1703		1416	2591	1870	1665	2440.02	2214		1292.49	1685	1652	1346	1837	1625
CIN1	500	734.002	618	966	983.287	1089		803	1232	787	793	1173	1048		757	819	957	716	945	902
CIN10	831.89	1123	989.112	1749.07	1679	1987		1480	2236	1558	1753	2607	2850		1219	1539	1499	1299	1387	1389
CIN2	706	993	884	594	593	823		999	1672	1222	679	828	785		805	1184.13	1163	788	1113	1090
CIN4	457	588	545	295	320	416.584		635	1021	796	525	621	549		626	926	879	621	872	955
CIN5	304	558	457	2763.57	2456.02	3628		979	2100	1152	4935	7330	9163		998	1265	1249	1733	1478	1595
CIN8	1896.28	2621.44	2372.16	2178.56	1947.08	2435.03		2684.02	3912.32	2948.08	2609	3402	2965		2309	2562	2577.17	2083	2611	2259
CIP1	515	943	727	1814.3	1688	2497.31		1342	1741	1133	4828.55	5163	4795.01		1005.33	1173	1372	2337	1853	2232
CIR1	2497.75	3091.02	2994.07	2897.8	2957	3716		4143	6322	4636	4674	6030	5760		3151	4124	4075	3388	4078	4350
CIR2	4587.95	6034.71	5670.65	5588.06	5766.23	6729.54		7356	11274	8540.01	6578	9539	9727.02		4968.09	6103.38	6196	4401.07	5620	5629
CIS1	45	138	136	210	226	238		104	104	69	151	164	138		77	115	94	81	104	93
CIS3	19934.6	29397.6	27186.1	15685.1	16877.9	20291.5		24250.8	33332.4	22409.5	18302.8	19176	15553.2		22831.3	24756.9	26479	21037.8	24183.7	23287.4
CIT1	10367.6	14652.3	12963	26914	26173.5	31322.9		14098.7	23501.6	17095.4	26395.8	48260.3	51043.1		15527	19920	19193.2	15986.3	20033.9	20024
CIT2	4554	9095.67	6918.65	45650.3	49721	67256.8		11577.3	19806	12843.6	47936.5	70379	78260.9		14673.4	22532.7	21710.1	18845	26125.4	27648.9
CIT3	96	166	161	5381.94	5275.4	4712.01		142	207	117	704	1885	1931		151	234	197	203	251	268
CKA1	2877.21	3769.45	3487.57	2746.28	2756	3343.41		4288.89	6313	4746	3785	4273	4312		5057	5712.02	5800	4867	5620	5479
CKA2	3218.93	4060	3977.05	2912	2886	3628		4156.47	7474.4	5459	3791	5154	4905.1		3952	5654	5849.8	4112	5684	5611
CKB1	3614	4637.94	4469.59	3682.02	3817.65	4424		5092	8720.18	6346	4760.73	7167	6496.35		4498.11	6142	6322.61	4514	5949	6092.31
CKB2	2464	3694.8	3400.91	2820	2964	3476.37		3137	5645	4208.17	2900.83	4293	4178		2886.71	4170	4388	2793	4217	4196
CKI1	1393	2237.25	1959	2134.05	1998	2410		2511	3516	2479.29	2378	3233	2999		2251	2288	2291	2226.9	2562	2302
CKS1	1339	1941.55	1862.18	1305	1285	1667.06		1639	2796.6	2057	1255	1555	1432		1511	2159	2213.42	1498	1862	1928
CLA4	1951	2684	2261.01	1644.05	1667	2178.54		2838	3892	2814	2320	2576.02	2234		2765	2795	2867	2463	2778.07	2486
CLB1	2316	2844.73	2751.82	1324	1107.29	1759		5519.09	9079.01	6318	3322	4023	3887		3172	3787	4205.02	2404	3419	3024
CLB2	1761.88	2098	1882.02	548	496	748		2712	4097	3033	1124	907	858		2353	2454	2455	1250	1275	1134
CLB3	2080.26	2838	2794.28	2729.29	2666.48	3235		2878.69	4552	3234	3105	4016	4354		2414	2762	3020	2435	3031	2887
CLB4	877	1217	1077	880	976.547	1201		1320.06	2316.2	1652	1153	1637.01	1614		1129	1488	1508	1062	1424	1420
CLB5	1326.57	2107	1847	1438.33	1460	1735.74		1940	3441	2532	1694	2186	1976		2005	2581	2632	1866	2532	2639
CLB6	443	858.059	715	375	317	450		674	1003	786	273.002	319	280		649	712	839	435	665	686
CLC1	5167.81	7465	6799.05	5741	5567.16	6935.96		7295	12349.9	8738.05	6694.87	8792	8238.48		7077	9054	9359	6758.89	8936	8833
CLD1	385	326	289	1138	1124	1215		483	770	583	1233	2200	2395		314	321	374	350	384	452
CLF1	1569	2136.58	1912	2406	2420	2766.32		2164	3474	2442.12	2406	3508	3386		1957	2373	2500	1896	2571	2514
CLG1	5623.08	7289.61	6443.47	4833.76	4909.09	5631.02		7808.57	6786	4763	5466	4051	3575		7772	5076	4956	6995	4696.47	4491
CLN1	3334.18	5330.19	4785.06	2906	2894	3694.03		4679	7538	5248	2239	2246	2414		4498	5694	6343	3478	5208.68	4713
CLN2	5589.89	10197.1	8536.87	5815	5723	6440.58		6319.25	10116	7312.54	4338.14	5244	4514		6540.56	7925	8907.01	5911	8294	7799
CLN3	2292	3076.59	2883.01	3171.84	2968	4026		2650.65	4194	2467	4028	5671	5640		2526	2524	2531.21	2117	2118	2167
CLP1	1072	1448.33	1248.01	1806.02	1761	2095		1614	2451	1824	1937	2759	2699		1296	1668	1697	1438	1683	1715
CLU1	13713.3	17498.3	15095	11011.7	10251.8	13312.1		17112	24160.4	18385	15446.1	17870.4	15940		14489	15608.6	15762	13440	16411	15311.8
CMC1	630	923.355	925	852	812	1034		717	1021	706	705	804	840		503	646.001	541	518	509	525
CMC2	613	816	763	704	751	870		684	1141	881	745	937	1011		466.243	678	648	461	668	624
CMC4	141	145.971	142	831	669	793.023		134	214	150	468	729	771		91	110	113	148	117	146
CMD1	5585.68	7584	7008.44	4736	5016	5937.4		5337	9686.28	6906	4610	5557.81	5222		4738	6848	7192	4489.9	6384	6579.49
CMG1	286	397	373	1166.03	1045	1212		486	764	568	1168	1842	1883.03		420	544	522.003	535	563	646
CMK1	1486.82	1926	1723.37	4582.11	4335	5189.71		2084	2884	2043	4641	6708	7865		1524	1663	1601	1782	1809	1936
CMK2	1133	1737	1530	6115.27	5759.38	6630.31		2380	3755.09	2734	6840.22	15084.6	12546		2618.21	3230	3202	4992.09	6571	8444
CMP2	2320	3238	2902	4472.03	4399.74	5014.06		3618.04	6005	4266	5024.23	7503	7454.85		3515.98	3997	4275	3360.33	4585	4064.99
CMR1	608	821	687	711	575	631		730	880	734	579	832	661		777	652	644.002	725	750	652
CMR2	1407	1765	1589.01	1597	1588	1943		2093	3227	2318.33	2071	2711	2597		1955	2239	2138	1843	2105	2064
CMR3	462	561	617	847	790.015	981		584	832	578	895	1393.08	1316		753	885	876	744	907	945
CMS1	1859	2442.94	2183.01	837	1024	1320		2287	3490	2518	1437	1770	1440.01		1925	2934	3006	1985.46	2883	2805
CNA1	1462	2072	1784	1719	1801	2139		2748	3795.35	2884	2484.06	2887	2611		2771	3092	3245	2770	3337	3036
CNB1	2437	3323	3234.93	1864.17	1974	2566.9		3982.43	6499	4782	2826	3372	3204		3667.03	5399	5278	3545	4500	4372
CNE1	1310.01	1824	1711.43	1033	1054	1278		1924	3151	2148	1422	1890	1605		1704	2299	2267	1522	2128	1987.99
CNL1	619	798	698	687	718	821.424		813	1164	802	562	773	765		691	904	859	584.541	757	695
CNM67	1081	1625.12	1430	1813.4	1708	2059.03		1764	2615	1807	1974	2689	2680.39		1475	1700	1680	1468	1698	1724
CNN1	612	839	797	965	906	1070		980	1502	1156	1005	1514	1508		779	1149	1253	896	1250	1297
CNS1	2478	3403.98	3308.18	935	970	1340		3137	4253	3256	1613	1483	1175		3145	4134	4212	2995.05	4019	3927
COA1	1555.01	2197	1981.94	2573.99	2721.55	2818.99		2234	3747	2673	2673	3755.01	3798.98		1536	2133	2040	1581	2081	2102.99
COA2	413	465.768	451	770	805	996		253	404	284	412	616	744		195	233	251	169	175	206
COA3	1023.22	1496.91	1476	1442	1449	1713		1251	2026	1483	1251.26	1752	1732		965	1383	1417	908	1228	1206
COA4	418	625	654.029	626	597	823		895.47	1442	962	1036	1032	1119		688	991	974	676	803	767
COA6	514.999	768.993	703.994	740	683	919		798.989	1148.99	829	794.993	966	882		640.997	757	771	618.989	657.973	705.964
COB	4.61	13.52	1.973	1	6.068	7.634		7.77	73.475	22.869	1.328	78.395	17.402		3.64	10.554	19.917	2.992	29.383	7.549
COF1	11127.7	15501.7	14426.2	9896.5	10476.8	12778.5		15797.9	27364.5	19481	13364.3	15526	15007		13186.8	19340	19622	12534.4	17149.8	17381
COG1	1249	1668	1533	1916.46	1942	2232		1735	3327	2425	1925	3057	3079.01		1538	2234	2295	1512	2252	2495
COG2	737	912	844	836	927	1081		911	1739	1281	1045	1517.04	1510		764	1092	1194	820	1132	1203
COG3	1527.15	1942.67	1860	1811.11	1679.16	2113		2343.37	3602	2581	2279	3150	2887		2083	2490	2458	2036	2611	2636
COG4	2642	3408.02	3101.14	2837.06	2925.06	3689.38		3200	5369	4002	3353	4451	4305		3326	4268	4127	3232	4138	3893
COG5	871.013	1177	1043	1570.17	1531.32	2015.45		1330	2431	1686	1688	2601	2638		1267	1734	1666	1331	1678	1822
COG6	2005	2537	2130.05	2233	2155.48	2614.11		3021	4504	3288.01	3206	3803	3640		3135	3239.77	3252	3232	3723	3428
COG7	1016	1484.01	1289	1597	1471	1866.7		1700	2877	2231	1935	3112	2971		1446	2050	1987	1485	2000	2164
COG8	2298.55	2755.04	2359	2280	2270	2939.01		3654	5338	3859	4241.26	4614.98	4377		3533	3939	3886	3784	4318	4037.49
COM2	1183	1601.01	1512	1292.47	1347	1559		2094	3847	2514	2149	2469	2347		2508	3113	3336	2408	3202	3284
COP1	13322.1	16766	15247.2	11151.4	11138	13514.2		17686	25104	19207	16045.8	19365.1	17053		16506	17558	18057.9	15412	18957	17290.5
COQ1	1776	2408.13	2243.13	3844	3723	4351.38		2782	4348	3270	3358	5096.02	5793		2015	2509	2619	1798	2279	2278
COQ10	533	704.062	704	617	625	842		629	1222	863	672	1015	1016		564	765	764	532	676	683
COQ11	841	1039	909	1538.07	1483	1775.08		1652	2976	2230	2212	3036	3068		1291	1812	1774	1263	1708	1729
COQ2	1159	1768.01	1513.02	1057	1060	1261		1898.96	3449.21	2448.98	1269.13	1878	1862		1740	2384.01	2443.99	1523.99	2253.98	2115
COQ3	598	810	875	1623	1545	1766.42		1231	1918	1451	1874	3067	3177		952	1220	1308	1087	1312	1391
COQ4	1129	1687	1586	2806.89	2542	2797		2334	3417	2550	2884	4506	4538		1714	2304	2281	1869	2404	2329
COQ5	4607	6490.81	6039	5602.97	5557.6	6344.64		8247	11776.4	8811.8	7926.72	9438	9164.79		6198	7325.65	7365	6150	7322.37	7113
COQ6	1863	2810	2501.52	3497.34	3385	4170.77		3551	5457.31	4234	3928	5728	6349		2598	3507.23	3477	2543	3406	3274
COQ8	1175.04	1565	1422	948	948	1211		2126	3042.15	2442.28	1859	2105	2077		1592	1997.1	1965	1577.08	2030	1957
COQ9	933.062	1264	1220.53	2073.25	1983.74	2371.27		1440.85	2289.95	1659	1938	2872.03	3054		922.916	1296.08	1335	1034	1159	1274
COR1	10539	13422	12485	13607.1	13770	16556.9		8722.1	13228.1	9716	9789.08	15967.3	17162		6525	6608	7158.04	6309	6557.78	7225.61
COS1	969.711	1295.19	970.432	2021.6	2028.35	1849.1		2369.18	3730.09	2618.41	3220.27	4627.25	4721.66		2117.5	2492.64	2415.5	2176.47	2369.99	2549.13
COS10	294	442	324	265	241	327		457	677	535	323	518	433		529	538	626	398	519	521
COS111	343	442	385	2231.2	2045	1918.02		336	431	257	1813	3193	3329		355	315	321	509	356	481
COS12	49	180	91	48	154	121		176	539	295	191	377	261		113	377	126	130	334	128
COS3	2675.53	4332.91	3941.88	5709.02	5922.49	7088.23		6215.54	9522.4	7175.7	8574.05	11705.9	12403.1		5057.29	4948.19	5682.65	5369.53	4973.7	6099.03
COS4	9.17	22.129	20.901	44.251	31.256	39.803		19.392	32.464	14.186	30.732	38.349	60.194		27.236	28.46	22.659	28.135	29.452	39.144
COS5	548.276	632.904	596.54	1247.98	1079.27	1489.2		812.124	1368.29	1030.97	1355.27	2235.65	2227.54		711.218	975.503	857.548	809.385	999.142	1065.74
COS6	3337.53	4409.06	4108.99	5228.48	5419.51	6568.97		5835.56	10056.5	7441.05	6339.66	9665.98	10059.1		5218.45	6561.69	6657.27	5016.86	6424.47	6289.12
COS7	405.873	588.56	587.581	1271.1	1305.47	1459.2		811.918	1728.07	1123.28	1182.65	2608.56	2465.35		755.017	1060.51	1007.87	779.362	1018.36	1028.84
COS8	1178.74	1811.81	1539.32	2805.92	2959.03	3468.97		2372.29	3765	1862.4	3318.51	4896	3744.99		2109.29	1650	2056	2152.26	1647	1965
COS9	949.427	1293.19	1190	1354.62	1298.87	1514.44		1638	2876	2200.94	1442	2175	2236		1355	1912	1919	1192	1869	1631
COT1	1777	2275	2016	2081	2253	2659		2447.42	5094.42	3285.26	2708.41	4312	4342.03		2579	3712	3631	2441	3499	3094
COX1	118.472	232.749	238.275	179.642	203.641	260.536		88.013	123.83	63.509	116.495	166.991	58.819		82.551	36.324	42.495	59.313	51.883	46.859
COX10	954	1390	1288	1182	1150.26	1528.17		1292	2103	1561	1042	1392	1568		988	1317	1363	722	1014	912
COX11	919	1281	1137	1423.16	1327	1714		1050	1832	1361.01	1410	1979	1953		801	1144	1104	759	1049	1119
COX12	1475	1956	1947	1791	1879.88	2256.5		712	1084	822	744	1010	1044		576	798	786	609	611	742
COX13	3000.93	3982.68	3855.01	3728	3784	4656.74		2899.8	4919	3591	3180	4508	4802		2280.96	2935	3059	2135	2518.01	2805.06
COX14	534.042	791	719	1166	1191	1435		588	920	622	860	1248	1233		508	667	642	554	652	647
COX15	2583.24	3687.14	3372	6189.9	5747.83	6704.35		4245.29	6134	4486.58	6725	9888	10355		3035.56	3144	3107	3299	3020	3192
COX16	390	539	443	580	642	708		471	629	474	576	648	667		361	507	466	364	449	469
COX17	588	822	772	912	853	1000		404	509	395	567	455	469		251	304	251	258	307	273
COX18	494	814	765	1154	1124	1368		654	1101	812.012	1249	1711	1863		534.004	701	772	634	754	749
COX19	367	451	460	1126	1070	1240		235	274	200	750	1103	1085		198	222	233	340	277	315
COX20	773	1011.99	946	2064	2026	2481.86		1207	2178	1532	1997	3109	3337		873	1138.52	1119	962	1065	1163
COX23	371.029	572	624	839.07	833	924		495	805	565	579	794	788		349	551	524	354	561	508
COX26	41	115	110	2232	2052	1872.86		53	73	76	374	820	1155		12	20	32	42	39	58
COX4	3560.54	4196.92	3913.19	3769.67	3911	5013.74		2425.89	3885	3060	2443	3720.75	4067		1810	2061.46	2123	1581	1717	1995
COX5A	2878.06	3693	3337.77	2641	2536.03	3478.88		2128	3117	2420	1985	2714	2865		1734	1868	1827	1608	1491	1777
COX5B	598.242	999	994.106	2282.11	2118	2513.48		2392.16	3334	2356	2594	3584	3879		1194	1482	1557	1259	1246	1255
COX6	3066.51	3569.01	3279.87	3251.49	3235.43	3975.76		2268	3562	2812	2307	3041	3446		1807	2141	2184	1590	1725	1845
COX7	901	1378	1362	1503	1538.97	1928		444	666	512	536	822	902		292	384	406	280	352	430
COX8	1675	2127.04	1962	1686	1761	2018		679	1038	820	686	827	887		481	638	624	481	478	556
COX9	1626	2116.7	1907	1745	1699.19	2308.25		803.557	1228	953.067	734	1029	968		632	757	834	577	698	753
COY1	2522	3239	2969.01	3547	3376	4086.51		3696	6320.27	4751	4370.02	6715	6367		3646	4707	4755	3938	5078	4728
CPA1	7833.74	7035.88	6563.82	7832	8739.9	12704.1		10136.8	16162.6	10856	14495.5	19399.8	20071.9		8184	11902.4	12816	9051	11690	11283
CPA2	17561.6	6242.37	5447	4243.68	5003	8524.37		27098.9	39305.4	27330.1	25535.9	31198	28838		19051.8	21004.8	23836.1	17681.7	22549	20383
CPD1	569	872	781	1631	1611	1898.76		834	1395	952	1475.06	2259	2350		763	1024	970	887	1006	1013
CPR1	26511.3	38826.5	36735.4	28396.6	28212.3	31342.9		44458	76857.2	56808.9	38943.4	50751.9	47846		41551	59390.3	60531	38322.5	54079.3	54898.1
CPR2	2105	3052	2951.23	2435	2449	2908.63		3269.13	5734	4098.69	3009.21	4229	4148		2663	3937	4041	2544.55	3856	3821
CPR3	4419.81	6398.62	6005.88	4204	4222.64	5026.66		5575.95	9180	6837.32	4680	5860	5544		4070	6026	6044	4176	5924	6001.03
CPR4	2882.01	3955	3689	3632	3438.39	4079.14		4907.01	6964	4773	4189	5379	5301		4621	5402.01	5777	4245	5053	4772
CPR5	5364	7822.72	7522.57	5985.32	6117.04	7254.31		7925.21	13832.9	9741	7356	9732	9001.78		6483	9073	9184.42	6315	8403	9096
CPR6	7771.9	10725.5	9389.97	19103.3	18919.3	16097.7		11779	22148.1	16750.8	18513.1	43676.8	37284.3		10544	14470.6	14710	10929.9	16271.8	16701
CPR7	1674	2198.06	2004.04	1071.09	1069	1389.53		2547	4045	2967	1829	2214	1891		2168	3011	2856	2128	2913	2796
CPR8	1666.05	2150	2051.01	2081.45	2111	2563		2238	4143	2821.32	2362	3186	3079		1834	2331.02	2380	1672	2094	2215
CPS1	3321.77	4890.16	4166.83	4207.81	3832	4249.03		5936.48	5041	3476.32	5292	3941	3621		4401.27	3229	3147	4062	2804.01	2775
CPT1	5142.09	7423.48	6818.1	4792	4772	5849.07		8235.56	15306	10980	6215	8505	7842		8049	10870	11466	7286	10146	10137
CRC1	108	160	166	2514	2798.02	2625.21		136	180	162	645	1425	1572		141	187	160	135	190	202
CRD1	581	817	716	1342.52	1361	1624.93		769	1404	1029.52	1315	1970.07	2084		670	886	972	777	834	1021
CRF1	98	115	111	529	485	598		219	291	193	321	545	617		209	212	230	213	194	222
CRG1	255	382	389	456	487	494		468	668	517	565	741	773		553	733	683	501	678	654
CRH1	15076	23476.6	21116.9	14827.9	15333.3	17606		17880.7	26670.4	19578	13940	17817.5	17203		18410.3	23014	24978.1	15580.5	22285	20941.9
CRM1	6398.6	8444.41	7354.54	7255.53	6978.11	8695.21		9134	14168	10507	10163.6	13300.9	12082		8272.08	8906.4	9077	8243	9666	9126
CRN1	7002	9773.9	9127.88	7153	7116.12	8949.15		10752	16149.5	11751.1	9390.52	11871.9	10905.8		10197.8	11559	12544	9698	12841.3	12215
CRP1	6013.7	8508.46	8114.98	5889.83	6100.88	7454.86		11578	15687.1	11221.2	11065.6	12034.7	10633		9833	11754.8	11610.3	10325	11283	10966
CRR1	96	119.031	128	121	144	140		165	264	180	164	209	253		169	313	334	157	237	221
CRT10	1344.33	1967.04	1783	2475.05	2506	2924.59		2163	3464	2557	2762	4041	4118		2033	2421	2430	1928	2474	2377
CRZ1	1376	1920	1702.17	2293	2234	2797		2072	3119	2141	2466	3469	3312		1889	2035	2177	1869	2065	2041.21
CSC1	2251.01	3271.31	2913	3408.01	3315	4168		3827	5908	4235	4048	5709	5647		3243.06	3756	3790	3253	3939	3557
CSE1	5060.01	6691.03	5800	4594.14	4473	5709.11		6967	10921	8006	5744.18	7404.7	6753		6203.04	7418.26	7386	5767	7249	6565.02
CSE2	352.027	428	442	695	740	780		402	657	487	578	967	894		320	418	511	406	452	581
CSE4	717	948.001	945	1028.23	959	1131		985	1543	1110	1110.64	1371	1293		764.002	950	1056	790	1010	961
CSF1	1552	2142.11	1922.1	1698.01	1511	1959		2012	2680	2010	2270	2758	2322		1978	2140	2148	1894	2146	2107
CSG2	3573	5422.05	4681.29	5605.83	5527.38	6426.92		5492	7948.01	5853	6312.67	8576	8398		5315.05	6327	6358	5291	5765	5612
CSH1	737	1129.32	1026	1414	1350	1742		1304	2299	1575	1474	2035	2373		1262	1756	1743	1145	1511	1397
CSI1	223	257	281	519	471	578		361	591.26	386	528	891	877		292	409	414	306	382	394
CSI2	3041.81	4985.8	4520.86	2477.02	2682	2998.03		3014.53	4618	3324.29	1645	1924	1832		2711	3447	3801	2357	3270	3182
CSL4	2537.41	3279	3301.03	1671.04	1878	2474		3006	4805	3491	2411.46	2919	2451		2690	3622.75	3916	2764	3800	3870
CSM1	451	679	639.288	594	649	703.028		647	954	638	559	813	718		475	647	718.442	467	633	616
CSM2	249	410	406	406.003	396	479.002		351	579	408	313	463	441		394.06	490	549	296	496	449
CSM3	940.028	1421.01	1250	1039	1077.12	1196		1271	2112	1668	1278	1490	1493		1208	1741	1718	1236	1682	1678
CSM4	1	1	2	329	311	274.187		0	3	2	19	67	64		2	4	4	1	6	1
CSN9	334	406	458.059	348.006	381	429		554	736	526	441	410	384		450	587	550	396	517	535
CSR1	3059.97	4901.82	4412.61	2889	3022	3311		4310	6072	4200	3119	3807	3418.01		3801	4458	4657	3379	4391	4138
CSR2	271	382	364	4796.56	4330	4560.51		373	583	324	1246	3114	3387		388	488	482.001	453	476	530
CSS2	274	315.27	349	660	604.332	801		356	509	428	593	916	1103		346.004	496	505	334	416	486
CSS3	264.258	493	374	500	545.022	582.168		412	668	456	461.093	616	682		404	562	578	417	570	585
CST26	1789	2604.81	2334	1338	1440.15	1766.02		2507	3813	2786	1723	1935	1780		2219	2790	2812	2060	2405	2504
CST6	2057.25	2859	2375.2	7337.68	7360.03	8282.73		3231	5357	3647	6180	11118	11078		3260.19	3696	3896	3324	4080	4154
CST9	883	1146	1049	1138	1195	1433.04		1154	1743	1226	971	1478	1624		856	1054	1072	860	1126	998
CTA1	154	254	224	10658.4	10010.1	7293.13		187	393	234	2065	3837.03	2917		215	280	311	239	319	394
CTF13	288.001	319	288.068	310	202	220		341	538	391	324	424	361		345	356	315	330	414	324
CTF18	2017.04	3059	2698	1684	1533	1956.23		2729.07	4321	3260	1806	2211	1904		2758	3300	3480	2560	3418	3189
CTF19	484	746.001	611	502	514	590		467	1045	460	420	860	485		508	707	643	413	735	601
CTF3	774	1256	1058	1313.17	1259	1469.12		1192	1943	1291	1387	1936	1859		997	1234	1304	989	1159	1230
CTF4	1876	2902.03	2594	2371	2294	2749.43		2687	4066.52	3139	2564	3541	3240		2590	3101	3164.02	2551	3199	3103
CTF8	474	623	603	455	451	550.763		670	1014	747	603	772	639		575	771	728	621	653	700
CTH1	1352	1831.06	1545.09	4079.45	4071	4035.43		1474	3360	2040	3798	8185.09	7568		1631	2287	2264	2291	2527	3114
CTI6	2028	2738	2511	3216.63	3145.77	4243		3132	5204.11	3903.18	3845	5404	5555.99		2812	3879.98	3941	3275	4215	4124.98
CTK1	1272	1791.07	1644	1379	1360	1720.56		1892	3093	2298	1504	2148	2173		1624	2333	2428	1571	2279	2226
CTK2	638	812	809	864.003	926	1232.01		754	1365	1022	1110.45	1416	1494		698.006	869	930	743	900	1006
CTK3	718	966	905	749	802	1030		915	1528	994	1012	1176	1122		830	1061	1117	832	1060	1074
CTL1	634	739	727	1103	1115	1343		888	1604	1039	926	1339	1390		987	1236	1270	881	1196	1167
CTM1	569	696	644	880	814	950.122		663	966	784.342	856	1226	1164		612	670	712	538	698	647
CTO1	396.098	499	451	461	414	528		504	836	591	540	748	622		464	532	541	450	592	546
CTP1	689	802.935	753	742	770	859.021		880	1472	1109	804	1183	1180		879	1134	1154	875	1138	1213
CTR1	934	1013	1032	889	793	923.221		817	1369	1060.21	739.836	1235	1191.39		663.75	1132	1085	690	958.658	955
CTR2	1510	1855.54	1709	1492	1504	1919.82		1845.59	3688.01	2712.02	1842	2873.93	2941		1690	2836	2864.17	1615.48	2730	2637
CTR3	103	152	115	119	110	148		162	234	178	140	172	166		134	143	170	109	126	178
CTR86	912	1205.27	1095.08	711	807	977.117		1308	2055	1493	966	1280	1236		1122	1472	1583	1070	1460	1564
CTR9	4424.25	5864	4843.04	4202.08	3951	5109		7289.02	9992.61	7524	7014	7909	6683		7215	7980	7770.77	7055	7850	7522
CTS1	32821.9	49224.6	44794.7	39908.3	38745.2	47208.7		48974.2	66134.2	45969.8	40257.3	50133.9	47988.9		59181.9	66468.8	72913.4	53636.3	66003.4	66077.9
CTS2	829	1353	1169	1540	1586.07	1897		1388	2402	1687.07	1171	1957	2023		1259	1838	1763	1144	1543	1536
CTT1	315	474	424	9644.51	7804.78	10416.1		2536	2790	2287	22547.9	37182	44648.9		1083	1052	1026	3469.67	2382	3581
CUB1	2906.34	3778.06	3263	5805.46	5591.12	6723.31		4336.41	6992	4960	6753	10109.9	9970.3		3928	4602.37	4707	4451	5230	5079
CUE1	2071	3079.02	2973	2309.01	2324	2842		3607	5412.93	4032	3122	4037	3631		2924	3862	4056	2757	3644	3512
CUE2	554	747	635.053	773	769	964		905	1549	1123	803	1215	1208		859	1182.03	1153	808	1003	1055
CUE3	1317	1943.35	1661	2020.62	1937	2383.71		2296	3746	2798.48	2764	3898	3963.03		1958	2535	2540	2079	2789	2729
CUE4	647.015	855	753	1047	1046	1107.91		761	1230	861	995	1487	1385		629.012	755	854	620	786	858
CUE5	3807.94	5309.51	4747.43	5787.99	5746	6733.64		6539.98	10506	7491.99	7777.99	11108	10205		5285	6376	6776.67	5484.98	7187.03	6982.96
CUL3	1126	1308.01	1225	953	1038	1346.35		1558	2610	1807	1420	2068	1773		1504	1972	2055	1404.05	2166	2156
CUP1-2	4259.97	7912.61	7719.3	12673.8	15555.5	16079.1		6807	5927.98	4463.98	13926.8	16015	14408.9		7863.97	6314.46	6024.79	8712.48	6859.94	8928.9
CUP2	541	719	609.935	954	979	1184.5		981.988	1521	1124	1348.51	2286	2101.99		987.993	1271	1271	1108.99	1421.99	1526
CUP9	1281	1802.7	1601.62	1988	1945	2631.09		2070	3912	2547	2161	3404	3383		1504	2130	2067	1473	1777	1878
CUR1	597	930	759.013	4997.45	5073	4860.68		558	1622	1097	2905	8622	7735.5		918.011	1178	1298	1129	1491	1873
CUS1	1040	1295	1191	1239	1271	1576.27		1581	2758	1940	1671	2429	2479		1355	1940	1945	1323	1868	1891
CUS2	764	1070	1034	1031	1079.15	1297		1217	1943	1445	1449	1864	1845		1221	1619	1520	1216	1520.04	1560
CUZ1	1748	2492	2405.01	2324.51	2185	2689		2879	4513	3306	2653	3312	3589		2957	3648.35	3714	2590	3426	3290
CWC15	789	1056	910	749	764	901		1114	1903	1402	1079	1257	1250		1127	1457.07	1411	1066	1351.14	1358
CWC2	852	1100	1053	314.035	313	424		1361	2108	1702	626	612	554.198		1170	1550	1672	974	1431	1228
CWC21	784	959	950	457	492	688.239		966	1304	1073	707	738	699		830	1041	1056	850	1007	1028
CWC22	715.113	1005	881	1265	1256	1370		1275.51	2073	1581	1459	2159	2181		1148	1416	1427	1139	1505	1392
CWC23	399	573	544	682.053	673	808		600	974.584	688	624	951	958		518	688	744	571	741	805
CWC24	676	895.201	787	376	437	511.003		883	1443	976	663	686	663		830	1207	1237	795	1105	1055
CWC25	503	574	609	428	435	570		677	967	706	584	833	728		611	780	769	660	790	783
CWC27	1107	1500	1434	1315.38	1354	1681.02		1766	2995	2251.66	2142	2502	2541		1774	2327	2321	1751	2270	2297
CWH41	4779	6791.25	5959.38	4378.41	4441.02	5444.03		7081	11497.2	8171	6322	8340.68	7518		6483	8303	8244.86	6210	8244	7478
CWH43	5299.03	6867.34	6242.51	5524.16	5636.26	6943.49		8073.2	10762	8051	7368	9254	8489.09		8601	9043	9204	7831	8987	8433
CWP1	5049.21	10727.8	9809.24	7895.45	7151	7471.39		11356	16892.8	12933	7536.15	9302	8742		12572.9	14489.9	15633	10069.2	12694.7	12938.2
CWP2	59659.7	91855.5	87181.8	47350.3	47693.1	61390.1		77779.6	99243.4	69745.6	50316	48515.8	42605		49978.8	54241.4	59601.7	45747.5	45318.3	46778.1
CYB2	268	516.023	493	7238.56	5613.47	5051		667	1022	778	1800	4280	5014		462	590	497	375	503	526
CYB5	1330.72	1710	1666	594	584	676		1542	2513	1985	773	976	719		1270	1808	1910	1034	1597	1688
CYC1	3283.22	4157.44	3917.99	2532.92	2680.45	3377.82		1635	2748	2021	1402	1782	1639		1372	1685	1771	1284	1564	1778
CYC2	522	830.176	737	1149	1168.06	1368		899	1473	1007	1152.81	1734	1785		955	1279	1289	985	1202	1357
CYC3	1658	2215	2286	2702	2656.57	3305		1918	2834	2241	3349	4946.09	4996		1555	2012	2055	1673	2291	2368
CYC7	77	118	113	1872	1660	1997		243	335	262	1190	2433	2924		108	116	90	199	149	204
CYC8	5790.91	7647.36	6665.12	9396.05	8936.01	9707.74		6125	10291.1	7024	8171	14076	11844		5568	6402	6324	5390.97	6389	6090.01
CYK3	2254	2987	2653	1456	1426	1982		3579.01	5965	4134	2489	2811	2632.04		3253	3669	3693	2306	3242	2974
CYM1	2455.09	3404	3047	2952.59	2869.02	3299.01		3490	5119	4038	3577	4356	4196		2956.16	3184	3336	2658	3456	3158
CYR1	2757	3761.61	3436	5971.2	5466.15	6623.92		4973	8514	6382	7908	11883	11325		4415	4886	4738.11	4667	5139	5091
CYS3	19950.2	26821.9	23866.1	13855	14697.1	17644.6		22383	36193.5	23364	16844	23247.4	16299		17225.2	21537.8	22423.1	16734	22205.4	21497
CYS4	26543.4	36416	34806.6	17548.9	19208.4	24706.6		35565.9	67927.3	47518.5	27774.5	39875.2	34491.5		27321.4	39454.6	40090.8	27008.2	39576.4	39406.9
CYT1	4071.13	5086.4	4581.33	6941.36	6558	7990.85		4023	5595.01	3974	5193	7683	8494.63		2407	2136	2224	2332	1987.02	2149
CYT2	1443	2107.47	1988	2227	2325	2730.2		2092	2982	2206	2096	3271	3466		1433	1991	1958	1352	1848	1846
DAD1	551	692	660	692	714.721	895.895		520.336	702	558	553	613	592		448	551	516	397	470	490
DAD2	450	726	679	534	563.638	685		421	619	463	408	473	439		338	448	446	354	383	442
DAD3	444	597	595	327	357.011	446		457	785.05	542	302	348	339		387	487	514	309	393	385
DAD4	664	940.139	964	686.169	663	923		704	945	704	581	619	619		549	696	617	500	434	540
DAK1	4468.5	6187.23	5974.1	8976.75	8294.4	9551.08		9633.27	14671.1	10978.1	11664	18111	18107.1		7204	9199.03	9657.42	7328	10446	9437
DAK2	5	4	7	23	13	14		44	44	41	59	108	98		57	70	78	64	83	41
DAL1	58	84	80	83	80	76		104	196	131	97	135	133		133	164	173	120	208	164
DAL2	282.004	361	355	664	660	723		538	851	528	798	1290.02	1316		495	642	664	544	625	639
DAL3	104	136	130	235	227	238		193	313	265	182	294	323		212	294	305	215	261	238
DAL4	44	51	43	64	68	76		66	110	81	68	90	70		60	102	106	60	58	65
DAL5	321.117	493	449	700	704	895.051		569	960	684	688	1190	1273		494	755	674	455	540	536
DAL7	493	789.916	728	1169	1148.95	1447.01		1129.01	1636	1232	1276	2305	2296		1047	1265	1334	896	1062.95	1142
DAL80	6	17	19	38	28	22		25	56	14	17	41	40		23	36	30	26	33	23
DAL81	2249.69	2819	2491	2004.3	2111	2390.01		3238.01	4814	3487	2919.04	3740	3008.18		2982.14	3432.01	3608	2729	3480	3099
DAL82	560	707	689	754	775	915.048		749	1281	840.155	793	1194	1171		670	870	915	600	853	884
DAM1	1087	1568	1417	1475	1423	1945.03		1688	2918	2071	1844	2594	2621		1613	2015	2054	1635.01	2070	1921
DAN1	3	3	3	0	2	0		6	4	3	1	2	2		43	149	82	37	112	86
DAN4	488	659	629	1354	1342	1384		594	921	520	753	1387	1309		574	638	600	488	568	528
DAP1	801	1231	1121	1178	1189	1224		1138	1845	1329	1102	1968	1656		1097	1558	1445	1061	1398	1592
DAP2	4105.01	5640.1	5093.72	6258.06	6039.48	7064.84		7075	11043	8471.32	8166.03	11858.6	11542		5693	7095	7008.01	5454	7232	6663
DAS1	816	1227.01	978.31	1395.04	1363	1571.13		1219	2012.42	1299	1290	2152	1986		1124	1467	1503	1165	1595	1513
DAS2	729	857	797.009	378	399	513		711	1015	715	400	459	425		595	831	918	586	814	787
DAT1	1717	2094	2015	713	733	999		1714	2884.09	2363	1116	1285	1052		1726	2456	2631	1641	2567	2634
DBF2	1621.17	2115	1916.01	2815	2874	3541.13		2961.14	5106	3453.16	3620.62	5231	5833.38		2245	2917	3029	2374.24	3276	3067
DBF20	966.042	1061	972	869.187	863	1117		1391	2306	1586	1351	1656	1552		1194	1413	1415	1120	1408	1336
DBF4	2653.01	3429	3103.24	3033.96	2934	3633.02		3565	6059	4297	3269.22	4810	4630		3602	4376	4708.03	3374	4396	4083
DBP1	238.001	363	356	1097	1016	1126		373	325	217	896.142	977	1123		363	267	255	387	260	253
DBP10	5344	7421.47	6935.21	2378	2462	3322		8042.69	9091	6959.11	4997	4086	2738		7463.2	7422	7448	7407	7834	6999.08
DBP2	15341.2	21582.9	22519	4982.29	6795.63	9335.78		15350.9	20015	15770.9	7848.65	8993.08	7033		12423.3	17035	18705.9	12009.9	18498	18875
DBP3	7277.48	9146.34	9254.19	2937.17	3428	4592.19		9146	13257	10251	5369.24	6015.17	4633.06		7292.09	9690	10603.3	7211	10519	9917
DBP5	6561.38	8571.02	8154	4876.72	5021	6296.89		9355.47	16137	11772	6996	10063	8808		8930.27	11733	12184	7738.25	11610.4	11593
DBP6	2878	3402.02	3217.01	1519	1735	2175.75		3118	4232	3145	2180	2362	1969		2585	3093	3290	2415	3136	3070
DBP7	2345.38	2957	3041	788	892	1114		2805	3740.09	3127	1478	1446	969		2281	3003	3167	2043	3068	2862.59
DBP8	2427.36	3003	3128	852	1009	1310		2614	4062	2977	1603	1851	1307		2133	2924	3203	2067	3137	3074
DBP9	5650.35	7723.85	7100.17	3256	3766.03	5037.02		7715.02	11763	8742	5510	6963	5305		6727.03	8894	9451.08	6603	9031.44	9414.2
DBR1	751	1138	1023	2105.23	2177.3	2581.82		1091	1778	1284	1665.03	2517	2485		1078	1451	1544.3	1119	1445	1444
DCC1	657	884	803.007	938	967	1132.29		972	1697.42	1252	1016	1587	1522		812	1166	1206	840	1139	1184
DCD1	935	1245	1125	624	695	911		1319	2161	1512.63	938	1038	904		1267	1781	1789	1149	1586	1566
DCG1	176	219	217	246	217	299		273	437	286	273	363	375		230	329	308	263	328	342
DCI1	292	444	339	2145.01	2160	1938.27		432	812	553	807	1340	1395		419	539	550	320	382	434
DCK1	1985	2470.03	2327	2550.53	2434	2925		2667	4129	3065	3326	4498	4316.01		2380	2856	2977	2522.05	2994	2819
DCN1	402	474	435.088	404	440	539.123		553	933	679	522	714.029	652		457	661	565	431	616	601
DCP1	1370	1818	1732.28	1349	1374	1729.01		2077	3134.63	2379.02	1790	2004	1969		2213	2792.87	2864	2037.03	2596	2653
DCP2	4860	6220.03	5413.02	5841.71	5508.04	6793.48		6793	11290	8588	7744.32	11066	10102		6089	7475	7632	6392.56	8382.6	7782
DCR2	926	1317.01	1181.05	1230.1	1216	1486		1579.08	2524	1879	1524	2148.02	2180		1438	1689	1708	1330	1732	1718
DCS1	1375.01	1832.12	1673.04	4961.01	4777.99	5431.88		3134.24	4096.02	3013	5549	7379	8056.49		2006	2199	2041	2263	2252	2285
DCS2	260	479	477	7349.24	6277.58	7206.48		1712	2129	1684	6243.45	13008	15909		782	948.085	829	896	1014	1150
DCV1	49	27	31	32	36	41		32	49	27	33	54	50		29	44	55	39	51	49
DCW1	4587.39	7139.32	6334.38	4825	4880.56	5706.43		7304	10910	7997	5938	7379	7207		7550	9478	9399.51	7028.01	8929.01	8524
DDC1	631	848	771	719.007	760.008	883.212		918	1145	831	746	994	936		837	827	893	764	798	779
DDI1	1615	2276.09	2057	3773.01	3637.66	4172.35		2190	3933	2797	3882.2	6041.29	6124		1912	2541	2627	2249	3028	3050
DDI2	0	19.568	14	83	11.068	17.867		14.197	16.556	20.946	26.092	15.884	44.62		0	24.66	9.275	10.793	4.508	20.566
DDI3	23	4.432	14	0	87.932	87.133		29.803	54.444	17.054	32.908	80.116	80.38		40	30.34	40.725	22.207	57.492	39.434
DDL1	623	833	779	1575	1439	1779.31		1044	1652	1222	1792	2749	2901.06		935	1056	934	959	1098	1039
DDP1	1364	1942.27	1930	1532	1494	1797.75		1891	3517	2260	1618	2348	2099		1402	2017	2127	1278	1799	1813
DDR2	207	307	298	5058.98	4442	5234		523	572	403	3324	5278.21	5585		322	256	264	637	436	605
DDR48	7157.86	8387.81	8410.16	14058	14167.5	17560.8		13620.5	27206.1	16760.7	15529	30189.7	27637.2		8352.97	11593.1	12607	7932.08	12322.4	11853.5
DED1	6304	8396.19	7573.62	4533.81	4327	4343		6144.71	4825	3630.01	6468.05	5413	3957.01		5856.87	3378	3123	5144	3033	3189
DED81	31374	36814.1	33313.3	17662.3	19307.1	23718.6		37142.5	59356.2	39567.7	28408.1	34086.9	27283.2		34554.6	40451.4	43005.3	32946.6	43436	41580
DEF1	10994	14928	12401.4	13266.8	12490.5	14624.4		14568.7	24029.3	17008	11841.7	19114.8	17438		13449	16017	16039	11942	16595	14763
DEG1	1338.05	1704	1604	910.128	899	1203		2193	3300	2560	1534	1926	1753		1754	2416	2410	1490	2400	2255
DEP1	1700	2336.44	2061	3294	3197	3964.27		2808	4578	3140	4160	6377.66	5847.36		2469.13	3084.28	3163.1	2551.65	3515	3490
DER1	456	701.451	608	1162	1159	1348		503	1070	742.015	889	1396	1390		565	854	821	565	788	879
DET1	1537	2021	1845	1738.42	1750	2241.28		2563	4005	2983	2751	3266	3267		2287	2897	2967	2379	2869	2966
DFG10	429	616	598	441	521	640.562		702	1418	928	540	730	753		756	980	977	642	819	866
DFG16	917	1272	1048	1392.01	1284	1568.25		1314	2095	1474	1468	2146	2131		1337	1469	1421	1087	1254	1149
DFG5	2912	4137.69	3940.01	2151.01	2279	2804		4310	6430.01	4945	2870	3613	3295		4391.01	5936	5882	3912.02	5435	5157
DFM1	1446	2153	1976	2252.14	2274	2584.04		2226.08	4075	2852	2170	3306	3201		1963	2667	2853.65	1969	2735.21	2673
DFR1	1237	1716	1623	790.856	899	1118		1996	2881	2222	1229	1469	1163		1727	2619	2655	1662	2515	2594
DGA1	1024.01	1423	1329.05	1939.06	1883.03	2140.04		1741	2652	1827	1939	2896	2941		1450	1727	1871	1467	1670	1699
DGK1	1892	2616	2358.2	1627.03	1766	2218		2634	4328	3198.48	2059	2968	2830		2279	3332	3415.25	2176	3169	3022
DGR2	732	1070	959	2136	1922	2200.27		1297	1996	1415.26	2155	3315	3444		1163	1234.15	1246	1143	1309	1303
DHH1	2810.86	3678	3017.82	5390.66	4945	5434.52		3950	3413.04	2431	5511.44	5520	4673		3366	2152	2152	3379	2263	2390
DHR2	1705.34	2173	2129	649.083	853.004	1113		2084	2471	1915	1123	1364	1043		1641	2075	2243	1543	2342	2372
DIA1	407	571	496.11	830.003	817	921		507	721	511	941	1416	1227		916	1058	1207	1197	1286	1753
DIA2	929	1293	1082.09	1108	1062	1317.09		1289.01	2196	1582	1397	1738	1650		1360	1614	1660	1370	1726	1637
DIA3	53	105	71	300	252	247		111	140	106	222	398	453		138	177	201	132	178	196
DIA4	656	873.128	779	1694.11	1654.1	1880		1037	1542	1152	1604	2374	2655.99		766	988	1050	857	1119	1052
DIB1	780.025	918	874	630	649.687	861		1032	1578	1160	846	967	905		922	1259	1294	880	1156	1295
DIC1	6960.1	10837.4	10221.2	16847.9	15475.1	17062.8		13517.4	24598	16971	16699.4	24505	23588		8930	14492	13659.4	9062.97	14089	13826
DID2	1730.95	2434.97	2328.98	2737.98	2634.97	3283.77		2853	4300.22	3083.98	3620.95	4620.96	4638.95		2463.37	2976.95	2873.97	2510.98	3006.99	3038.97
DID4	2177	3047	2762.22	2700	2560.05	3273.97		3906	5833.66	4413	4025.47	4704.01	4406		3452.08	4313	4353	3242	4119	4091.75
DIE2	1428.48	2132.05	1764.03	1478	1526	1978		2140	2756	1929	1604	1834	1805		1776	1923	1974.01	1588	1755	1688
DIF1	756	969.633	876	1105.44	1153.65	1263		908	1460	976	1018	1663	1442		587	829	862	645	820	844
DIG1	3813	5444	4894	4734.25	4658	5570.01		6236.81	9621	6765	6632	9449	8881.22		5295	6224	6989.59	5377	7316.47	6868
DIG2	700	954.092	935	1101	1123	1252		1045	1886	1346	1071	1656	1608		842.019	1090	1177	773	1073	1054
DIM1	3213.9	4259	3896.48	1517	1811.44	2446.41		4084.01	6341	4568.75	2492.01	2971	2340		3686.57	5140	5327	3656	5041	5028
DIN7	354	549	474	570	539	694		558	1050	724	561	831	925.013		590	807	765	553	768	806
DIP2	4906.01	6119.01	6046.78	2274.14	2590	3503.03		6037.01	8167	6775	3900	4698	3802		5013.01	6403	6602	4931	6766	6428
DIP5	3649	5313.13	4131.24	36283.3	35536.6	39076.7		7040.14	14760	9093	21206.1	49857.9	57656.7		7153	9899	9521.38	6420	8582	8108.02
DIS3	4205	5456.09	4999.04	3082	3268	3994.04		5571	7593.7	5654.06	4225.22	5135	4452		4802.01	5711	5721	4691	5828.39	5409
DIT1	98	139	114	163	176	166		117	204	133	166	190	239		146	222	225	127	209	208
DIT2	32	46	47	64	72.522	88		54	75	59	48	57	71		68	90	80	52	53	53
DJP1	2427.01	3075.11	2766.77	2370.46	2335	2796		3833.79	5928	4245	3411	4422	4136		3070.26	3870	3814.01	2846.04	3662.67	3481.3
DLD1	5637	8683	7811.91	10417.5	10176	11472		8984.06	14114.1	9995	10337	14846	14369		7513	9388	9429	7033	9588	9473.24
DLD2	2899.03	3729	3393	2973.08	3075.06	3929		4624	7841.65	5918.01	4262	6219	5951		3312	4423	4515	3234	4545.08	4427
DLD3	14643.9	21873.4	19345.9	11482.1	11746.6	15943.4		26864.5	44103.5	30867	25738.9	31898.6	27791.1		28282.3	40835.6	38062.8	28078.2	40686.2	37744
DLS1	1162	1581.99	1430	1243	1131.99	1534		1391	2275.99	1639	1350.99	1809.99	1722		1276	1770	1761	1371	1573	1787.38
DLT1	608	845	779	944	922	1099.02		852	1502	996	858	1410	1375		659	962	939	539	783	809
DMA1	2172	3086	2909	3068.04	3241	3661		3095	5392	3651	2963.17	4687	4256		3004	4004	4129	2974	3989	3954
DMA2	1518	1938	1727	1529	1547	1918		2210.08	3582	2382.01	1789	2272	2026		1955	2389	2548	1898	2371	2211
DMC1	60	111	91	577	523	428		89	142	110	120	199	242		115	106	125	81	114	117
DML1	882	1149	1104	938	1095	1294		1041	1998	1328	1207.25	1845	1633		939	1415	1428	1134	1631	1515
DNA2	1355.26	1724	1517	1490	1346	1682		1829	2546	1928	2088	2522	2247		1822	2033	1971	1882	2070.06	2073
DNF1	5037.04	6424.74	5810.47	4759.78	4540.12	5589.58		7711	11406	8063	7545.55	8754.6	8022		6753.02	7457	7625.02	6639	7841.02	7503
DNF2	4278.69	5804.02	5208.17	4906.47	4801.7	5462.87		6094.88	9068.12	6557.69	7030.35	8159.93	7051.89		7175.5	7581.02	7826.34	7154.46	8408.52	7824.15
DNF3	2098	2604	2297	2586	2520.04	3062		2834.27	4805	3553	2954	4105	4098.25		2673	3181	3147	2575	3178	2900
DNL4	500	697	678	1250	1220	1392.17		936	1455	1148.04	1380.04	2325	2359		948	1209	1120	898	1193	1142
DNM1	2253	2942.11	2558.84	3730	3464.75	4342.52		3328.01	5181	3698	3474.18	5023	5156		2681	2995	2920	2372	3082	2905
DOA1	2905.21	4209.19	3843	4070.16	4185.05	4920		4645	8190	6061	5569.69	8328	7783		4791	6017.11	5844	4972	6680	6130.6
DOA4	893	1212	1021	2610.03	2418	2767.23		1463	2168	1717	2525	4203	3999		1372	1440	1465	1419	1553	1469
DOC1	89	119	95	176	138	153		137	219	160	242	438	346		157	129	130	171	175	166
DOG1	279.642	465.767	410.901	532.155	540.941	698.813		343.645	561.63	419.014	411.289	627.125	629.508		368.216	472.342	488.994	388.06	423.842	451.839
DOG2	1876.57	2538.51	2482.1	4241.7	4407.19	5155.95		2036.36	3116.37	2420	2860.71	4541.19	4565.49		1606.78	1909.66	1957.01	1632.59	1891.16	1974.16
DOM34	1806.05	2240	2067	1786	1803	2306		2143	3876	2787	2500.02	3182	2987.11		1882	2518	2652	2071	2713	2899
DON1	255	445	384	537	513	661.007		541	853	638	682	933	973		508	684	656	538	673	708
DOP1	2124	2930.85	2670.19	2760.48	2655	3367.01		3219	4969.01	3524	3421	5097.04	4568		3180	3685	3634.07	3210.01	3952	3813
DOS2	1690.01	2279	2028.02	2263	2241	2898.82		2883	4351	3401	3479	4105.02	3978		3283	4091	4109	3780	4096	4339
DOT1	1491	2277.21	1916	1256	1329	1551		2015	3195	2377.14	1491	1948	1764		2198	2700.68	2800.99	1862	2493	2346
DOT5	1254	1812.84	1683.28	1552	1536	1920.7		1927	2972	2102	1804	2174	2196		1686	2173	2125	1566	1955	1994
DOT6	6887	9869.19	8996.15	15939	15539.3	17707		10036.7	12605.9	8753	16145.8	24801.9	22158		7568	7628	7912	8944	9086	9032
DPB11	988	1363	1201	1482	1548	1872.57		1421	2548	1826	1476	2410	2585		1271	1661	1617	1172	1578	1448
DPB2	1569	2304.47	2201	1903.16	1871	2158.26		1747	2933	2204	1735	2711	2513		1871.01	2579	2681.03	1937	2729	2865
DPB3	696	972.98	880.016	990.99	1068.42	1205.06		1130.97	1875	1293.99	1242	1566.4	1571		1106.02	1373	1395.99	1099.99	1368	1409
DPB4	1196	1640	1519	1025	1091	1432.76		1556	2668	1777	1386.16	1606	1529.01		1424	1903.62	1956.07	1371	1929	2004
DPH1	1793	2135	2174.41	960	1119	1552		2337	3498	2658	1622	1876	1772		1788	2666	2675	1842	2673	2641
DPH2	4774.83	6510	5983.59	2724	3236.38	4224.06		5892	8711	6191	3816	5223	4082		5651	7264	7832.36	5391	7712	7445
DPH5	4736.01	6495.05	5860.75	3082	3410	4252.49		4958	8874.61	5781	3595	4850.78	3490		5501	7206.18	7587	5413	7328	7357
DPH6	1500	1852.03	1750.01	1187	1333	1523		1987	3421	2603	1886.14	2584	2273		1788	2357	2303	1848	2483	2471.34
DPL1	3686	4803.91	4590	5033	4966	5703.12		5852	9944.42	7086	6395	9060	8408		5249	6235	6581	5304.32	7071	6551.38
DPM1	7323.04	9971.11	8816	7215.44	7793.08	9037.16		9035	14638.7	9369	8165	11469	9479		7786	9983.84	10775	7585	10320	10270.7
DPP1	1771	2450	2240	2385.87	2368	2919		3052.02	5287.01	3785	2703	4123	4211		2416	3573	3458.32	2414	3205.01	3362
DPS1	21785.8	26016.7	23565.2	17971.9	18660.8	22131.9		28698.5	40284.3	28567	24697	31576	26680.2		24987	26517	28454.5	24896.9	31268	29501.5
DRE2	3173.09	3673	3271	3340.14	3454	4026.73		3413	6337.08	4337	4419	8339.89	6888		2852	3929	4067	3134	4312	4420
DRN1	1607	2181	1958	1065.01	1119	1466.02		2295	3810	2815	1716.02	2173	1912		1933	2770	2907	1932	2864	2751
DRS1	6819.39	8774.75	8204.38	3092.62	3756.39	4775.11		8886	11260	9045	5104.02	5801	4700.01		7804.32	9529	9857	7436	10183	9412
DRS2	3298.91	4231.46	3683.78	2838.9	2776.8	3352.9		5280.31	7180.72	5498.22	4573.55	5118.94	4630.79		4942.33	5129.71	5198.54	4541.25	5183.12	4919.08
DSC2	857	1309.39	1255.02	1789.65	1715	2004		1508	2616	1845.39	1914	3157	3052		1232	1820	1837	1338	1775	1719
DSC3	546	735	702.297	1724.27	1693.43	1996		1091	1540	1111	1925	2526	2846		1094	1155	1193.59	1150	1123	1168
DSD1	1432.21	2004	1861.12	2571.24	2588	3007.97		2505	4181	3222	2854	4249	4549		1799.18	2606	2595	2000	2566.01	2449
DSE1	7359.33	11029.9	9773.31	11849.2	11645.3	15136.8		10993.4	14916	11462.1	11491	15812	17047		13653.3	16410.1	17115.8	13166	16886	17205.9
DSE2	15147.6	21224	18709.8	12854.2	13327.3	15955.8		14217	17858.8	12639.7	9517.25	10452.2	11028.5		19484.2	20423	22423.5	16174.7	17641	18068.9
DSE3	2465.96	3276.78	2992.66	5717.57	5687.38	6777.82		3459.49	5887	3969	5950.99	8272.85	8815.99		3586	4319	4691	3972.99	5003.99	5035
DSE4	5035.46	6995	5820.39	2774.01	2729.07	3133		8081.15	12916.8	9228	5285.33	6064	4800		8750.15	10125	10043	6937	8737	7964
DSF1	23.842	48.387	29.462	1234.06	1190.24	1068.63		27.13	42.222	30.234	189.647	587.47	798.931		41.321	73.481	74.511	70.518	98.671	112.503
DSF2	1268	1800	1592	1411	1552	1809		1730.07	2632	1884	1612	2200	1948		1560	1831	2079	1455	2013	1884
DSK2	7950.08	11335.7	10353.1	8365.89	8308	9933		11896.2	18684.1	13651	11012.5	15435	13205		10281	13720	14141.3	10568	15555.2	13641
DSL1	2234.17	2947.41	2650	3159.16	3076	3795		3465	5303	3844	4093	5400	5012.54		3227	3883	3875.01	3399	4394	4010
DSN1	1762.12	2345	2070	2218.01	2119	2582.73		2740.01	4017	2676	2528	3292	3152		2319	2794	2641	2208	2488	2496.36
DSS1	980.311	1358.06	1190	1247	1183	1484		1247	2043	1385	1407	1855	2030		1025	1188	1286	973	1176	1093
DSS4	425	536	555	458	414	644		495	826	602	448	557	621		428	629	644	469	595	597
DST1	3151	4068.43	3693.62	2518.84	2616	3305		4904	8169	5872	3856	5061	4354.02		4677	6019	6057.07	4353	5870	5878
DTD1	1030	1505.03	1440	811	821	1107		1430	2261	1667	995	1219	1061		1251	1673	1663	1239	1558	1584
DTR1	17	26	33	24	34	33		30	51	46	24	53	40		26	30	37	21	26	37
DUF1	2105.04	2926.04	2529	6244.68	5949.3	6810.05		3478	5681.03	3957	6053.21	10130.3	10802.1		3347	3860	3913	3345	4135	4018
DUG1	8041.26	11277.3	10770.7	8932.6	9155.27	10767.2		12824	19062	13579.1	11658.1	15885	14629.1		11134	13454.1	13443	10693	14028	13210
DUG2	1873	2652.05	2469	1915	1847.05	2270.19		2807	4588	3443	2489.04	3492	3068		2541	3104.44	3189	2456	3191	3023
DUG3	1077	1437	1343	800	864	976.036		1295	2384	1621	920	1313	1234		980.726	1481	1514	977	1437	1371
DUN1	1219	1983	1691	1509	1506	1787		1873.12	3195	2383.04	1627.14	2262	2162		1765	2291	2260	1689	2243	2088
DUO1	647	1134	962	627	716	773		1002	1664	1152	837	939	815		934	1275	1324	876.183	1156	1258
DUR1,2	1638	1966	1726	1529.02	1469	1726		3626	5679	3944	3263	3862	3662		2547	2864	2803	2237	2811	2382
DUR3	335	403	323	728	699.035	737		831	1396	954	614	1174	1098		676.001	909	800	576	653	648
DUS1	1521.01	2016.03	2011	560	657	870		1820	2672	2125.07	1030	1118	867		1491	2056	2287	1294	1888	2006
DUS3	3730.53	4784.69	4604.73	1811	2084	2621		4390.42	6306.24	4732	3379	3818	3120		4047.07	4935	5194	3811.98	5481	5238
DUS4	1370.5	1774.62	1770	841	914	1204		1767.09	2772	1975.01	1256	1702	1346		1461	2105	2063	1470	2043	1996
DUT1	1820	2593	2574.07	1158	1273.7	1532		2378	3859	2680	1474	1620	1412		2010	2763	2789	1960	2310	2456
DXO1	1049	1417	1406	1106	1149	1598.33		1473	2430	1703	1257	1644	1776		1469	1916	1944	1290	1754	1764
DYN1	2347.99	2988	2617.23	2377.36	2178	2744.05		3178	4336	3238	3855	5127	4230		2660	2994	2970	3016	3641	3406
DYN2	900	1335	1348	1083	1198	1380		1475	1993.02	1480	1354.6	1470	1459		1118	1369	1229.06	1069	1198	1245
DYN3	697	1007.08	916	1008	1008	1125.13		1003	1714	1199	1143	1463	1448		899	1177	1174	907	1113	1167
DYS1	9169.54	12036.4	11285.7	5541.2	5562.05	6972.4		12424.6	17005.1	12456	9410.42	8866	7172.73		14498	15572.4	15697	14158.1	15056.7	14533
EAF1	1766.15	2352	2057	2398	2216	2535		2602	3116	2154	2429	3096	2665		2984	2651	2678.28	2793	2876	2554
EAF3	3251.12	3913	3644	3624	3869	4614.25		5223	8095	6120	5284.09	7042	6920		5019.56	6557	6539	4749	6599	6522
EAF5	952.952	1284	1132	1110.48	1170.97	1521.95		1254	2253.96	1678	1384.98	1934	1878		1188.96	1625	1594.87	1151.47	1532.97	1541.95
EAF6	729	961	923	633	580	762		746	1201	801	532	628	686		707	959	1003	659	944	916
EAF7	2006	2471.03	2232.57	2231.86	2144	2827.28		3696	5216.64	3996	4113.03	4603	4241		3430	3923	4119.02	3829	4163.22	3953
EAP1	2738.03	3803.73	3474.06	4556	4479	5039.54		3759	5866.97	3953	4804	7863.87	6988		3239	3585	3697	3403	4450	4015
EAR1	1934	2895	2494.57	2952.01	2900	3703.08		3415	5293	3733	3885	4788	4966		3415.2	3817	3985.09	3275	3831	3608
EBP2	9686.37	12276.2	11602.8	4135.12	4670.09	6567.46		13875.1	17279.7	12882	9382.36	7722	6051		11851.1	13169.9	13603.7	12042	13710	13601
EBS1	3344.01	4377.19	4048.02	2772.01	2756	3517.4		4988	7911	5855	3820	4661.36	4290		4792.2	6113	6066	4480	6151	5710
ECI1	400.001	630	566	5059.1	4802.76	4650		609	1047	759	2721	3010	2978.06		512	639	632.004	563	657	733
ECL1	845	1396	1198	5960.32	6650	6029.71		843	1556	909	4231	12133	9981.87		946	1319	1377	1420	2008	2665
ECM1	1792.99	2436.98	2422.21	739	907	1100.99		1948.99	2610.99	1926	1030	1060	906		1663	2244.99	2322	1645.71	1928.99	2018
ECM10	371	448	442	828.199	766	960.971		543	946	680	1056	1582	1545		592	728	718	574	703	649
ECM11	10	14	8	12	7	6		7	16	19	14	19	20		11	21	30	21	21	26
ECM12	16	17	13	28	26	46		9	24	15	30	37	44		28	19	21	24	28	26
ECM13	178	154	183	391	387	519		90	135	100	334	458.55	607		49	48	44	47	61	70
ECM14	3911.01	5724.03	5427.12	5286.69	5267	6337.01		5424	9706	7044	5663.11	8112.91	7888		5132	6972.02	6983.02	5000	6783.01	6695
ECM15	1910	2804.89	2766	1934	1903	2309		2889	3953.4	2850.93	2207	2176.69	2150		1908	2292	2346.25	1648	1712	1874
ECM16	4894.13	6741.05	5980.59	3029	3389	4282.04		6805	6477.02	5084	5083.11	5107	3549		6090	5387	5868	6175	6681.41	5909
ECM18	219	295	276	563	512	521		357	529	450	648	1002	1007		314	367	315	361	395	375
ECM19	413	587	580	615	617	768		508.018	863	603	621	795	883		384	556	584	420	588	532
ECM2	546.039	672	563	604	505	682		693	1118	859	699	1114	874		759	831.149	771	690	926	818
ECM21	1284	1799	1557.01	3676	3531.56	3632.15		2015	2192	1473	3360.17	3726	3324		1979	1537	1410	1895	1448	1401
ECM22	1468.06	1830	1516.01	2675.18	2539	3021.24		1528.09	2501	1828	2025	3589	3362		1857	2212	2307	1875	2513	2267
ECM25	1456	2151	1889	2685	2749.49	3358.53		2218.01	3764	2613	2255	3620	3549		2301	2694	2976	2080	2735	2648
ECM27	564	773	621	826	692	770		866	1355	900	817	1481	1274		861.6	960	871	717	899	799
ECM29	2221.01	3071.15	2763.06	3556.09	3511.05	4099.01		3702.09	5531.15	4535	4751.17	5720	5832		3614	3854	4027	3577	4281	3813
ECM3	2167.38	3200.27	2890	2014.04	1923.99	2195.24		3368.02	5049	3494	2418	3054	2852		2934.12	3238	3387.72	2054	2761	2557
ECM30	2400.07	3612.05	2851.12	4724	4428.24	5221.85		3885	6601	4676	4489	7281.18	7117		4166	4601	4552.44	3807.23	4456	4009
ECM31	844.076	1076	1033	914.49	904.131	1170.19		1086.46	1931	1405	950	1319	1340		978	1501	1416	991	1343	1375
ECM32	2774	3591.15	3356.07	2341.21	2374	2846.02		3365.02	4639.34	3537	3292	4319.05	3408		3478	3600.48	3860	3633.04	4325	4031
ECM33	37653.7	53798.7	47826.1	20259.2	20383.6	25074.2		50625.5	74749.1	50461.6	27419.1	27103.2	23471		39388.6	46018	48415.5	31018	35167	32901.6
ECM38	1417	1891	1623	2219	2066	2539.02		2630.06	4458	3153	2619	3998	3751		1970.01	2290	2276	1822	2239	1968
ECM4	554	880	796	1515	1370	1467.39		1163	1644	1306	1947	3453	3550		771	983.025	988	741	1118	1024
ECM5	1565	2124	1744	1977	1870	2220		2390	3537	2519	2442	3421	3468		2211	2749	2783	2106	2787	2531.24
ECM7	1059	1627	1476.05	1045	1025	1309.07		1686.91	2857	2060	1269.27	1590	1675		1560	2123	2173	1436	1751	1755
ECM8	8	15	8	92	79	61		20	39	23	48	65	88		29	30	19	21	28	32
ECM9	488.002	750	604	747	617	830.129		810	1507	976	769	1155	1055		739	988	920	635	921	858
ECO1	485	706.005	707	820	804	903		657	1100.01	888	690	1051	1128		684	876	976	669	990	965
ECT1	2233.97	3156	3083	2180	2283.01	2885		3406.12	5630	4081	3047	3998	4074		2998	4224	4078	2961	4120	3999
EDC1	688	939	916	1967	1835.58	2260		1062.01	1249	826	1599	2103	2080.91		895	788	786	1015	749	893
EDC2	667	996	928	3826.92	3699	4038.89		1151	1557	1139	2827	5382	5069		905	995	953.785	1146	1174	1418.09
EDC3	3289	4256	3917.23	3740.55	3899.66	4950.05		4515	8133.06	6076.01	4929.42	7168.78	7201		4273	5661	5691	4243	5933	5849
EDE1	7507.01	10465.9	9209.52	11236.5	10344.7	11829		10617	16440	11808	12927.1	18409.3	17103.5		9179	9965	10302.8	8895	10662	10005
EDS1	181	216	181	1455.34	1285	1498.04		103	172	100	197	644	712		52	75	62	65	77	94
EEB1	812	1637	1713.11	4154.14	4413.13	4103.26		1734	2793	1840	8856.65	4327	3399		1643	1934	2129	2469	1836	2067
EFB1	55519.6	80869.4	73390.5	36951.6	39153.2	45372.2		63535	119447	78840.5	45128.4	73080.2	55625		62915.9	85253	89104	56967.4	80279	80721.3
EFG1	1629	2052.12	1897	735	808	1106		2069.03	2462	2051	1517	1353	1110		1748.5	2062	2231	1941	2082	2266
EFM1	2443.02	3290	3162.19	1518	1663.16	2189		2934.53	4112	3207	2025	2317	1971.06		2814	3611	3695	2843	3450	3444.31
EFM2	1643.09	2026.98	1956.22	770	867	1075		2073	2830	2184	1178	1414	1104		1799	2364	2586	1781	2646	2550
EFM3	445	724.001	608	395	400.011	462		588	699	467	532.094	568	436		565	635	608	543	641	716
EFM4	1858	2371.01	2261	846.764	1039	1430		2448	3756	2670	1381	1867	1606		2516	3491.81	3611.14	2472	3357	3606
EFM5	3007.84	3753.03	3460.36	2327	2372	2890		4199.32	7216	5018	3194	4390	3750		3783.34	4962	5230	3459	4907	5058
EFM6	264	320	337.624	99	95	154		253	445	302.016	188	209	145		341	484	559	375	527	528
EFR3	3054.03	3995.39	3690.68	2647.24	2583	3437		3970.53	6925.6	4850	3255	4113	3945		4027	5112.31	5366	3911.51	5050	4823
EFT1	65686.3	92923.1	81082.1	56157.6	58687.6	68572.1		73645.8	113133	79466	65229.8	81352.1	67178		70425.5	82512	82748	68084.4	83496.4	80270
EFT2	103431	140788	127121	79765	83532.4	98787.8		122347	185714	128318	101989	126011	102341		112627	133250	131762	108348	130776	123294
EGD1	16578	24290.9	21977.2	11610.4	12291.2	15106.4		20707.7	32089.9	22431.9	14469.2	15000	13912		19233.7	23044.1	24040.1	16620	18930.5	20226
EGD2	23637.4	31437	29710.8	16292.2	17622.7	22156.9		29368.5	50393.3	35130	21687	26060.8	23368		28063.8	36677.8	38101.6	27156.1	33035	35446.7
EGH1	719	991.655	819	1669.55	1674.01	1880		1241	1927	1353	1640	2520	2496.01		1083	1231	1277	1120	1496	1304
EGO2	346	454	454	355	427	423		452	612	460	387	447	408		360	436	428	334	354	360
EGO4	90	194.002	155	3762.15	3407.15	4220.22		228	171	146	2421	3859	4580.09		122	116	120	362	250	423
EGT2	12327	16598.2	15416.5	17918.6	17459.4	20434.8		19995.1	31852.1	21571	22520	33392.9	32351		18860	21363.9	22222.1	17848.2	23381	21060.1
EHD3	2262.01	3438	2943	2834.01	2878.71	3463.43		2517	3825.03	2752	2194	2899	2760		2019	2592	2542	1791	2543	2435
EHT1	5987.63	7977	7263.35	6842.91	6951	8419.83		9801.5	15685.6	10792	9719	13365	11280		9080.38	10137.9	10816.7	9076	10650.8	10833
EIS1	3703.22	5122.48	4576.72	13560.5	12611.7	14993		9862.53	14501	10147	14133	22950	25507		6288	6502	6926	6253	6369	6001
EKI1	1120	1638	1397	992	1051	1396.68		1976	3456	2507	1479	1858	1738		1818.48	2527	2509	1713	2336	2377
ELA1	557	787	652.007	1019	937.453	1070		807	1465	974	1030	1589	1533		780	1030	1160	749	1062	978
ELC1	217	280	244	253	231	281		225	278	234	188	222	229		186	190	237	150	182	156
ELF1	3749.05	4881.39	4663.73	3436.18	3780.33	4625.66		5012.13	8357.53	5972	4747	6032.71	5431		4721	6382	6437.43	4357	5840.93	6385.27
ELG1	1121	1759	1470.02	1038	1016	1222.14		1403	2401	1739	1098	1402	1280		1341	1800	1868	1266	1777	1663.01
ELM1	1034.03	1367	1325.01	739	726	883.056		1567	2474	1750	1093	1453	1331		1189	1545	1552.07	940	1142	1159
ELO1	4786	6316	5900.01	5534.97	5460	7064.08		10092.5	16110.8	11865	9467.95	10867	10202		7693	9655	9640	7382	8725	8582
ELP2	4720	7051.54	6334.84	3001.62	3280.15	4398.12		6234.58	9033	6883	4342	5180	4216		6106	7475	7810	5743	7906	7500
ELP3	3442	4847.06	4426	2073	2336	3295		4528.7	7056	5269	3331	4195	3586		3877	5570.34	5515	3796	5515	5791
ELP4	2392	2904	2851.02	1673	1929.51	2348.47		3188.01	4628	3523.65	2546	3131	2779		2664.07	3484	3834	2817	3814	3673
ELP6	1380	1964	1724.06	1093	1116	1456		1678	2808	1932	1255	1655	1407		1484	2243	2320	1505	2060	2202
EMC1	6834.29	9181.85	8351.01	5889.93	5775.17	7087.84		10506	17241.1	11959	8266.98	11254	9409.98		9297	11396	11567	8484	11298.8	10260
EMC10	2270	3187.08	3115.38	2307.24	2437	3091.02		3367.61	5370	3937.43	3123	3766	3494		2878	3733	3574	2756	3268	3432
EMC2	1934.32	2571.54	2367	1932.86	1922.81	2322		2770	4248	3259	2697	3291	3018.41		2762.86	3138	3268	2673.77	3161	3126
EMC4	2043.27	2897	2679.03	2044.21	2073	2594		2862	5161	3729	2640	3361.59	3174		2543	3679	3892.2	2517	3320	3688
EMC6	1160.05	1703.06	1608	957	946	1308		1804	2530	1955	1570	1539	1439		1848	2109	2001	1695	1809	1923
EMG1	4093	5365	5047.94	1623.43	1800.09	2378.18		4538.71	7619.39	5508	2437	2899	2298		4067.81	5656	5849.05	3741.22	5347	5492.01
EMI1	653	1084	1069	1047	1031	1274		1303.87	1746	1327	1266	1412	1583		1064	1239	1235.04	983	1029	1110
EMI2	3673.22	4764	4302	25525	24597.9	28447.4		5442.13	10088	7134.9	20904	44188.6	49622.8		4672.01	5927	5793.01	7459.28	7581	8997
EMP24	7759.22	10783	10023.8	7076.62	7191.87	8541.97		10767	18448.2	13258	8726.17	10710	10106.7		9456.56	13138.8	13537.8	9222.92	12482.1	12607
EMP46	251	395	362	1092	949	1110		657	1046	750	1350	2140	2305		463	709	643	600	723	807
EMP47	3492.8	4669	4424	3455.93	3483	4387.2		5153.02	9131	7003	4682	6767.01	6254.75		5041	7072.09	7023.06	4580	6559	6496
EMP65	1107	1330	1286	1044	1092	1441		1287.04	2259	1729	1392	1984	1802		1123	1596	1646	1308	1707	1721
EMP70	6944.38	8892	7959.85	3578.09	3797.34	5019.74		9594.02	13926	10337	6448.69	6334	5688		8859.01	10136.5	10348	8133.68	9144	8363
EMW1	4290	6021	5436.05	2375	2621	3317.68		5028.01	7070.01	5642.01	3494	3880	3315		4663	5950	6168.03	4232	5831.48	5879
ENA1	3729.27	5261.33	4408.21	26272.3	26487.2	23398		6093.69	7744.28	5576.89	7573.59	20371.4	19478.7		5756.89	6533.73	6907.75	4853.8	5370.02	6237.6
ENA2	3797.26	4608.68	4071.02	2327.47	1613.04	2203.94		3194.36	4695.22	3305.41	2058.87	2234.03	1936.11		3753.55	3200.84	2876.7	2451.65	2279.09	1842.52
ENA5	2216.56	2726.66	2591.16	1685.99	1919.74	2361.14		3364.31	4067.77	3008.38	2662.78	2996.62	2843.8		3195.62	3342.43	3335.56	2896.55	2886.9	2702.88
ENB1	2251.08	2103.03	1728	2011	2165.58	2355.05		2836	7407	4294	4011	6924	6216.19		3909	6653	5873.01	3740	6193	5509
END3	2994	3864.84	3474.03	3296.73	3192.69	3995		4621	7235	5345	4492	5383.06	5017		3957	5087	4968	4079.1	4790	4970
ENO1	17713.2	26966.1	25435.6	85864.2	82052	92407.1		44680.4	52534.1	35860.7	105674	209043	191681		36746.3	38373.2	39887	51440.4	55784.7	61327.6
ENO2	375305	514944	466580	340170	355576	396746		515554	891612	589833	478661	759721	556791		582201	752439	770697	570707	833678	793622
ENP1	3857.74	5383.32	5114.06	1530	1860.23	2361		4171	6386	5008	2562	3073	2135		3680	5203	5183	3484.02	5317	5341
ENP2	4808	6317.17	5752.62	2455	2919	4120.01		6223.01	8105	6219	4188	4693	3744		5579.1	7053	7433.4	5704.01	7684	7629
ENT1	2819	3541	3208.04	3379.79	3474.05	4112		4014	7553	5534	4568	7130	6741.64		3767	5138	5371	4054.41	5676	5385.65
ENT2	4057.49	5364.05	4653	7266.52	6885	8053.32		6029	10522	7372.02	7436.02	12032	12160.4		5702.01	6738	6941	5557.01	7108	6552
ENT3	3222	3970.07	3706	4177	4098	4821.96		5310	9318.84	6606.02	5708.74	8370	8020		4513	5689	5823	4649	6115	5857
ENT4	646	690	653	1037	890	1046		739	1058	850	940	1359	1258		778	790	805	676	797	645
ENT5	2253.48	2976.05	2835	3421.04	3579.57	4323.52		2888	4686	3202	3968	5822	5569		2267	2976	3087.51	2520	3283	3276
ENV10	1972	2705	2554.72	1468	1658	2047.1		2752	4779	3384	2033	2483	2253		2556	3598	3833	2497	3286	3307
ENV11	1216	1565	1366	1092.09	979	1389.01		1565	2772	2009	1296	1545	1729		1374.04	1768.06	1821	1186	1423	1272
ENV7	414.129	645	560.026	1588.07	1618	1753		663.024	1121	739	1290.22	2323	2514		674	831	745	713	921	944
ENV9	3643.34	4816	4871.03	3025	3216.56	3969.01		5545.16	9465	6961.32	4307	5706	5281		4943	7365	7163.04	4722	6779	6782
EOS1	2273.37	2708	2381	2204	2234	2626		2744	4107	2694.02	2468	3022	2664		2728	3123.02	3325	2437	2846	2850
EPL1	1592	1887	1703	1924	1881	2168.24		2358	3144	2316	2282	3054	2850		1914	2016	2001	1668	1799	1646
EPO1	2000	2708	2399	2962.02	2841.02	3391.37		2484.11	3491	2401	3026	3908	3707		2639.36	2494	2637	2489	2817	2724
EPS1	2542.03	3390	2991.1	2605	2534.01	3066		3626	5719	4132.39	3416	4587	4118		3225	4021	3884	3016	3768	3481
EPT1	1923	3103	2957.77	1765	1947	2272.17		2880	5285	3772	2098.19	3081	2696		3012	4149.34	4191	2756	3928	3736
ERB1	6730	9297.79	8754.93	3882.16	4280	5510.42		7740	9913.57	7528	5009	6052.18	4637		7164.03	8322.12	8669	6720	9058	8982.15
ERC1	2737	3236.21	3240	2484.42	2398	2874		3722	5462	4229.72	3188.23	4471	4062		3334	4029	3827	3330	3736	3507
ERD1	972	1327	1190.17	893	920	1203		1320	2388	1759	874	1207	1188		1212	1642	1695.38	1076	1518	1501
ERD2	2035	3036	2856	2564	2554	3290.14		3202	4653	3361	2965	3428	3434		2932	3524	3428	2889	3089	3036
ERF2	503	725.062	696	821	808	1087		873	1480	1055	1115	1507	1647		770	1157	1189	758	962	965
ERG1	10662.8	14413	13510.8	6355.46	6144	7749.56		18200.3	24695.4	17675	10939	10754.2	8878.11		15894.5	18660.9	18347.8	14083.4	16366	15357.1
ERG10	13513.6	17369	16767.2	10888.5	11312.1	13576.1		16800	29471	22366.1	13976.8	19268	17271		16462.6	23108	23724.5	15789.9	23309.2	22656
ERG11	17787.9	25964	23505.9	10024.2	10132.6	12350		24920.8	42601	30150.9	15026.6	18467	14580.1		25556.8	33954.2	34297.6	22996.1	30174.5	28997
ERG12	2848.14	3812.01	3446.1	2632.33	2705.27	3339.33		4511.32	7346	5388	3967	5156	4698		4352	5726	5769	4149	5667	5478
ERG13	11536.5	16161.1	14468	8506.55	8747.43	10419.4		15138.9	22103	15570.5	10703.3	11610	9728		13663	15204	15907	12045	14636	13786.8
ERG2	7394.82	9355	8728.2	4847.84	5140.56	6287.34		8992.95	16921.3	11850	7206	9699	8687.1		8352	13141	13267.5	7910	11847	11964
ERG20	13273.6	19319.8	17605.3	12066	12444.9	14942.9		18555.2	31273.5	23128.6	14091.1	18973	17870		15265	20713.9	21628.1	14520	20189.9	20091
ERG24	2910.35	4583.65	4317.03	2713.28	2772.03	3466.02		5345.61	8858	6555.02	4277.03	5350	4831		5460	7491.91	7241	5016	7358	7178
ERG25	12050.8	15849.3	14469.9	6644.1	6533.94	8186.25		16052.2	24908.9	17169.9	9708	10880	8406		15172	20232.9	21116.1	13622	18152.5	17392
ERG26	2448	3437.14	3270.07	2727	2787	3315.76		3847.3	6348	4685	3561	4828	4455.95		4136	5780	5858	4052	5656	5626
ERG27	3370.24	4753	4536.12	3421.97	3525.93	4554.98		5720.01	9720.56	7393	5450.98	6968.99	6812		5034.09	6928.18	6774	4744.71	6993.97	6606.99
ERG28	843	1284	1223	1471.82	1480.63	1810.03		880	1526	1178	975	1482	1680		811.093	1200	1296	709	1123	1052
ERG29	695	821.352	773	711	778	911		980	1453	1152	913	1266	1215		892	1161	1183	1003	1199	1142
ERG3	14118.2	18761.4	17340.8	8779.2	9055.67	11181.7		15975.8	25883.9	18781.5	11873	13401	11429		17917.8	25591.8	25105	17472.3	23667.7	22473.6
ERG4	13141	16305.6	15046.5	9182.56	9139.6	11339.9		18139.7	32665.7	24688	14955.6	18480	16619		17789	25366.3	25605	16761	24713	23395.8
ERG5	4606.98	5965.52	5466.97	2353.16	2147.2	2841		6287	11949	8800	4603	5798	5049.01		5262	7365	7632	4598	6479	5852
ERG6	15011.7	20488.8	18924.1	11713.1	12292.8	14537		19787.6	32987.6	24441	15744	21335.8	17327.3		17703.7	24096.5	24398.9	17019.2	24992.7	23422
ERG7	3722.29	5231	4802.24	3176.49	3154.01	4133		5534	8637	6523	4462	5636	5373		5184	6786.55	6889	4885.03	6472	6176.01
ERG8	3158.19	4365.6	4050.38	2926.51	2879	3651.41		5557.37	9327.99	6986	4284.02	5952	5505		4809.14	6307	6446.07	4564	6422	6256.21
ERG9	6421	8502.76	7613.9	6768.35	6719.8	8628.67		9947	17184.8	12520	9335.91	12962	12396		8832.43	11623.8	11960	8314.09	11732	11163.1
ERI1	249	285	275	255	261.081	322		167	253	132	159	182	192		140	198	180	111	149	142
ERJ5	1493.12	2050	1878	1870	1916.81	2295		2349	4106	2870	2497	3480.05	2875		2128.29	2980	2989	2249.03	2713	2840
ERO1	3266.07	4755.06	4505.16	7876.41	8219.44	8084.28		4015.02	7450	5402	7980.44	18763	15491		3832	4938	5102.01	4448	5886.73	6868
ERP1	5047.1	7074.78	6631	4407.02	4463.34	5560.41		7630	12455.9	8760	6297	7727.94	6786		6791.73	9274	9114.18	6725.9	8332	8619.1
ERP2	4089.34	5745.79	5195.08	3856	3864	4698		4574	7551.06	5693	3491.58	4435.82	4228		4058.21	5265	5440	3680	4871	4982
ERP3	1032	1637	1401	1728	1643	1758		1294	1882	1435	1319	1786	1833		1319.46	1485.03	1605	1218	1440	1302
ERP4	1497	2073	1972	1446	1436	1902		1693.73	2870	2061.41	1416	1788	1726		1683	2171	2211	1559	1912	1963
ERP5	2266	3488	3203.02	3093.91	3224.49	3641.59		3362	5226.54	3881	2889	3987	3948		2857.01	4041	4098	2619	3482	3519
ERP6	960	1482	1339	1423	1552	1834.36		1417.27	2394	1744	1625	2426	2319		1351	1896	1900	1369	1728	1830
ERR1	51.242	108.349	77.212	559.586	539.597	574.419		161.317	182.147	131.533	312.161	588.694	723.558		108.22	142.137	134.305	112.873	135.14	97.568
ERR3	7.758	10.651	10.788	95.414	75.403	117.581		10.683	19.853	7.467	46.839	79.306	36.442		9.78	9.863	13.695	17.127	10.86	18.432
ERS1	577	773	787	950.002	929	1141		1076	1907	1371	1086	1482	1568		845	1199	1190	750	1024	995
ERT1	515	719	608	656	653	764		631.178	798	513.001	527	667	703		658	617	582	579	621	581
ERV1	1357	1600	1565	1418.04	1482	1715		2043	3352.02	2541	1852	2723	2502		1492	2030	2209	1408	2065	1996
ERV14	3117.01	4338.23	3781	3348.97	3267.11	4057.34		2922	5233	3571	2596	3588	3269		2372.02	3495	3500	2411	2982	3183.51
ERV15	608	819	788	625.726	561	802		806	1410	1072	564	812	786		743	1021	1076	659	852	964
ERV2	1169	1777.99	1747	1145	1057	1365		1977	3017	2218.99	1420	1795	1724		1543	2282	2094.76	1504	1895	2071
ERV25	8811.18	12080.4	11375.8	7952.24	8160.92	9567.99		12691	22220.2	15778.9	9847.75	13591	12558.1		10544.7	15278	15181.1	10522	13839.3	14068.8
ERV29	3614	4862	4723.77	3404	3565	3969.84		5205	9409	7077.92	4357	5908.51	5446		4405	6532	6606.92	4248	6192	6164
ERV41	2563	3375.84	3215.08	2547.52	2551.22	3228.32		4074.61	7427	5440	3558	5101.99	4822		3794.03	5124	5432.88	3665	4840	4938.26
ERV46	8708.34	11650.8	10857	7680.75	7884.42	9834.01		13720	23858.7	17998	11479	15811	14836		12038.7	17597	17433	11782	17426	16572
ESA1	1149	1490.98	1383.01	1974	1988	2569		1504	2563	1925	2144	3127	3287.01		1504	2021	2016	1656	2116.46	2143
ESBP6	1611.56	2185	2045	6542	6247.05	6405.32		2109	3356	2451	3131	7820	7671.61		1446	1784	1716	1268	1502	1652
ESC1	2245.37	3002	2648.37	3415.01	3144	3623		3824.01	4723	3605	4543	6266	5230		3308.04	3162	3172	3493.11	3877	3312
ESC2	687	858	752	1199.16	1176	1447		1029	1457	948	1658	2410	2290		903	1039	1020	1071	1176	1203
ESC8	1080	1677	1404.16	1248	1143.08	1328		1732	2625	2030	1395.01	1784	1592		1647	2197	2319	1659	2441	2254
ESF1	7769.51	10171.4	9205	9192.82	9481.02	11637.9		11562	17149.5	12475	11811.2	18777.1	16129.7		11399.7	14115	14268.2	11904.2	14325	14479.4
ESF2	1994	2703.52	2707	1151.16	1414.28	1758		2606.11	3662	2788	1898	2182	1778		2234	2713	2886	2084	2787	2896
ESL1	2283	3062.01	2633.31	2141	1934	2650.02		3427	4816	3477	2682.26	2964	2879		3059	3348	3375	2697.01	2947	2719
ESL2	1642.12	2293.31	2024	3973.15	3811	4191.06		2537	4018	2796	3938.14	6081	6035		2283	2574	2437	2390	2540	2564
ESP1	1588.08	2232	2056	1597	1504.03	1819		2380	3839	2880	2083	2800	2515		2028	2525	2509	2086	2493	2500
ESS1	2559.49	3385.35	3037.11	2457.99	2518.99	2991		3566.08	5911	3815.97	3155.99	4092	3717.99		3337.97	4592.99	4724.98	3175.97	4196.98	4323
EST1	587	836	732	723	705	803		747	1210	849	687	917	977		657	866	902	609	791	747
EST2	531	693	579	510	475	622.004		874	1408	1040	652	914	901		844	1113	1205	632	916	889
EST3	486	676	685	626	637	792.205		552	999	615	569	831.192	705		462	633	713	488	579	702
ETP1	721	952.016	826	1438	1346	1594		1197.04	1586	1174	1494	1944	2081		1080	1087	1080	1064	1064	1070
ETR1	2493.04	3480	3375.66	5200.58	5158.06	5130.81		4710.48	7798	5694.01	4962	7608	7247.12		3285	4574.21	4611	3365	4554	4451
ETT1	4160	5695.77	5322.81	2638.19	2754	3635		5809	8847	6316	4994	5442.47	4577		5641	6898.34	7171	5768.91	6927	6747
EUG1	1728	2523.76	2319.01	1837	1879	2201.05		2800	4686.01	3350	2187.18	2986	2742		2403	3259	3507	2056	3028	2857
EXG1	19010	27466.4	26422.8	7122.32	7304.43	8731.68		35135.1	52083	38087	14753.9	13406	11144		24340	30241	31538	18456	24767	23218
EXG2	3175	4293	3860.01	3217.07	3236.43	3819.55		4823.2	8333.9	6192	3907	5683	5387		4795	6395	6285.02	4352	5998.7	5691
EXO1	1532	2392.01	1983	2577	2550.64	2998		2142	3709	2661	2559.6	3809	3924		2106	2747	2842	2151.01	2857	2763
EXO5	1319	1896	1661	1388	1513	1746.07		1851	2984.01	2024	1449	1882	1977		1942	2269	2335	1601	1898	1717
EXO70	1249.01	1492	1403	1366	1444	1780.03		1968.31	3185	2437	1700	2519	2407		1682	2172	2113	1457	2241	2021
EXO84	1811.14	2144	1957.83	1883.03	1848	2153.07		2456	3520	2622	2523.52	3334	2850		2107	2449	2361	2062	2585	2554
FAA1	6287.4	8937.48	8346.88	26682.8	25204.2	28168.9		14811	23459	16731	28273	44898	44916.9		11337	12162	12236	13280.1	14103	14236
FAA2	700	1171.14	978	12680.2	12362.5	11484.6		657	957	689	4924	6852	6411		570	720	705	674	761	840
FAA3	3500.22	4590	4099	1599	1693	1993		4367	7399	4957	2236	2493	2069.23		3212	4400	4334	2496	2907.03	2790
FAA4	13928.3	17534.6	16601.9	12975.3	13569	15903.8		20252.3	26730	19881	14053	21769.9	17558		15309.1	17750	18025	12314	17333	16887
FAB1	2055	2636	2412	2600	2375.04	2853		3229.05	4446.01	3403.06	3881	4757	4238		2782	3092.02	3104	3045	3523	3242.01
FAD1	793	1335	1198	1659	1650	1918		1182	2148	1473	1622	2410	2419		1160	1510	1558	1161	1604	1562
FAF1	2012	2417	2419	788	946	1269		2427	3553	2666	1377.3	1697	1167		2498	3619	3753	2514	3829.01	3770
FAL1	1020.01	1293.19	1317.03	409	546	704.004		1108	1746	1235	742	951	754		845	1282	1352	912	1414	1493
FAP1	2229	3104	2807	1349.6	1517	1896		3082.33	3930	2841	2191	2326	1957		2804	3200	3181	2714	3555.01	3414
FAP7	1650	2081.15	1936	897	1014	1258		2125	3478	2481	1563	1915	1462		1806	2463	2566	1678	2430	2391
FAR1	2718.05	3871	3581.13	857	828	1097.34		5048.17	7248	5080.31	2505	1660	1241		4066	4138	4174	2992	3380	2803
FAR10	879.134	1131	997	1576.26	1509	1885		1290	2195	1608	1747	2448	2655		1034	1350	1333.06	1120	1409	1397
FAR11	1413.08	1907.07	1684.02	2498.04	2194	2657		1883.22	2815.15	2214	2511.26	4054	3843		1672	2227	2047.08	1797	2472	2327
FAR3	203	280	272	447	512	537		377	624	472	614	947	973		300	396	403	349	442	481
FAR7	275	403	310	721	644	780		388	744	594	746	1170	1189		404	535	529	452	536	623
FAR8	1730.38	2363.22	2122.25	3101.09	3060	3407		2561	4865.35	3453	3273	5198	4924		2633	3308	3505	2687.2	3611	3597
FAS1	38387.3	55948.9	50848.9	27599.8	28834.8	38654.5		54900.3	83182.9	60782.7	45468.9	48492	42935.5		54515.6	63230.3	65080.4	51825.5	60133.6	60498.8
FAS2	48489.7	72334.8	66564.7	45372.2	49277.4	62818.5		73811.1	103003	74275.6	63893	76517.3	70132		69829.2	78378.6	82843.9	69959.4	82170.4	82692.4
FAT1	3095	4194	3712.41	3311.29	3280.35	3853.01		4606	7641.22	5599	3827	5100	4941		4454	5439	5611	4069	5161	4775
FAT3	453	398	401	1503	1520.11	1364.08		202	396	215	538	890	662		461.001	612	647	466	557	575
FAU1	1098	1405	1327.06	1102.22	1129	1410		1426.25	2473	1806	1412	1762	1782		1276	1792.24	1807	1317	1723	1716
FBA1	292750	412728	382428	289866	299734	352397		494006	901937	584692	462577	683509	568156		497925	694424	712357	490511	710004	694316
FBP1	18	27	25	52	78	103		25	27	27	56	24	43		16	29	21	19	22	25
FBP26	755	1044	1009.01	3527.6	3273.31	3879.46		1391	2268	1732.16	3602	5962	6673		1355	1827	1776	1631	1893	2056.17
FCF1	1974	2457	2414	1313	1523.15	1930.41		2148	3596	2633	2044	2530.07	2395		1782	2517	2750	1830	2384	2740.23
FCF2	1675.21	2316.42	2314.73	751	789	1079.39		2208	2852	2349	1605.38	1399	1224		1742	2175	2257	1752	2105	2157
FCP1	3974.7	5362.16	4699.61	3849.17	3749.01	4575		5203	7725.24	5662.28	4000.04	5794	5082		5085	5663.84	5972	4899	6163	5483
FCY1	5549	7430.86	7182.66	4128.39	4330.17	5793.35		7860.59	13379.7	10190.4	6026.13	7638	7320.71		7924.29	11580.7	11351	7654.93	10511	10740
FCY2	16405	17397.2	17646.7	6943.16	8156.62	10789.3		17533.8	28890.5	22043.9	14095.9	18095.8	17144.8		14482.6	20972.8	21179.8	13414.6	19447.7	19460.4
FCY21	812.906	959.109	883	662.021	603	784		1251	1843.16	1163	924	1040	945		1842	2104	2103	1615	1898	1874
FCY22	84.883	103.171	146.72	97.222	90.293	104.285		108.271	199.151	122.099	82.145	123.081	130.159		203.501	288.163	303.227	229.388	255.286	243.31
FDC1	1512	2206	1976.02	2263.52	2292.02	2681.08		2782	4307	3117	2843	4253	4130		1704.01	2258	2236.2	1552	2273	2050
FDH1	8.343	6.209	4.694	67.6	40.437	55.664		9.019	17.756	11.621	18.768	36.648	46.352		17.306	10.893	18.743	1.912	1.964	15.309
FDH2	2.657	14.791	2.306	26.324	46.716	25.455		1.943	9.244	7.944	6.815	14.352	8.648		1.694	4.107	5.948	7.588	18.478	8.691
FDO1	952	1377	1146	1013	984	1325		1491	2456	1813	1258	1519	1480		1320	1786	1855	1351	1735	1627
FEN2	1385	1848	1568.28	1332	1342.03	1692		1932	2723	1946	1583	2109	2076		1995	2296	2260	1769	2121	2023
FES1	2655	3751.02	3472.8	22355.6	22110.6	16038.6		3008.05	5879	4451	15299	60108.1	42857.7		3672	4743	4884	6101.53	8676	12324
FET3	17708.8	17298.6	13582.4	6879.7	7297	8383.01		12366	30120	14881.4	10946	15371	12245		12583.6	17746	15492.2	8884.04	12817	11889
FET4	510	696	742	634	617	953		1511.01	1730	1258	1356	1980.22	1773		1759	2414.05	2553	1930.65	2392	2208
FET5	2438.35	3323	3024.11	2737.03	2712.59	3235.01		3713.03	4854	3501	3461	4061	4052		3315	3642	3472.96	2915	3120	2966
FEX1	527.857	776.534	705.602	572.298	681.94	747.381		792.297	992.756	762.263	851.903	837.491	808.433		733.238	758.452	820.32	635.928	618.37	624.503
FEX2	567.143	665.466	562.407	527.702	451.06	665.619		844.703	1104.27	786.737	488.097	617.509	700.567		759.762	836.548	800.684	409.072	371.63	346.497
FHL1	2322.12	2874	2566	2263	2126	2690		2980	4870	3637.08	2795	3773	3369		2938	3437	3373	2592	3476.05	3169
FHN1	83	115	103	238	209	273		152.141	270	210	147	273	344		158	241	234	140	229	209
FIG1	23	18	25	20	22	42		24	44	35	24	25	25		30	34	26	23	31	42
FIG2	1256.01	1530	1421	1468	1441	1547.05		1706	2516	1603	1367	2152	1844		1486	1685	1736	1107	1332	1277
FIG4	769.427	1072	899	1029	990.994	1196.98		1273.95	1907.04	1345	1350.13	1654	1646		1153	1294	1274	1072.99	1378	1399
FIN1	621	786.213	698	1112	1122	1355		901	1633.01	1167	1191	1916	1874		806	1067	1021.23	866	1093	1005
FIP1	1213	1676	1622	1912.25	1901.09	2372		1636	2586	1844	1935	2786	2864		1439	1925	1935	1422	2099	1938.34
FIR1	1887	2489	2136.33	1426	1342	1672		2575	4004.48	2704.61	1962	2107	1748		2138.01	2527	2454	2077	2509	2085
FIS1	715	980.407	943	1014	1015	1206		972	1489	1167	1091	1311	1339		797	1124	1087	821	951	1016
FIT1	220	324	279	723	773	855		213	334	198	280	394	541		235	333	295	200	208	211
FIT2	698	1097	710.015	806	923	878		1243	1723	1011	1554	1879	1374		2314	5982	4704.04	2310	5942	4191
FIT3	2171	2951.68	2053	2478	3267	2902.03		1835	2057	1381	2159	2558	2252		3811	8243	7286	3727	8633.04	6583
FKH1	2264	2731	2521.09	1443.06	1487.02	1895.01		3271	5663	3861	2374	2968	2487		2602	3600	3461	2376	3502	3107
FKH2	2515	2983	2784	1735	1638	1796.41		3309	5296.25	3735	2256	3154.03	2524		2843	3424	3524	2508.01	3562	3159
FKS1	27998.1	39704	35658.7	20724.5	20622.4	25180.5		42336	52146	39588.7	32900.7	30590	26316		41517	40252.2	41958.9	37511.3	39767.6	38566
FKS3	223	312	308	252.645	250	285		306	461	288	279	384	345		313	428	439.009	343.138	395	421
FLC1	4603	6896.56	6333.13	4604.51	4489.67	5448.07		5780	8793	6252	4982	5901	5912		6367	7094	7242	5250	5926	5769
FLC2	4055.01	5788.58	5081.4	3421.01	3506	4156.49		5120.04	7989	5933	4056	4737.47	4773.3		5785.09	6941	7454.13	5093.01	6282	6136
FLC3	2480.17	3277	2960	1863	1923	2263		3618	4807	3615	2719	2925	2811.01		3182	3524	3544.01	2707	2732	2640
FLO1	242.035	312.017	229.422	425.356	487.663	529.531		350.611	482.48	299.271	340.728	649.325	714.236		293.787	339.221	332.868	304.322	260.611	288.795
FLO10	389	453	383	467	462	573		382	666	431	312	449	466		393	408	462	297.23	301	274
FLO5	947.136	1293.26	1075.52	1870.91	2000.27	2091.89		1082.35	1675.55	1087.26	992.386	1797.04	1854.18		1035.16	1132.71	1162.93	781.69	782.742	816.894
FLO9	113.303	207.563	189.005	314.428	306.038	303.495		205.201	356.794	243.734	278.814	400.857	515.646		133.856	160.74	190.265	123.883	169.018	157.906
FLR1	799	1025.06	993	1042.05	1011	1255		1347	1886	1371	1390.62	2021	1922		1240	1534	1479	1118	1319	1266
FLX1	456	603	609.014	360	390	461		774	1126	849	498	606	565		667	906	791	580	774	804
FMC1	490	752	729	1085	1056	1153		784	1180	940	1283	1530	1661		562	734	684	580	714	723
FMN1	762	1081	1098	851	895.002	1177		1275	2126	1686	1285	1472	1493		1035	1494.16	1584	1130	1330	1489
FMO1	305	452	445	587	655	776		523	738	520	593	924	926		437	579	567	459	595	601
FMP10	842	1228	1162	1604	1613	1821		1277	1978	1508	1802	2254	2500		838	1083	1104	799	1093	1057
FMP16	63	139	104	4147	3710	4256.26		244	197	187	1540	2332	3325		106	87	88	166	121	187
FMP23	126	110	112	289	308	329.007		230	428	272	397	567	656		200	305	308	221	304	317
FMP25	1810	2438	2417	2248.05	2309	2727.29		2884	4612	3416	3048	4291	4274		2761	3528	3451	2477	3392	3322
FMP27	2770.01	3704.16	3301.11	4549.08	4120.1	4798.36		4851	7140	5495	6643.27	9022.09	8497		4598	4781.18	4708	4652	5016	5097
FMP30	952	1230	1177.09	1373	1382.63	1602		1222	1897	1417	1400	2247	2175		1294	1619	1575	1212	1723	1564
FMP32	764	1085.51	916	836	870	990		1052	1726	1164	943	1078	1078		812	1078	1111	760	945	975
FMP33	86	149	138	765.402	641	751		256	387	296	621	1083	1348		187	195	224	168	200	184
FMP40	868.986	1243	1117	3442	3094	3363.07		1787.1	2786	2028	3196	6304	6338		1226.93	1631	1646	1297	1795	1687
FMP41	1707	2163	2081	1756.81	1752	2085.08		2250	3973	2644	1998.61	2969	2541		1764	2536	2556	1673	2390.32	2510
FMP42	2812.06	3603.01	3273.53	2141	2147	2773.17		4023	7142	4982	3072.55	3830	3593		3684	4838.02	5034	3355	4660	4504.58
FMP45	161	291	261	5490.39	4099.38	5002.32		906	907	746	7708	12293.5	16267		407.038	465	399	675	672.002	910
FMP46	432	671	699.013	1428	1346	1524.46		777	1214	898	1209	1929	2096		514	793	829	516	640.088	791
FMP48	180	336	273.057	4073.81	4503.95	4288.22		1944	2362.53	1555	8769.93	9797	11393		1055.01	1289	1467	1791	1375	1653
FMP49	13	13.261	10	22	24	33		10	17	12	22	19	13		13	26	24	21	21	29
FMP52	3333	4538	4098.55	3825	3819	4365.25		5190	7955	5816	5034	6144	5677		4835	6454	6378	4799	6571	6276
FMS1	797	1234	1127	2064.46	2007.43	2133.04		1632	2455	1717	2642	4301.04	4505		1401	1764	1711	1596.07	1909	2094
FMT1	132	177	135	367	292	333		203	272	155	230	401	345		199	167	163	154	165	189
FOB1	1623.01	1944.15	1866	940	1036	1456.21		2150	2918.21	2236.01	1558	1656	1408		1908	2246	2419.01	1869.49	2291	2289
FOL1	2807	3961.12	3713.07	1691.02	1768.64	2380.18		4183.01	6463	4677	2824.02	2977	2456		4001	5135	5147.31	3608	4953	4855
FOL2	3638.05	4612.87	4288.49	3453	3365.76	4455.75		5564.25	9688.12	6582	5319	6747	6204.54		5057.13	6862	7017	5094.03	6378	6489
FOL3	903	1230	1159	983	918	1150		1396	2205.13	1616	1455	1801	1654		1270.44	1635	1701	1366	1570	1575
FOX2	392.162	522.002	502	26958.5	23909.8	18553		701	1100	792	9154	10564	9141		675	790.095	839	728	863	992
FPK1	1003	1359	1155	2210.01	2009.02	2136		1325	1085	833	2156	2028	1878.16		1337	873	857	1346	870	872
FPR1	12927.9	17692.8	16833.6	11880.9	12157.1	14476.8		14361.6	24636.6	17273.2	12369.1	16610	14272		13165.9	18629.8	18752.3	12765	17204	17891.9
FPR2	1586.02	2363.42	2166.78	1428.03	1479	1867.04		1686	2737.66	1871	1312.01	1531	1370		1495	2074	2045	1351	1768	1787
FPR3	16848.9	23158.8	20451.3	13577	14329.5	17798		25250.7	32775.9	22570.8	21969.4	22798	17948.6		24083.7	24443	24998.8	25623.1	27424	26481.7
FPR4	8993.27	11907.3	10964.5	5536.66	6463	8806.77		10949.7	16127.7	11639	8607	10190	8232.19		11183.8	13762	13787.4	11045.6	13856	14119.3
FPS1	4740.72	6120.38	5617	5623	5522.84	6442		6781	10610.3	7936	6641.01	9781	8886.22		6438.22	7769	7850	6092	8043	7635.01
FRA1	4126	5614.09	5093.27	9719.32	9872.79	11006.9		6402	10590.3	7156	10572.2	17684	16931		6424	7909	7906.14	7155	8790	8514
FRE1	1383	1429	1317	827	944	1084		1344	3011	2078	1113	1721	1558.19		1423	2451	2378	1189	2170	2017
FRE2	206	253	260	449	424	551.006		368	634	399	366	616	703		347	403	376	268	332	294
FRE3	342	408	340	810	712	880.32		447	880	578	608	1225	1154		594	798	738	482	560	532
FRE4	115	110	103	196	217.008	215		115	211	123	142	290	300		152	274	238	171	233	233
FRE5	119	120	78.001	222	253	202		61	98	76	85	212	185		172	317	220	123	264	193
FRE6	1667.36	2028	1831	2026	2004.02	2383		1922	3731	2480	2505	3863	3583		2049	2931	2843	1948	2799	2630
FRE7	42	77	58	89	72	83		30	50	49	27	32	55		35	27	37	28	42	26
FRE8	560	788	588	1062	882	1037		725	1139	830	1055	1585	1397		1041	849	801	764	857	829
FRK1	1479.36	1949	1704	1102	1074	1403		2181	3812.45	2448	1564	1748	1732		1778	2167	2020	1236	1737	1432
FRM2	28	44	22	44	59	56		31	51	38	26	38	36		38	52	50	44	65	52
FRQ1	1692	2435	2335	1582	1576	1956		2311	3193	2473	2033.78	2118	2115		2172	2554	2677	2067	2157	2326
FRS1	17157.5	21504	19618.6	11884.8	12390.7	15609.7		21518.2	32005.7	22839	16561.1	18871	16582		20758.7	23783.1	24410.9	19351.6	24696.1	23432.9
FRS2	12494.3	17809.1	16087.2	8709.85	9190.03	11183.8		15833.8	26410.2	17936	11968	14748	12035		13364.7	16859	17693.1	12855	17974	16496
FRT1	1347	1748.08	1684.11	3170	2987	3351.02		1988	2864	2002	2290.99	2960	3143		1591	1804	1971	1425	1604	1539.99
FRT2	226	335	299	1970.01	1853.6	2161.01		631	918	649	1717.01	3345	3629		567.449	659	680	694	697	666
FSF1	6424.9	7848.84	7367.99	3211.76	3557	4094		6925	11401.1	7720	4463	5321	3879		6032	7976.49	8366	5833	7980.63	7521.49
FSH1	3086.79	4049.02	3752.3	2417	2584	2941.92		3003	5541	3905	2674	4120	3464		2977	3866	4087	2655	3773	3815
FSH2	896.721	1230.09	1146	1393.41	1381	1665.01		1395	2184	1531	1664	2453	2336		1148	1447	1438	1190	1418.92	1569
FSH3	801.869	1256	1081	1021	1047	1178		1422	2351	1697	1416	1921	1835		1209	1602	1534	1142	1613	1648
FTH1	2118.05	2890	2768	2997.49	3022	3596.75		3196	5530	4003	3887	5967	5989		2745.01	3916	3599.01	2732	3418	3462
FTR1	12730.1	13882.7	12310.6	4528	4780.76	5578.02		12839	31255.2	18706.7	7489.09	9869	8000		13716.4	23774	22160.3	9852	18056	16686.1
FUB1	772	1133	1007.01	1114	1074	1299		1523	2419	1840	1587	2134	2044		1073	1514	1560	1093	1474	1412
FUI1	4272	4731.71	4669	1984	2253	2962		5125	7301.07	5484.01	3355.72	4053	3366		3096	3879	3689	3079	3706	3783
FUM1	8084	10568.3	9767.08	9048.02	8816.55	10039.8		10035.4	15950	11148	8871	13272	11875		7610	10050	10411.7	7606.8	10329	9707.19
FUN12	29789	38846	34127.1	18655.5	19521.4	24652.2		44034.2	40873.7	30491	34208.9	24144.5	19292.6		40649.8	30561.3	31017.1	41503.7	32478	29918
FUN14	817.741	1184	1117	1528.04	1438	1702.1		1860.22	2381	1808	1889	2599	2694		1178	1529	1457	1158	1350	1376
FUN19	706	1022	920.111	2679.12	2401	2671.88		1188	1384	956	2469	3986	4720		1033	967	940	898	906	860
FUN26	2392.01	3072.03	2924	2425	2448.13	3062.08		3843	6507	4445.75	3211	4474	4268		3263	4264	4378	3078	4168	3827
FUN30	4128	4956.01	4385.78	2018.68	2050	2436		5103.79	6967	5223.34	3106	3346	2549		4834.67	5260	5369	4354	5311	4735
FUR1	6342.59	7887.96	7523.52	3143.61	3580.35	4633.75		6462.16	10278	7942.74	4002.63	4890	4348		6367	8294	8347	5751.69	8374	8035
FUR4	1231.07	1518	1380	507	555	827		1639	2627	1855	879	1076	968		1321	1833	1886	1098	1466	1442
FUS1	368	733	794	651	569.005	759.126		661	1151	714	589	930	801		738	1036	1157	708	1087	1062
FUS2	228	315	257	251	214	299		357	621	408	343	377	353		424	488	519	413	469	493
FUS3	1532	2363	2385	1217	1303.02	1693		2163	3252	2313	1623	2034	1844		1546	2180	2194	1439	2209	2224
FYV10	324	473.022	438	1758.35	1619	1934		678.001	1135	847	1741	3092	3286		611	721	744	686	902	889
FYV4	663	868	979	800	841	1031		474	679.097	560	475	526	618		335	484	480	340	411	418
FYV5	90	165.083	136.139	82	95.276	130		33.039	55.023	29.047	16	13.025	31		25.129	28	26	19.029	26	28.014
FYV6	439	600	541.254	541	559	604.002		621	954	723	631	773	698		539	744	690	569.012	656	731
FYV7	1183.59	1490	1526	461	530	728.071		1651	2283.88	1802	1017	930	787		1514.47	2004	2033	1510	1874	1866
FYV8	1504	1898	1709.02	2260.61	2043	2627		2587	4110.07	3077	2947	4205	4015		2312	2863	2828	2467	3037	2926
FZF1	450	521	473	452	423	444		455	1069	802	454	922	789		501	851	919	515	923	872
FZO1	1633.23	2274	1993.01	2468	2472.01	2971.02		2315.01	3684.9	2507	2709	3622	3608		1987	2388	2246	2003	2625	2279
GAA1	2258.18	3161	3035	2041.37	1971	2345		3396	5442	4119	2544	3364	2884		3151	4042	4113.3	2900	3828	3657
GAB1	1703.01	2238.76	2028.34	1365	1472	1826		2347.67	3521.5	2544	1730	2059	1996		1987	2292	2237.55	1712	2064	2096.01
GAC1	90	220	162	9798.34	9192.4	8877.27		106	80	53	5587.37	6742.15	7221.37		39	34	43	450	259.031	528
GAD1	844	1630	1522	11995.3	10073.6	11865.8		6260	7078	5190	14865	26153.5	30026		1967	1838	1917	2801	2518	2690
GAL1	223	406	312	639	712	913		456	646	451	417	679	795		378	457	407	299	343	310
GAL10	17	39	33	54	51	57		57	106	70	64	100	106		65	89	70	59	70	71
GAL11	3641	4607.01	3987.33	4014.2	3646.99	4383.52		4668.99	6489.68	4611	4713.99	5874.27	5545.98		4611.03	4503	4539	4062	4446.15	4058.08
GAL2	26	29	28	131	153	134		29	53	41	78	228	209		45	42	42	40	56	65
GAL3	203.002	325	303	661	672	694		205	276	192	274	503	489		165	241	253	170	258	216
GAL4	393	520	453	1394	1415.28	1485.07		115	132	105	474	947	1011		98	124	129	139	160	192
GAL7	29	62	43	319	277	289		157	293	178	430	742	888		154	180	182	194	177	212
GAL80	2333	3156.86	2841.81	2505.35	2544.05	3097.22		2788	4730	3205	2636	3560	3330		2588	3442.73	3607	2284	3204	3057
GAL83	2369	3309	2998	3612.55	3594	4165		3777.24	5982	4305	4165	6008	5702		3056	3809	3849	3098	4140.17	4138
GAP1	1271	1329	1190.01	1655.27	1439	1512		3879.36	6552	4333.53	2482	2715	2791		2265	2480.02	2468	1735	1978	1747.01
GAR1	10201.9	12711.4	12458.5	4572.5	5146	7188.42		12596.1	19047.7	14225.7	7968	8245.3	6871		12352.8	15462	16270.4	12570.6	15178	15660
GAS1	59891.9	85285.3	76593	36083.1	38237.9	46481.3		69039.8	104079	73981.8	40883.7	43124.7	36532.6		62520.8	73348.7	76968.5	53286.2	64501.4	63454
GAS2	250	353	323	212	254	316		454	591	489	390	380	407		537	591	723	509	589	603
GAS3	5946.35	7758.48	6851.19	5383.14	5129.4	6229.3		8500	13655	9686	7250	8652	7811		6622	8122.06	8156	6361.7	7837	7637
GAS4	28	32	50	55	41	57		62	67	35	67	75	64		44	44	50	60	57	61
GAS5	7474.67	9839.11	9361.49	7024.19	7004	8386.49		12336.2	18262	12398	9116	11105.9	10106.1		9894	11487	12107	8806	11074	10009.7
GAT1	1492.02	2066.95	1723.96	1904.12	1846.98	2307.35		3426	5526.97	3389.95	2625.96	3814.96	3439		3030.75	3088.97	3227.05	2449.98	2919.22	2573.98
GAT2	1516	2281	1982	4702.01	4698.37	5299		3009	4433	2866	5713	8297	8448		2124	2134	2239	2217	2079	2306
GAT4	7	23	15	13	24	36		13	28	14	11	29	29		37	14	26	14	10	18
GBP2	6886.1	9106.27	8777.52	6268	6473	8195.54		11191.3	18423	13591	9578	13017	11637		10815.6	14575.1	14785	10662.9	14813	14451
GCD1	6533.42	8593.22	7478.85	3708	4028.02	5181		7711.13	12268	8721	5276.1	6184	5016.34		7392.19	9106	9333	6861	9497	8791
GCD10	2967	3746	3605.23	1646.27	2099	2624.01		3419.28	5052	3687	2482	3403	2602		2874	4095	4319	2884	4446	4593
GCD11	14145.7	18626.1	16628.8	8270.35	8879.86	11463.4		17438.1	25917.2	18941.8	11868	13507.1	11590		16303.8	19346.4	20116	15096.3	18965.9	17880.2
GCD14	2510	3421.02	3201.27	1423	1569	2055.57		3254	4722	3538	2215	2648	2357		2761.27	3659	3761	2706	3602	3647.04
GCD2	5923	7438.33	6894.02	4281.26	4252.02	5381.15		7907.11	10542	7910	6331.05	6640.03	5497		6819	7571	7779.39	7083.24	7804.41	7453
GCD6	5840.04	7815.64	7140.4	3586	3811.9	5082.48		8172.61	12001	9180	5871.66	6485	5154.05		7921	9614.2	9676	7458.91	9329	9234.46
GCD7	3897.3	5370.15	4997.19	3075.09	3233	4148.47		4851	8089.32	5890.03	4028	5165.85	4576		4591	6001.83	6034.77	4388	5935.05	5736.55
GCG1	1514	1895	1749	1496	1470	1702		2515	3831	2770.46	2175	2727	2665		2193	3031	3072	2172	2885.01	2841
GCN1	11548.8	15081.8	13675.6	8889.21	8908.18	11764.7		15622	23453	17418	15242	17196	15031		15199.5	17561.4	17618.1	14681	17312	17267
GCN2	2218	3094	2771	2320.48	2337	3026.4		3761	5730	4188.28	3516	3942.01	3907		3470.41	4325.13	4221	3379	4154	3895
GCN20	7911.44	9610.27	8845.35	7118.4	7183	8927.53		10858	16595.6	12055	10420.2	13531	12217		9935.48	11019.8	11480	9873	12198	12281
GCN3	2640	3141.5	2882.07	1791.06	1773	2373.01		3285	5530.73	4235	2687	3319	2879		3231.01	4556	4627.39	3205	4815	4773
GCN4	33826.3	39575.7	35824.5	20135.6	21995.8	26206.3		35977.1	59110.4	39201.9	24866.5	29124.7	25564		31227.4	37660	39509.8	26508.6	31800	32618
GCN5	1656.01	2387.5	2146.22	2250.81	2081.09	2681		2603	4562.49	3303	2622	3840	3744		2257.03	2943.02	3074	2229.13	3030	3049
GCR1	2630.04	3574.26	3128.02	3399.99	3305.15	4030		4991.72	7696	5401.01	3897	6299	6054.22		6157.04	7198.03	7013	4619	5957	5580
GCR2	2169	3057	2878	2981	2947	3705		3354	5295	3975.16	3556.4	4963	4825		4338	5395	5733	4136	5412	5258
GCS1	4988.85	6468.66	5987.02	3828	3759.03	4768.86		7189	12343	8838	5659	7239	6329		6395.87	8490	9153	5995.04	8886.09	8327
GCV1	3776.93	3088.79	2777.02	2667.6	2571	3475.33		8599.44	14295.7	9210.08	8479	11474	9404		6622	8943.41	8206	6499	7869	7823.55
GCV2	6952.83	5192.8	4455	2862	2845.03	3521.04		11390.1	16880.7	10381	7917.37	9622.34	6291		10416	11607.6	11088	8861	10617.4	9464
GCV3	6064.07	6490.95	5958.74	3340	3488.91	4353		10508.3	18238.6	11848	7404.04	8688.06	7343.01		8193.03	12692	12738	7759	10696	10710
GCY1	551	858.009	803	2152.78	1833	1968.05		1102	1786	1343	2540	3806	4174		852	1147	1038	867	978.99	968
GDA1	8854.63	11836.2	10532.2	5563.32	5870.62	7317.86		10169	14862	10505.5	6663	7924	6474		9478.1	11321	11974	8597	11544	10864
GDB1	1117	1685	1582.01	13545	10848.3	11519.2		2665	3425	2748	8164	20116	23481		1385	1672	1656	1523	1838	2019
GDE1	1441.15	2031	1725	1806	1762.16	2001		2018	2639	1834	1883	2704	2190		1973	2185	2205	1977	2276	2112
GDH1	36657.2	42733	38114.7	26360.8	28634.7	33355.3		28498.2	59353.1	40417.5	28309.8	49869.9	43323.9		31759.6	40109.1	45086.5	29871.1	44590.9	43351.4
GDH2	1893.31	2550	2144	13870.2	15131.3	20779.2		3165	4964	3732	7174.16	9725.68	10373		2544	3206	3178	2644	2771	2927
GDH3	277	441	399	817	783	931		370.019	485	312	613	938	1017		377	637	593	418	652	563
GDI1	5845	7671.65	6905.52	7344.94	7202	8677.24		9792.36	13953	10203	8856.55	10982	10763.1		8148.02	8952.12	9213	8068.04	8958.02	8527.01
GDS1	6205.04	7422.76	6526.44	3965.96	4240	4940		7113	10016.9	6942	4747	5231	4387		8328	8629	8792.32	6873.28	7556.28	7360
GDT1	5855.47	7432.91	7204.33	3603.91	3843.19	4920.51		8452	14240	10445	6124.05	6910	6456		8809	11579	11874	8286.53	10911.1	10936
GEA1	2143	2838.01	2549	1622.01	1695.36	2155		2918	4424	3308	2768.14	3120	2815		2689	3177	3157	2657	3334	3231
GEA2	3712.19	4790.73	4118.13	2942.09	2859.04	3463.02		5165.86	8489	5941.68	4587	5261	4574		5542.03	6394	6607.62	5329	6542	6349
GEF1	2118.12	2952.02	2617.3	2330.16	2287	2781		3124.07	4927.01	3682	3038	4173	3851.01		3100	3481	3646	2717	3592	3404
GEM1	687	847	720	905	826.118	909.278		977	1513	1153	1104	1733	1570		1010	1030	1105	877	1099	957
GEP3	1350	1702	1651	914	931	1255.67		1569	2473	1773	1327	1406	1344		1270	1712	1783	1333	1598	1546
GEP4	649	1058	915	582	598	737		566	948	643	414	508	464		606	882	817	548	682	749.022
GEP5	547	860	734	719	741	908.013		711	1331	897	685	1038	1078		716	1020	1129	751	861	856
GEP7	453	672	550	582	628	676.001		513	710	480	605	621	637		434	438	450	365	309	326
GET1	2004	2809.47	2713	1828	1935.11	2346.02		3377.36	5430	3719	2710	2851	2706		2944	3891	3969.01	2841	3312	3389
GET2	2704.51	3856	3687	2997.81	3155	3527		3740	6065.01	4106	3151	4479	4120		3250	4109	4344.48	2976.01	4250	4153
GET3	8926.12	13162.7	12199.7	7800.19	7816	9601.86		12649	22111	16281.5	10509	13522.2	11924		11525.7	16360.2	16254	11082	15982	15595
GET4	2309.01	3207	3102.78	2306.15	2514	3052.59		3656.2	5896	4428	3405.02	4170	3940		3265	4356	4359	3154	4224	4201
GEX2	73	130	83	151	149	154		146	171	135.903	179	269	227.951		101	140.952	88	100	146.976	85.945
GFA1	7922.06	10726.9	9476.48	7016.08	7105.28	8700.85		11463	18555.1	13344	9209	11776	10615.7		11151.3	13147.4	13622	10074	14080	12883.8
GFD1	1201	1721.18	1701.87	2312	2312	2710.08		1629	2841	1904	2288.61	3675.01	3459		1503	1928.48	2049	1655	2100	2342
GFD2	2591	3117	3570.01	893	1113	1219.27		2952	3911	3451	1603	1888	1516		2543	3656	3941	2102	3535	3589
GGA1	754	1167	1054	4137.13	3939	4899		1664	3166	2171.01	4406	7739.57	8407		1464	1785	1684	1824	2160	2131
GGA2	6146.02	7855.34	7089.04	5337	5336.3	6578.63		8050	13822	9647	6631	9286.62	8163		6919.05	8882	9202.01	6655	9327	8672
GGC1	5850.09	3304.61	3256.01	1613.03	1792	2418.93		6834.35	13628	9725	4669	6446	5702		4743.04	6862	8110	4547	7289.03	6682
GIC1	690	1118	936	676	735	879		918	1281	863	617	595	672		754	807	907	488	501	487
GIC2	4273.22	6622.26	5988	3840.11	3948.85	4563		5361.82	8384.78	5476	4496	5264	4585		4654	5282	5946.55	4561	5897.08	5283.03
GID7	1348	1871	1707	3202.24	3075	3685.64		2194	3296.07	2313	2562.19	4313	4761		1986	2165	2243.31	1792.3	2160	1979
GID8	1330.31	1710	1687.99	4711.91	4731.2	5668.38		3091	4291	3025	7992	10698	11990		2426	2758	2690.6	3182	2659	3059
GIM3	1849	2425	2295.33	1413	1530	1857		2242	3801	2772	1728	2351	2152		2257	3084	3179	2094.03	2747	2922
GIM4	1493	2100	1946	1089	1178	1534.39		1803	3020	2212	1420	1572	1391.01		1883	2546	2535	1777	2264	2322.97
GIM5	1379	1947.68	1738	1008	1085	1384		1753	3248	2259	1311	1711.07	1524		1555	2230	2241	1435	1976	2049
GIN4	4753.6	7390.47	6042.71	3824	3627	4283.22		6125	9127	6727	4708	4871	3880		5459	6086	6342	5096	6601	5934
GIP1	169	273	252.013	657.001	618	746		283.054	492	382	409	684	859		305	306	359	270	337	312
GIP2	177	444	335	10403.9	9603.04	9964.74		423	724	540	2728	7602.73	9296		316	389	383	332	502	543
GIP3	3075	3969.04	3553.42	2648.05	2583.02	2924		4695.99	6753	4643	3239	3965	3632		4107	4318	4226	2673	3134	3011
GIP4	1204	1605	1459	2487.1	2406	2714		1626	2691.96	1821	2634	4185	4286		1512	1556	1589	1416.99	1573	1492
GIR2	3409	4336.05	4103	2349.01	2554.91	3310.01		4434	6862	5142	3721	4326	3872		4478.29	5850	5902	4277	5556	5746
GIS1	1273	1892	1643	6633	6426.63	7129		1703	2616.01	1743.07	5777	8230	9443		1354	1204	1221	1584.01	1280	1516
GIS2	9172.69	12527.3	11898.2	6678.05	7258.52	9477.55		9566.96	15657.9	11278	7572	9188	8199		10871	14131	14229	10325	12684.2	13305
GIS3	1917	2630	2465.16	1898	1923.34	2352		2185	3777	2556	2922	3967.15	3719		1929	2452	2645	1791	2422.08	2419
GIS4	1520	1980	1838.48	1255.5	1240	1543		2147	3171	2403.45	1835.03	1977	2059		1850	2195	2329	1565	1963	1950
GIT1	115	141	102	271	266	322		145	237.028	140	181	330	369		179	190	199	151	166	170
GLC3	634.017	1105	933	28009.5	25911.1	32340.9		1404	2386	1463	22844.1	44281.3	50877		859	712	636	2972.23	1876	3030
GLC7	6729	8681.43	8104.87	8187.9	8083.23	9931.05		9078.11	14109.5	10590	9239.6	12638.3	12152		7496	9219	9163.01	7457.96	9049	8781
GLC8	2471.27	3386	3150.65	5451.96	5606.87	6732.01		4580	7816	5819	6919	10376	11180		3944.86	5635	5633	4552	5902	6221.61
GLE1	2538	3033.74	2803	2134	2152	2918		3662	5370	3852	3322.01	4096	3762.24		3374	4034	4113	3358	4115	3926
GLE2	2424.09	3085.01	2910.04	2172	2275.39	2722.3		3418	5801.64	4260	2939	4107	4025.02		3206	4279	4414.03	3122	4122.68	4235
GLG1	656	973	845.037	6185.01	5892.87	7010.7		901	1535	1047	4390.06	7751.01	8953		846	825	885	1050	915	1066
GLG2	574	717.092	639	1169	1142	1264		856	1443	961	1192.21	1772	1946		698	811	840	704	772	767
GLK1	8476.84	12525.1	11157.7	85284.8	81731.5	90758.3		22390.6	36029.8	23899.7	67968.7	137831	143654		14329.4	15013.3	14494.1	19381.6	19388.2	21428.1
GLN1	23278.1	29202.6	27196.8	28674.8	30281	35711.2		34288	67147.5	43548.1	45719	83746.8	81699.2		26176	35419.4	36318.8	26318.2	34472.8	35893.3
GLN3	1519	1886	1539.01	1716.01	1653	1972		2042.31	3240	2311	2177	3013	2742		1828	2230	2230	1877	2404	2109
GLN4	12630.6	16693	15368.3	9531.47	10092.5	12711.2		17509.1	25486.9	19592	14114	16964	14626		17254	19542.2	19341	16351	19999	18822.1
GLO1	3826	5182.82	4947	7255.37	6899.27	7996		7545.57	10744	7908	9603.33	12647	13266		5798	6838	7015.34	6200	7036	6970
GLO2	2076.9	2982.04	2819.54	3735.96	3384	4103		4063.81	6154.07	4492	4522.23	6022	6238		2991	3746	3670.1	2854	3569	3676
GLO3	7368.95	9141.1	8349.39	5480.62	5565.1	7254.86		10995	17785.1	12973.8	8936.1	10191	9314.16		9687	11843	12040	9771.86	11674	11295
GLO4	447	605	595	1247	1236	1152.41		708.076	1169	837	979	1413	1459		721	864	878	704	913	910
GLR1	6770.58	8941.68	8655.18	8426.55	8811.79	10859.3		11422	19619.2	14503	12868.8	18677	17815		9272.05	12154	12320.6	9657.7	13213	12337
GLT1	7777.75	10036.2	8987.39	7615.12	8103.28	9455.39		12603	16899	12290.2	12255.3	14138	13003.3		12958	13292	13788.5	12060	12509	12442
GLY1	12914.1	13334.7	11760.5	5251.09	5599.3	6602.38		13186.5	16344	11305	8897	9460	7517.84		11673	10958	11315	10182	10419	9882
GMC1	424	601	527.287	1025	890	987		697	1094	802	1057	1809	1624		586	833	754	565	796	787
GMH1	1138	1411	1315	1169	1235	1619.7		1494	2650	1867	1562	2133	2089		1577	2170	2068	1587	1963	1859
GNA1	1140	1629.09	1605	1096	1195	1556		2065	3364	2435	1694	1846	1788		1847	2464	2438	1712	2111	2211.06
GND1	25764.5	33809.7	31326.9	16256.5	17573.6	21123.3		26006.1	51744	38430.2	20991	30674.1	25007.8		28670.9	41886.9	41539.5	26019.9	40336.1	37561.8
GND2	144	194	211	1139	1027.06	1155		382	440	336	1016	1857	2586		295	448	393	377	487	535
GNP1	16131.9	22033.4	19590	20400.4	21275.1	25691.5		21808.5	36105.4	24635.9	19029	29008.1	27036.9		21444.8	24707	25369.8	18898.9	25266.8	22653.1
GNT1	2634.37	3604.63	3186	2583.05	2747	3242.15		3549	6359	4699	3001	4073	3922		3192.02	4577	4670	3047	4180	3980
GON7	1076.17	1446	1278	793	825	1036		1345	1862	1368	958	941	847		1359	1846	1904	1253	1512	1568
GOR1	908	1218	1225	3150.73	2743	2848.05		2196.9	3661	2864	3151	5089	5489		1095	1321	1347	1155	1403	1318
GOS1	1068.03	1546.99	1340.25	1748.92	1731.96	1944.4		1486	2930.99	1955	1732.99	2787.99	2616.98		1373.99	1853	1923.98	1359.99	1856.99	1984
GOT1	1561	2163	1970.62	997.665	1091	1422		2737	3821	2852	1831	1635	1722		2430	3083	3135	2167	2402	2397
GPA1	3154.3	4345.02	3945.61	2328	2324	3259		5013.01	8928	6386	4286.04	5071	4521		4357	5817	6172.03	4368	6365.19	5899.01
GPA2	1657.28	2417	2084	5694.06	5192	6106.61		2958	4549	3042.08	6108.35	10546.7	10358.1		2934	3357	3331.18	3720	4055.53	4297
GPB1	920	1224.15	995	1212.17	1063	1145		1342	1274.13	945	1793	2021	1575		1342	946	903	1447	1378	1188
GPB2	2397.01	3172.64	2903	3865	3845	4762.76		4158.31	6528	4734	5362	7695	8119.73		3665	4432	4468.65	3777	4408	4381.01
GPC1	766	1245	1095.01	1673.26	1522	2072		1592	2961	2201.07	2069	2963	3322		1557	2180	2096	1692	2099	2140
GPD1	5250	6859.86	6251.72	20845.4	20424.6	26851.5		11597	20920	13998	27360.4	44931.5	45413.9		13128.3	14752	14094.6	15904.9	15519	15258
GPD2	7222.68	8226.68	7850	7789.94	8072	9640.33		10717.6	18548.1	12183	13072.3	21119	18032		11102.5	15882	15757	12451.6	16573	15946.9
GPG1	92	159	135	483	371	465		259	210	170	368	461	520		101	155	158	100	130	125
GPH1	1263.06	3001.34	2687	43549.3	38260.4	37752.1		3723.97	4572	3440.94	24237.5	65565.4	65203.2		729	687	727	2171.73	2532	4258
GPI1	1320.45	1636.31	1507	1340	1235	1638.03		1776	2729	1977	1464	1682	1678		1673.06	2116	2086	1607	1868	1963
GPI10	1393	1856.66	1640	1591	1648	2038		2049	3355.01	2426	1716	2494	2634		1792	2301	2298	1661	1890	1839
GPI11	1064	1362.02	1283	839	859	1165		1217	1888	1441	937	974	1014.98		919	1270	1238	861	1025	1057
GPI12	801	1127	956	2529.18	2625	3064.06		959	1577	1129	1724	3184.01	3222		1000	1316	1451	987	1381	1338.03
GPI13	2943.01	3900	3539	2962	2794.62	3408.04		4882.14	7956	5972	4232	5515	4957		4161	5114	4891	3715	4839	4314
GPI14	998	1443.01	1407	1275.06	1386	1666		1656	2487.32	1935	1404	2034	2013		1415.07	1803	1822.35	1284	1724	1716.01
GPI15	943.096	1260.62	1150	962	1069	1261.05		1460	2390.4	1754	1300	1800	1763		1267	1825	1961	1392	1729	1831
GPI16	5173.7	7012.53	6463	5708.74	5920.01	6702.96		6546.01	10303.2	7230	6218	8952.05	8098.79		6018	7334	7552	5525	7111	6764
GPI17	2675.09	3660.84	3362.66	2468	2545.01	3145.09		3741	6603.28	4744.93	3109	4295	3984		3638	4929.02	5044.11	3105	4597	4524
GPI18	983	1390	1214	708	748	1004		1279	1917	1458	1091	1289	1228		1635	2026	2129	1533	1924	1922
GPI19	78	123	102	140	131	162.032		82	151	89	88	138	145		63	109	76	78	82	91
GPI2	359.11	454	456	442.037	445	619		395	765	495	434	663	659		386	567	621	381	576	539
GPI8	1597.03	2269.02	2063.01	1580	1584	1966		2287	2818	1966	1947	2242	2159		1967	2019	2054	1769	1595	1539
GPM1	124080	181452	169430	150403	146311	172127		224649	443607	289327	228194	351454	307039		253080	386751	397055	247232	393142	389194
GPM2	210	352	275	2506.12	2160.2	2266		1019	1566	1109	3160	7246	7463.31		649	848	820	1046	1333	1498
GPM3	991	1320.03	1264	864	832	1070		1392	2368	1667	1261	1605	1379		2328	3081	3152.02	2275	2974	3062
GPN2	1474	1799.01	1648	734	825	1186.02		1824	2751	1969	1303	1514	1219		1699	2190	2307	1561	2183	2192
GPN3	1287	1626	1573.01	719.512	816	1010		1523	2452	1757	1073	1218	1043		1201	1733	1848	1310	1742	1827
GPR1	2192	2878	2408	2877	2757.36	3398		3283.39	6043	4298	3644	5772	5550		3828	4779	4731	2924.01	3586	3651
GPT2	1811	2485.63	2118.01	8589.21	8054.33	7948.68		2954	4636	3202	4215.12	8183.29	8572		2813.02	3137	3103	2549.01	2949	2671
GPX1	86	164.002	135	932.931	851	904		177	239	171	640	1013	1162		111	163	158	156	185	191
GPX2	1728.6	2193	1895	1076	1088	1439.57		2456	4024	2816	2074	2424	2010.01		2221	2680	2822	2398	2507	2577
GRC3	1682	2098	2022.67	756	790	982		2012	2974	2221	1089	1253	1011		1801	2229	2551	1643	2345	2221
GRE1	83	107	120	333	309	369		189	205	119	297	301	403		98	154	129	114	101	103
GRE2	2398	2885	2669.69	4712.98	4976.75	4916.35		6291.97	10314	7528.98	8451.31	10192	9579		5952.96	7679.98	7667	6063	7862.98	7311.97
GRE3	2417.62	3592.99	3264.83	11899.2	11423	10406.2		5309	8380	6309.64	8477	20535.6	19647		4633.66	5824	6007	4567	6617	6919.76
GRH1	3555	4704.15	4347	6181	6197.74	7274.18		4432	7896	5675.06	5977	10745	10719.2		4572.8	6116	6322.21	4584	6131	6141
GRR1	2025	2711	2265	3044.25	2954.24	3600.42		2796	4361	3105	3537	5107	4869		2707	2982	3003	2660	3030	3124
GRS1	27416.2	35888.2	32781	15830.6	16324.2	20899.6		36461.2	57213.2	42074.2	25960	28804	23341		35101.4	42390.4	42886	34002.7	41983	40849.3
GRS2	667	1022.14	943.004	1254	1241	1453.28		1499	2239	1791	1828	2741	2641		1159	1370	1443	1189	1565	1483
GRX1	2065	3127	2774	4023.21	3971	4437.95		2827.91	4053.05	2772	3620.1	4521.28	4510		2126	2468	2437	2153	2220	2303
GRX2	2368.37	3212	3060.04	5245.58	4980.21	6048.25		3762	6719	4833	5279	8145	8776.82		2750	3526	3755	2677	3075	3467
GRX3	3964.55	5824.1	5465	3570.02	3887.39	4828.12		4865.68	8518	6069.1	4183	5561.05	5150		4371	6303.99	6311	4217	6025	6275.05
GRX4	1718.12	2428	2293.03	1620	1643	2141.17		2575	3549	2838	2142.03	2868	2885		2040.59	2711	2838	1946	2289	2525
GRX5	2065	2876.3	2672	1887	1910	2433.18		2071	3416.61	2578	1826	2126	2028		1570.73	2301	2352	1655	2066	2058
GRX6	992	1417	1205	1721	1793	2288.69		1782.17	2794	2131	1961	2751	3024		1746	2128	2215	1660	2037	2084
GRX7	1334	1835	1691.02	2091.29	2080.02	2430.02		2269.21	3775	2560	2307	2997	2992		1619	2197.39	2221	1715	2055	2119
GRX8	221	299	273	157	155	201		194	316	211	141	154	97		134	175	181	131	146	161
GSC2	3786.13	7015.62	6187.38	6937.62	6647.12	7703.64		4265	5063	3674	4901.36	7480	7769		3578	4402.1	4354	3731	4081	4153
GSF2	6608.02	9067.37	8474.4	8403.74	8627.08	10116.9		7995.56	10910	7942	8255	10120	10482		6551.07	7209.81	7515.61	6475.06	6986	6596
GSH1	2788.56	3350.54	3084	2736	2727.01	3598		3710	5698	4002.01	4252	6291	5578		3558	4123	4099.51	3591	4332	4306
GSH2	4259.95	6216	5689.94	4454.02	4420	5442.87		6780.01	11728	8528.02	5706	7937	7533		6036	7885	8279	6004	7728	7280.53
GSM1	428	564	504	1324.08	1330	1513		487	788	581	1009	1939	2048		447	396	442	388	404	422
GSP1	25106.1	34099.8	32099.6	15636.9	17634.6	22065.5		25373.8	43380.6	30438.9	19836.7	25962.6	20923.9		23789.1	32110	33071	23472.1	32996	32868.3
GSP2	1088	1734.09	1667	3126.19	2847	3388.1		3501.04	3845	2989	3660	4370.1	4701		1609	1727	1677	1470	1791	1642
GSY1	1071	2123	1686.03	37033	34888.8	42066.3		1518	3020	1970	26234.4	61517.8	69577.2		696	753	702	3955	2973	5220
GSY2	2454.24	4304.16	3911.09	36414.3	33614.3	38528.5		7011	11449.2	8063	31263.1	68798.6	74865.9		4314	4504	4394	7397.02	6640.31	8618.01
GTB1	1649	1996	1798	1545	1525	1617		2825	3963	2827.04	2587	3059.01	2726		2703	2803	2737	2425.05	2816	2597
GTF1	1020.23	1262	1209	952	872	1198		1500	2293	1713	1345.18	1507.82	1554		1140.5	1482	1551	1036	1300	1362
GTO1	331	398	416	654	604	742		586	1013	789	675	1080	1165		601	795	783	595	725	769
GTO3	41	45	35	116	141	131		68	151	77	166	454	381		112	164	176	88	114	140
GTR1	1530	1990.16	1890.1	1401	1379	1711.42		2076.02	3489	2514	1844	2471	2303		1829	2541	2576	1863	2438	2289.01
GTR2	1338	1696	1604	1880	1869	2219		1974	3320	2343	2315.02	3327	3214		1684	2255	2265	1812	2241	2372
GTS1	1928.03	2562.79	2199	3237.57	3110.54	3599.11		3393	6298	4523	4461.39	6957	6728.95		3379	4493	4477.02	3463	4572	4382
GTT1	1660.02	2327	2172.02	2669	2495.93	2904		3881.37	4929	3824	3758	4480	4696		2463	3302	3251	2384.47	3392	3126
GTT2	276	322	334	580	560	675		559	807	605	735	1095.18	1304		472	660	615	461	637	605
GTT3	1614.09	2155	2009	2644	2727.17	3201.02		2386	4251	2723	2435.21	3760	3649		1895	2507	2405	1801	2413	2266
GUA1	24725.3	32549.6	30915	13280	15280.5	20217.6		26982.3	42913	31179	18072.6	23402.7	18938		27469.6	36755	36586.8	26040	36061.1	35649
GUD1	247	310	265	695	579	622.148		381.001	649	387	710	1308	1183		464	406	440	449	452	436
GUF1	490	805	732	1085	1097	1135		880	1289	1027	1122	1716	1804		645	814	828	576	709	709
GUK1	6537.09	8882.7	8647.67	4189	4677.84	5615.06		8664.77	16008	11309	5884	7384	6368		7751.75	11604	11980	7428	10330	10598.9
GUP1	1896	2938.27	2624	2810	2789.7	3352.03		2739	4756	3521	3040	4337	4446		2948	3614	3597	2563	3410	3396.09
GUP2	94	106	106	99	89	122		176	248	189	128	184	187		148	182	159.004	126	135	162
GUS1	24784.6	33518.5	31113.5	20354.8	21205.8	25448.2		32109.7	49301.3	35396.1	27472.6	34571.3	29661.9		28245.4	34355	34895.1	27932.9	36334.6	34538
GUT1	2347.34	3006.05	2841	11337.5	10673.9	10438.4		2516.35	4121	2762	4857	9939	10665		2246	2825	2788	2221	2598	2649
GUT2	2429	3491	2996	14959.2	14291	14451.5		3896	4964	3343	6761.01	14083	14916		2853	2598	2608	2325	2212.09	2009
GVP36	8026	11134	10254.1	7143.99	7320	8799.42		10440	17277	11444	8817.64	11301	10178		8324	10558	10626.1	8108	10501.8	10444
GWT1	1496.32	1963	1871.37	2417.02	2405	2931.01		2438	4339	3090	2379	3872	3847		2118.07	2866	2922	2096	2846	2757
GYL1	1172.27	1633.08	1410	1442	1491.13	1674		1607	2488	1836	1667	1971	1814.17		2137	2326.02	2415	1890	2407	2241
GYP1	1054	1468	1237	3107.8	2855	3446.35		1660.41	2648	1899	3083	4678	5023		1449	1785	1855	1696	2034	2037
GYP5	1505	1867	1718.7	2614.02	2416	2718.01		2244	3203	2266	3214	4585	4253		1951	2123	2170.12	2266	2494	2406
GYP6	2188.37	2733.73	2491	3482	3275	4033.06		3166	5172	3625	4037	5817	5982		3536	4239	4423	3569	4428	4399.79
GYP7	1382	1849	1722	4137.63	3916.2	4269.2		1850.04	2868	2208	3727.3	6588	6593		1780	2047	2042.01	2107	2823	2862
GYP8	793	1079	1080	1460	1364	1680		1352	2451	1835	1728	2742	2788		1229	1647	1678	1252	1802	1573
GZF3	1865.01	2334	2139	1769.02	1657	2199		2375	3821	2696	2032	2724	2344		2171	2581	2633	1790	2630	2471
HAA1	2509.71	3135	3111	7198.49	6898	7999.48		2958	5050	3408	5755.32	10462	10029.4		2475	2829	2882	2807	3161	3231
HAC1	6783.37	9183.58	8182.02	10863.2	11185.7	12162.9		11222	6895.15	4893.04	12255.1	10875.8	9443		11053.2	5210	5284	9973	4533	5413
HAL1	335.002	442	385	1443.02	1420	1670		313	536	376	692	1278	1418		344.032	446	497	393.001	516	496
HAL5	2229	3091.01	2764.01	5297.03	5009.22	6178.28		3933	5719.74	4056.02	7074	11140.2	10781		3547	3974	3937	4466	5116	5389
HAL9	1056	1563	1376.06	2321	2175.5	2433.02		1591	2441	1705	1986	2748	2705		1327	1569	1601	1325.03	1628	1371
HAM1	2219.06	3212.48	3033	1366	1418	1788		3210	4923	3829	2257	2312	1914		2631.84	3454	3577	2560	3083	3071
HAP1	9143.23	13328.1	11591.3	12115.1	12302.3	15678.4		7675	11615.1	8321	9225	13311	11804.9		7243	8350	8036	7735.34	9289.68	8634
HAP2	716	943.005	907	1657	1602	1931		920	1487	990	1450	2311	2374		721	948	891	788	889	940
HAP3	497	752	715	493	606	733		643	1082	783	681	801	747		1010	1453.86	1442	1060	1273	1248
HAP4	3447.91	5131	4569.04	13902.1	13056.3	15482.1		1862	2594	1693	16984.6	27512	26532.2		1395	1229	1310	3334	2791	4041
HAP5	611	911	817	1185	1110	1366		984	1657	1247	1270	2083	2047		918	1225	1100	907	1135	1129
HAS1	7016.39	9491.72	8800.59	2618	2915.68	3980		7707.1	11890	8365	3777.59	4374	3127		6931.12	9281	9872.87	6106	9010.28	8942
HAT1	984.516	1364	1165.34	935.162	954	1200		1340	2265	1781	1107	1422.27	1400		1142	1625	1606	1217.01	1619	1567
HAT2	1926.08	2472.01	2182.38	3401.16	3420.1	4070.19		2555.11	4303	3125	3523	5637.09	5721		2345.86	3136	3171	2681	3512	3331
HBN1	446.164	509	439	871	847	879.105		278	449	273	389	1148	1159		235.003	306	308	233	327	349
HBS1	3013.79	4003.01	3560	2681.89	2599	3206.11		4675	7544	5751	4341.22	5454.08	5018		4223.03	5438	5370.02	4141	5681	5394
HBT1	529	793	675	3070	2129	2797		1638	1404	957	2987	4266	4657		1228	1015	964	1015	941	894
HCA4	5035.18	6375.38	6254	2517	3135.02	4081		6503.01	7700	6194	4196	5116.41	3885		5309.21	6550	6614	5109	7214.12	7135
HCH1	4301	5648	5086.92	5870.03	5966.26	5808.55		4124.01	8075	5819	4505	8396	7276		4233.92	6151	6257	4077	5779	5904
HCM1	2564.61	4517	3794.47	2143	2145	2366		4283	4611.1	3224	1991	1428	1392		3740.01	3198	3461	2666	2376	2244
HCR1	9500.06	12634.2	11747.1	6530.89	6850.55	8382.73		12773.5	19604.1	14084.3	9683.52	10717.4	9390		13384.8	15681.1	17000.3	13013.2	16880.1	15798.1
HCS1	959	1256.23	1187	1373.13	1424	1650		1435	2387	1743	1851	2689	2724		1169	1549	1620.12	1267	1666	1641
HDA1	1655.55	2090	1771	1980.26	1918	2347		2217	3087	2405	3000	3852	3772.04		2018	2399	2298	2355	2728	2572.1
HDA2	1248.45	1795.13	1463	2338	2204	2827		1884	2932	2065	2673	3330	3392		1944	2280	2299.01	2127	2539	2395
HDA3	1032	1399	1269	1755.01	1773	1965		1716.25	3010	2184	2097	3495	3337		1523.24	1910	2053.28	1525	1977	1910
HED1	31	45	36	39	40	40		56	71	59	45	57	63		53	57	56	38	57	55
HEF3	250	370	324	650	621	680		637	757	567.839	1101	1438	1556		564	590	535	530	561	530
HEH2	1773	2463	2185.2	2226	2214	2806.03		3011	4486	3251	3111.49	4124.1	4121		2523	2816	2923	2387	2840	2556
HEK2	5725.64	7474.06	6661.85	5166.75	5311	6545.98		7147	10881.2	7373	6115	7345	6746.1		6493	7764.72	7855.01	6431	7676	7177
HEL1	564.093	803	721	1700.1	1643	2024.14		916	1471	1040	1747	2794.01	3133		773	916	892	892	969	1047
HEL2	3305.02	4213	3682	3259	3440.53	4216		4006	6755.04	4964	3869	5758	5395		3842	4922	4889	3609.1	5043	4749.81
HEM1	5099.03	6795.01	5965.02	4584	4773.01	5337		5349.02	5115	3487.64	4860	4229	4294		4994	3788	3992	4391	3449	3372
HEM12	3144.55	4497.1	4137.04	4624.28	4789	5951.4		5304.34	7513.03	5559.18	5874	7849	7861		4657	5522	5474.76	4559	5243	5448
HEM13	1879.05	2677	2399	1394.47	1510	1874		2698.16	3509.18	2522	1903	2214	1824		3068	3131	3425	2864	3112	3072
HEM14	1344	1913.41	1864.01	2243.02	2288.24	2622.33		2489.74	3852	3110	2622	4000	3788		2168	2936	2979	2081	2790	2830.01
HEM15	3219	4432.02	4249	6176.78	6031.28	7176		4906	7094	5066.15	6771.03	9448	9715.66		3575	4189	4278	4036	4171	4419
HEM2	3692.64	4526.01	4452	4026.55	3982	4904		4960.19	7858.01	5835	4629.73	6381	6408		3988.39	5284	5663	4124	5528	5541
HEM25	439	598.009	546.079	788	739.952	809.993		713.091	1203	942	833	1244	1368		630	863	888	618	806	861.009
HEM3	2738	3340	3350.49	1968.01	2092	2711.33		3222	4161	3395	2329	2732	3036		2946.28	3421	3375	2481.23	2814	2751
HEM4	785	1022.44	918.013	1363	1394	1743		1168	2072	1502	1650	2458	2522		964	1329	1370	1019	1356	1517
HER1	1934.2	2982.02	2577	5446.41	4863.1	5566.16		3928	5862.31	4242	4880	7255	7765		3527	3725	3684	3232	3557	3423
HER2	528	779	684	827	824.48	1094.02		775	1205	940	935	1273	1411		622	765	798	534	674	695
HES1	85	122	114	105.005	115	127		184	336	181	134	199	176		305	401	408	256	371	379
HFA1	1838	2356	2090.5	1458.02	1417.08	1777.5		2772	3685	2768	2704.02	2761	2437		2624	2757	2747	2511	2547	2583
HFD1	1869	2541.82	2245	7617.38	6990.88	7982.01		3459	5867	4414	6864.71	11751.8	12611.9		2556	3307	3266	2903	3650	3616
HFI1	1509.26	1944.26	1927	1438	1395	1868		1854	3136	2383	1530	1950	2179		1809	2421	2388.1	1695	2342	2134
HFM1	385	526	507	682	633	696		431	583	402	499	838	658		407	497	420	319	468	459
HGH1	3622.44	4216.71	3840.93	1572	1585	2146		4554	6790.98	5090	3012.65	3368	2705		3934	5076	5534.46	3808	5326	5401
HHF1	16582.7	22955.9	22044.7	16855.4	16757.9	19746.3		22333.6	39018.5	28056.9	18400.8	24427.1	23696.9		15271.6	21690.6	20535.1	13787.6	18059.6	18990.2
HHF2	18892.1	26055.2	24198.8	18262.6	18706.6	22317		20340.6	37503.3	27395.4	15842.5	23584.8	23501.1		19209.7	28087.4	27346.9	16469.1	21829.4	22567.5
HHO1	4168.2	5960.38	5514.45	4458.1	4410.07	5153.03		5876.25	9536	6767	5003	6430	6132		3840.11	5208	5382	3672	5184	4662
HHT1	15404.7	21343.7	20802.1	15896	15587.4	19247		18996.2	29835.5	21892	17123.2	20297.9	20458.6		11790.6	15775	15308.7	11417.7	13499.5	13808.2
HHT2	23143.7	32851.7	30639.5	26341.4	26344.8	31617.4		28455	46612.9	32465.9	26081.8	34908.3	34592.7		23465.7	29612.9	29649.3	22262.3	24827.4	26058.3
HIF1	2290	3673	3221.05	2213.22	2391.18	2810		3335.07	5018	3671	2308	3241	2806		2953	3843.28	4395	2827	4255	4164
HIM1	127	144	122	171	157	208		219	413	260	247	355	345		221	266	268	218	268	268
HIP1	5154.19	6162.18	5957.21	3232	3366.68	4660		6828	9836	7546.03	6649	7082	6932		5876.28	7098	7219	5494	6689	6539
HIR1	1403.01	2043.01	1744	1116	1066	1286		1875	2899.39	2168	1285	1647	1455		1756	2082	2124	1532.01	2270	2020
HIR2	1688	2326.05	1984	2177	2186	2648		2241	3484	2560	1995	2902	2941		2215.04	2543	2622	2087	2613	2423
HIR3	1671	2202.01	2012.06	1433	1506	1857		2118	3363.01	2498	2052.1	2627	2244		1976	2474.05	2520	1984.25	2644	2591
HIS1	20809.2	17177.2	15920.8	5438.56	6100	8325.53		27500.1	51840.2	35030	16406.1	18340.1	14202.4		20469.3	28236.8	30150.6	19473	28233.2	27553.2
HIS2	2080.04	2320	2162.1	1992	1989	2384		3390	5995	4382	3092	4287	4025		2931	4012	4278	2783	3976	3968
HIS3	3414.26	2792	2534	1164	1238	1557		4733	8356.34	5326	2796	3418	2682.29		3924	5184	5964	3645	5066	4899
HIS4	24439.1	17110.2	15015.4	13034.2	14804.3	19115.1		37525.2	56881.9	42124.5	39612.7	59898.2	51260.7		39816.4	47206	50032.7	40300.3	53150.1	50697
HIS5	4643	3706.06	3422	2556	2844	3936.24		8373	13707.8	9736	6991	9434	8333.03		6668	8470	8988.62	6517.01	8837	8660
HIS6	1169	1627	1445.03	806	811	1085.19		1668	2351	1710	1217	1336	1202		1802	2223	2309	1740	2042	2060
HIS7	5676.04	5544.52	5135	2135	2280	3143		9087.01	14084	10061	5708.47	6394	5249		7649	9976	10824	7653	10523.4	9956
HIT1	322	367	372	201	209	310		423	638	486.003	340	393	360		392	579	563	387	559	571
HKR1	2119	2813	2455	1958	1896	2198.16		2369	3320	2353	2426	2999	2666		2387	2286	2333	1734	1833	1766
HLJ1	1436.02	1932	1841	1609	1594	1761		2087	3675.01	2830.69	1863	2901	2666.72		1738	2433	2543.61	1758	2492	2528
HLR1	1507.3	2046	1680	620	646.063	755.089		1921	3133	2126	428	447	407		2275	2475	2736	1061	1597	1607
HMF1	2456.02	3715	3411.97	2199.19	2227	2685		2568	4659.94	2854	1923	2423	2092.03		2346	3104	3220.01	2111	2590	2829
HMG1	3673.67	4808.14	4123	3155.27	3228.04	3832		4633	7289	5290	3885	5313	4776		4088	4901	5100	3686.41	4755	4476
HMG2	2294	3149	2859	3445.4	3286	4135.52		3576	5216	3688	3910	5958	5899		2878	3448	3544	2822	3383	3401.08
HMI1	700.038	923	848	563	565.004	705.004		1012	1756.05	1211	735	996	951		885.05	1045	1103	766	1021	906
HMO1	6024.71	8372.86	7740.06	6837.72	7091.07	8418.65		7752	12927	8929	7502.48	9963	9643		6557	8673	9240	6377	8646	8491
HMRA1	842.477	1144.02	1106.25	1392.96	1390	1780		1354	2134	1586	1573.36	2109.34	2080.56		1041	1376	1370	1004	1250	1381.27
HMRA2	139.14	104.412	165.732	205.736	154.624	289.789		131.445	0	0	239.47	119.017	143.673		130.695	73.356	0	147.602	79.328	162.383
HMS1	35	73	78	144	161	127		52	53	50	103	428	316		28	20	30	31	63	108
HMS2	2029.07	2601.04	2190.63	1262	1316.3	1579		2326	3377	2073	1195	1529	1041		3452	4002	4407	3092	3908	3534.41
HMT1	5784.18	7939.28	7903.2	1564	1698	2396		5360	7119	5494.05	2747.97	2256	1785		4215	5146	5468.37	3631	4843	4838
HMX1	256	383	327	439	411	429		355	820	452	505	827	699		371	604	596	366	578	599
HNM1	9102.84	13158.8	11939	5605.01	6170.03	7872.1		14465.1	21353	15174	8733.46	9448	7878		12714	14383	14736	11564	12498	12468
HNT1	5015.09	6153.01	5813	6379.45	6679.91	8201.12		5513.9	10488	7226	5862	8616.11	8761		5257	7667	7806	5165.91	6956	7441
HNT2	664	848	807	1019	1109	1245		1090	1593	1186	1049	1278	1389		756	1031	1087	817	1046	1073
HNT3	197	278	252	272.008	302	399		280	410	310	366	585	465		232	308	299	274	315	305
HO	6788.03	10605.9	9806.06	5515	5481.02	6588.02		9490	13814.4	10893.1	4722.57	4900	4346		9319.02	11579.1	12728	7709	10865.3	10718
HOC1	4190.11	5703.63	5328.81	3277.92	3415	4202.17		5858	8778	6205.07	4629	5137	4495.9		5237	6099	6295.46	4982.6	5784	5488
HOF1	1587.92	1878	1716	1489.97	1426	1828		2929	4986	3508	2839.03	3392	3024		2271	2512	2688	2271	3046	2621
HOG1	5652.52	8040.4	7238.12	8283.13	8397.07	9760.44		8159.03	13615	9922.68	7971.03	11965.9	11608		10581.8	12773	13360	9828.93	12604	12294.9
HOL1	2382	3203	3019.84	3651	3488.12	4247		3803	6467.27	4760	4151.01	6205	6716.51		3626.54	4527	4568	3380.23	4184	4065
HOM2	27239.4	19616.5	17735.6	10680.2	11496.5	14492.5		37304.8	67294.4	46901.3	30825	41788.9	34916		31405.2	40424.4	43498.9	30412.2	43302	40821.8
HOM3	10870.8	6910.05	6153	2438	2749	3471.05		14069.7	23706	15691	9153	12336	8480		13065.7	15289.2	17212	11988	16533.3	15399.4
HOM6	15520	19999.6	18755.8	13059.8	13706.9	16314		19618	34990.7	25233.2	16934	23289	21423		16596	23398.3	23670.5	15919.1	22630	22655.7
HOP1	44	81	78	140	132	147		76	112	84	118	171	173		69	101	106	63	121	89
HOP2	24	36	49	46	32	44		37	35	28	42	39	44		23	45	55	34	45	48
HOR7	5268.25	6826.98	6983.97	24241.7	22218.8	23128.7		6328	10134.5	6697.4	9223.99	15718.2	14338		2766.05	3522.06	3898.11	3146.9	3710.14	4340
HOS1	447	649	540	492	549	722		679	1241	881	769	1035	1165		656.002	959	869.011	670	906	826
HOS2	963	1346.18	1184	1372.13	1385	1672.02		1307	1718	1287	1470	1702	1726		1302	1275	1223	1225	1319	1249
HOS3	1830.01	2630.47	2092.08	4076.28	3865	4710.38		2967	4442	3149	3537	4948	5716.03		2427	2530	2643	2228	2321	2024
HOS4	2585.88	3234.04	2923.01	3395.21	3265.73	3707.22		4400	5552.04	4175	5386.07	6354	5531		4292	4256	4084	4732	4881	4458
HOT1	1462.78	1957.03	1666	1636.02	1688.03	2018.2		2364	3533.51	2497	2079.27	2736	2593		2071.99	2644	2767.05	1925	2712	2533
HOT13	512	750	652	427	502	569		631	868	571	493	601	534		660	793	803	571	751	740
HPA2	33	46	42	83	91	102		54	73	53	55	124	123		66	63	87	75	75	54
HPA3	1095	1648	1517	1078	1099	1238		1755	2761	1897	1307	1701	1607		1474	2218	2044	1389	1968.8	1964
HPC2	1695.01	2133	1747	1810	1833	2190.01		2230	3573	2560	2282	2947	2833		2016.2	2475	2624	2107	2672	2525
HPF1	999.311	959.022	868.973	888.595	745.094	831.264		1832.15	1379.51	851.674	1804.92	1215.51	948.384		1858.17	996.565	952.59	1785.07	876.69	880.358
HPM1	1786	2463	2160	1025	1168	1633.5		2099	3591	2623	1519	1893	1592		2008	2958	2790	2051	2731	2708
HPR1	1536	1920	1748.33	1275.01	1282	1661		2238	3659	2649	1873	2521	2316		2247	2665.36	2697	2192	2884	2705
HPT1	7673.51	10605.9	9982.59	4687.02	5389.79	7444.49		8057	10611.5	8700	6557	6010.36	6775		6494	8764	8973.97	6426	8265.83	8459
HRB1	3523.43	4383.58	3914.32	3575.89	3590.11	4719.78		5615	9350.05	6988	5832.25	8364	7799		4727	6352	6666.54	4848	6892.01	6764
HRD1	1251.17	1733	1594	3053	3212.01	3793.52		1904	3546	2418	3341.03	5456	5834		1802	2369.28	2360	2002	2477	2548
HRD3	1995	2683	2414	2871.11	2815	3123		2888.57	4711	3515	3418	5324	4896.2		2685	3340.01	3433	2663	3533	3370
HRI1	5266.68	8006.88	7484	4846.67	4988	5770.07		8129.14	13609.5	10009	6939	9131	7767		7473.94	10298	10472	7445.42	10086	10024
HRK1	2658.38	3315.35	2982.39	7771.03	7501.07	7942.69		3833	5083.25	3417	8217	16381	13790.6		3647	3687	3699	4144	4345	4564
HRP1	8370.73	11575.4	10335.9	5537.39	5658.93	6953.96		11107.5	18759	12661.8	7457.05	7950.3	6293		11127.9	12503	12497	10361	11693.9	11521
HRQ1	1456	1766.06	1522	1778.15	1734	2159		2015	3188	2327	2466	3362	3176		1997	2431	2250	1990.09	2501	2188
HRR25	5213	6913	6250.89	6511	6274.53	7688.12		6758.77	10715	7692	7025.03	10802	10309		5587.46	7145	7216	5587	7162	7049
HRT1	870	1229	1153	1015	1031	1337		1308	2194	1606	1241	1626	1707.01		1221	1714	1604	1165	1570.99	1480
HRT3	799	1194	1041.38	1870	1841	2061		1381.01	2068	1687	2022	3180.38	3337		1303.57	1629	1640.69	1321	1653	1685
HSC82	79132	105643	92638.1	89949.4	88309	85494.4		89585.6	167842	125440	97478.5	162800	134016		99543.9	125525	125942	89723.7	129485	117838
HSE1	1783.99	2197.99	2103	2882.3	2750.97	3381.99		2767.02	4641.52	3280.99	3507.98	5313	5242		2517	3302	3525	2655	3498.34	3569.98
HSF1	2148.61	2809.7	2725.68	3265	3205.6	3804.18		3252.97	5046.2	3683	4051	6001	5349		3342.28	4061.03	4101.63	3484.99	4846.71	4358.6
HSH155	1190.06	1622.03	1529	1266	1229	1550		1698	2565	1937	1554	2123	1952		1515	1822	1968	1414	2123	2007
HSH49	510	655	629	652	772	916		665	1110	836	735	970	911		651	875	910	676	965	990
HSK3	579	754	710	537	549	598		448	857	593	410	503	455		429	613	564.035	461	516	531
HSL1	6345.24	10630.7	8945.62	6225.54	6068	7124.47		8775.45	12555.9	9845	6843.11	6897	6416		8540	9631	10206	8013	9694	9206
HSL7	2825.11	3716	3171	2854.06	2729	3378		3791.11	6665	4452.35	3090.03	4146	3592		3685.11	4397	4299	3336	4564	4080
HSM3	1159.05	1742.2	1490	2162	2052	2406		1829	3109	2347	2525	3903.66	3779		1483.02	2074	2071.3	1518	2229	2026
HSP10	5483.98	8176.59	7571.99	8861	8852.97	8566.15		5466	7384	5634.67	6441	9179.95	8274.21		4672.54	5373	5443.1	4600	4949	5114
HSP104	8112.66	11182.1	9461.46	147003	137192	100940		15748	31671	21821.6	90571.6	335907	257279		14130	15952	14858	22965.9	33155	46057.2
HSP12	749	2021	2219	43277.2	33770.5	30864.8		19820	11102	11842	41039.6	62252.5	71921		4142	3501	3034	4625	4412	5067
HSP150	45972.9	55880.8	48872.2	49963.1	50261.5	56528.8		54801.4	80709	51273.5	62589.9	78822.4	67518.2		54092.9	60305.7	62713.7	54874.7	63729.5	62927.2
HSP26	373.074	582.018	604	15079.8	11667.6	6074.76		2117	2116	1306	6643	33082.1	25303		1338	2153	2057	2181	3929	5388
HSP30	116	157	122	10135.2	8606.26	6742.83		268	409	232	17254.5	64198.9	47436		464	474	446	3441.64	5548	9930
HSP31	900.233	1127	1145.24	1571.09	1619	1725		2278	3401	2486	2699	5055.28	4273		1618.11	2236	2247	1620	2140	2325
HSP32	20.398	27.472	19.491	147.615	165.888	190.257		40.85	24.922	24.372	88.439	150.35	192.111		39.37	47.721	61.619	34.65	27.375	49.277
HSP33	4.602	12.638	15.933	82.4	89.681	55.807		32.107	32.433	38.229	48.885	83.933	74.678		27.378	30.542	20.979	19.178	43.94	22.198
HSP42	1022	1924.62	1717.15	72724.6	67944.9	56133.7		2985	7549	4828	48880.7	176505	139280		3047	3407	3337.02	10259	13679	22861
HSP60	25327.7	36173.3	32316.9	48550.4	47348.9	45412.4		33484.9	50915.6	37155.1	46809.3	89128.3	75055.9		31937.4	36658.1	36938.9	30609.6	43219	39613.2
HSP78	2150.01	3174.03	2573	44382.7	40213.3	27598.9		3938.27	10106	6665	24599.5	122314	88337.8		3907	5009	4666	5953.14	11327	16333
HSP82	9566.5	13954	11897.9	113061	106990	79442.6		13870.1	31848.3	22719.2	72159.2	240324	191112		15220.5	17374.2	15647	20285.3	29729.9	37654.8
HST1	2983	3806	3685.48	3168.01	3109.95	3833		4278	6631.03	4683	4209	5215	5072		3762	4449	4418	3657	4388	4143
HST2	2295.24	3095.25	2783.13	4676	4684.35	5231.16		3095	4584	3153	4701	7024	6767.29		3143	3404	3542.84	3092	3620	3343
HST3	1477	1886	1677.08	1412	1397.01	1869.01		2838.57	4529	3108	2141	2655	2347		2360	2908	2917	2221	3177	2768
HST4	329	503	467	405	436	551		632	1084	722	673	879.242	837		538	670	614	487	728	765
HSV2	952.122	1535.26	1385	2589.57	2645.02	3033		1589	2575.08	1889	2493	3896	4116		1455	1871	1876	1486	1864	1930
HTA1	14992.8	21551.5	20886.8	16908	17412.3	22390.6		14718.8	24576	17723	16540.6	20304.2	20793.5		10347.8	14765.5	14607.4	10766.5	12453.4	13388
HTA2	15506.9	20351.2	19864.5	12310.3	12915.6	16818.4		17317.1	31233.2	22573	14823.3	19326	17658.4		13043.9	19098.4	18300.4	12648.4	16562.5	17417
HTB1	14270.2	20607.1	19671.2	15469.9	16216.1	20840.7		17764	27443	19441	18991	22675	23232		13869	17686.8	17593	13156	15384.8	15776.9
HTB2	13279.7	18346.9	16915.6	11429.7	12083.6	14650.8		15791.2	29053	20215	12574	17188.1	16178		11431.6	16651	16782.2	10611.2	14679	14398
HTD2	717	1068	1003	720	768	956		1270	1916	1410	1011	1138	1155		1165.23	1455.02	1419	1052	1331	1197
HTL1	334	450	408	280	266	346		256	414	320	201	245	235		248	373	349	217	269	350
HTS1	12146.2	14916.8	13851.1	6838.02	7362.11	9156.42		15303.6	28124.5	19915	11389	14343.9	12115.7		15018.6	21174.1	21467.1	14357	20734	19874.7
HTZ1	2425	3224.22	2978	2234	2291	2710.02		2581	5228	3564	2109	2927	2864		2190.01	3447	3408.74	2047	2947	2990.01
HUA1	603	765.316	726	1321	1219	1342.25		758	1154	859	1209	1902	1845		726	897	936	814	948	1033
HUA2	437	609	521	562	529	675		631	1015	764	496	699	686		586	857	944	572	830	844
HUB1	562.976	723	697	490	504	658		614	884	650	485	571	562		583.223	670	645	515	580	613
HUG1	50	109	100	67	81	83		61	83	52	49	57	48		173	310	312	207	270	252
HUL4	255	352	340	1922.97	1814	2049.1		495	784	587	1581	2925	3268		499	665	592	562	646	714
HUL5	1315.04	1710	1515.03	2078	1947	2443.25		2113	3373	2455	2687	3943	3804.06		1733	2142	2080	1737	2263	2182
HUR1	16	29	18	6	9	21		4	2	2	8	2	4		1	6	5	2	1.002	11
HUT1	1720.08	2176	2159	1676	1672	2161		2658	4141	3113	2000	2733	2512		2417	3329	3302.39	2153	3086	2971
HVG1	173	198.739	224	471	442.033	488		290	524	361	467	670	776		267	355	306	254	253	286
HXK1	17351.7	27973.6	25023.8	154353	151128	155562		12793.8	20549.3	14171.3	67704.8	179763	184126		5063.26	6201.19	5959.67	7066.54	8944.55	11147.1
HXK2	55700	77171.3	68125.8	63227.4	73367.5	82999.4		42196.3	65680.2	45389.6	47193.1	80412.6	76693.1		72852.9	80273.5	81899.6	69454.6	78094.9	78450
HXT1	35.317	49.002	64	24.036	42.241	60.331		18421.3	25495.6	18069.8	31877.7	44705.5	47033.8		25354.7	29476.9	29965.5	24077.3	32150.7	27390.2
HXT10	12	10	13	36	45	39		10	21	14	28	66	65		11	32	25	16	26	19
HXT11	23.846	31.024	24.013	78.803	91.369	76.412		30.987	30.59	35.149	43.939	57.727	97.072		64.213	92.219	73.643	50.537	47.256	45.93
HXT12	2.749	3.374	6.566	52.023	51.568	21.26		14.855	12.782	13.345	31.486	24.377	23.166		21.987	8.094	14.771	25.387	16.067	14.28
HXT13	4.207	3.252	1.032	19.453	16.577	23.484		4	5	10.133	6.25	22	39		2	7	14	7	13	7
HXT15	2.5	7	11.374	129.618	117	56.568		5	10	5	3.5	25	16		2	9	4	6	5.5	7
HXT17	14.793	19.748	18.594	22.93	35.423	19.948		11	16	7.867	17.75	20	17		23	20	15	11	19	9
HXT2	38094	39123.8	37985.4	38818.3	48893.9	47615.2		7568	15431	10228	36427	115760	106498		8269	12193.4	12320.1	9607.06	14019	20005
HXT3	684.469	1825.67	2285.21	632.556	798.916	999.833		26590.2	34570.4	26151	76802.5	121569	113744		25305.3	32610.9	32260.5	27354.1	33115.4	34571.1
HXT4	4431.73	4559.73	5191.11	3003.16	3869.2	5055.64		1192	1858	1379	18389.4	43766.2	48415.6		420	636	726	1745.13	1625	2960
HXT5	78.683	130	132	1328.96	1093.51	1110.69		411.272	402.205	347.253	2158.01	6579.46	8067.52		318.297	623.119	496.172	378.608	686.323	903.796
HXT6	1241.71	2200.31	1935.64	126178	124821	113513		642.307	1141.23	920.663	36596	147790	146327		571.414	720.84	603.288	1926.47	3652.24	8031.7
HXT7	88149.5	100818	94217.2	263777	259874	280037		17532.9	23442.9	19265.6	149466	406700	452406		1727.42	1875.5	2129.2	8578.05	9629.71	20285.5
HXT8	41	75	74	103	122	99		20	32	18	43	65	81		12	41	17	15	20	26
HXT9	21.405	35.603	30.421	85.598	110.063	62.328		52.157	56.628	27.506	85.575	73.897	64.762		38.8	50.688	53.586	42.077	50.677	48.79
HYM1	690	960	922	2132.08	2023	2259		975	1721	1190	1431	2455	2681		849	995	1100	885	1137	1112
HYP2	32289.4	45613.2	41465.3	22037.5	23005.3	26826.7		46241.3	55433.3	38642.1	30750	23011	21750.6		41077.1	36856.1	37548.6	36743.5	29609.1	30378
HYR1	3146.71	4450.08	4151	3643	3549.76	4254.02		4349.11	6005	4408	3902.09	4662	4309		3256	4064	4213	3141.46	3730.49	3704
IAH1	712	979	958.443	639	657.186	895		1009	1577	1131	843	956	1062		895	1195.25	1194	864	1232	1169
IBA57	1041	1209	1164	1925.72	1905	2223.17		1413	2209	1709	1724	2718	2808.01		1111	1535	1480	1104	1527	1503
IBD2	900	1166	1115.46	447	469	556		1208	1827	1463	719	834	756		1013	1362	1353	912	1383	1385
ICE2	2310	2975	2643	2014.47	1976	2521.08		2885.9	4492	3303	2297	3117	2903		2714	3648	3514	2343	3151	2988
ICL1	635	932.317	857.004	5645.09	7087.87	10681.1		785	1309	885	3353	3443	3661		639.443	907	911	880	818	924
ICL2	556	928	831	2183	1977.01	1632		877	1352	974	858	1368	1327		813	1081	1113	746	1098	969
ICP55	1425.26	1826	1789.01	2060.2	2024	2675		2173	3426.5	2615	2603	3531.01	3988		1841	2280	2427	1919	2433	2338
ICS2	687	1083.03	1026	1096.31	1154	1295		1617	2527.01	1539	1262	2023	1788		1269	1644	1772.13	1104	1352	1532
ICS3	23	15	16	41	41	57		16	14	20	21	51	53		26	23	24	28	37	19
ICT1	837	1447.01	1344	1233.01	1310	1589		1484	2069	1533	1697	1948	1943		1292	1774	1795	1501	1765	1691
ICY1	844	1127	957	5554.93	5650	7504.13		1579.41	2490.06	1517	6935.81	8335	9463		1165	1550	1573	1963	1807	2102
IDH1	8435.21	13751.8	11825	9870.51	9651.41	11231.3		14124	22157	15856	14052.9	17849	16836.1		14491.6	21093.4	18681.8	13922.7	20541.2	18033
IDH2	12941.9	19365.8	16897.4	13589.5	13760.2	16179.1		20727	34430.3	24115.9	19050.6	24389	22482		18345.2	25564.8	24076.2	17117.2	24462	21673
IDI1	4756.32	6575.07	6351.8	3131	3220	4099		6317	10500	8135.16	4861	6062	5681		5681	7769	8058	5217.03	7621	7545
IDP1	7665	8064.89	7171	5065.36	5114.78	5789.81		11239	10617.2	7035.02	8904	6960.85	6034		8661.35	6178	6691	7977	5986	5588
IDP2	343	441	431	963	901	1123.03		624	938	617	647	984	1213		609	728	666	507	673	625
IDP3	191	310	303	5410.06	5065	4424		300.001	449	320	2208	3390	3103		286	302	354	301	373	525
IDS2	826	1239	1065	1643.06	1603	1827.34		1295	2035	1391	1555	2402	2441		1206	1480	1409	1134	1388	1379
IES1	2158.98	2851.96	2439.96	3050.67	2963.96	3556.23		3614.99	5374	3853.98	4035.97	5379	5073.98		3134.03	3440	3520	3232.98	3854.99	3779
IES2	1971.01	2451	2301	2527.86	2528	3084		3516.18	5741	4328	3912.82	5536	5465		3123	3956	4233	3275	4420	4280
IES3	1612.01	2195	1975	1757.84	1803.03	2178		1799	3031	2131	1816	2529	2516		1682	2350	2373	1628	2210	2154
IES4	729	995	911	678	653	843.192		835	1362	906	711	847	803		835	947	964	688	863	909
IES5	682	964	889	601	567	793		986.008	1706	1182	883.422	953	857		997.187	1373	1360	1100	1339	1255
IES6	1460.03	1691	1507.81	1026.07	1161	1459.85		1736	3022	2087	1635	2205	2080		1561	2298	2353.82	1577	2120	2204.01
IFA38	4783.01	6735.54	6351.99	4571	4742.57	5685.9		7764.84	13617.2	9785.77	6385.29	8306.15	7766		6284	8616.75	8764	5924	8078	7892
IFH1	4725.01	6302.08	5724.99	1914	1934	2274.37		6368	5619	4450	4424.03	2390	1767		5473	4101.36	4308.11	5146	3965	3722
IFM1	792	1147	1029.01	1114	1007	1228.03		1158	1703	1286	1085	1571	1527		818	1064	1015	641	758	719
IGD1	245	431	313	8109.75	7631.94	9060.46		287	563	424	4187.15	8878	10164.2		263	305	321.285	724	609	941
IGO1	1933.71	2600	2341	3027	3131	3797		2985	4426.98	3142	3478	4567	4710		2649	3188	3239	2738	3049	3311
IGO2	861	1137	1107	1725	1664.03	1919.16		897	1276.01	854	1098	1411	1390.16		1429	1733	1668	1294	1369	1578
IKI1	1091	1440	1458	770.018	822.336	1106		1487.32	2497	1699	1234	1262	1137		1322	1660	1812	1323	1822	1821
IKI3	6200.01	8346.7	7376	4562.84	4740.39	6154.65		8862	12475.3	9508	6734.01	8282	7411		8423	9819.01	9972.63	7830	9745	9527
IKS1	639	934	777	2082	1789	2139.24		1213	2236	1610	2137	4120	4561		1143.2	1339	1447	1111	1369	1372
ILM1	1636.52	2250	2032	2013	2046	2595		2103.02	3904	2852	2221	3020	3058		2063	3046.07	3267	2068	2897	2914
ILS1	27582.5	33921.1	30535.4	16373.5	17280.2	22723.1		38493.2	56607.1	42304.4	31481.8	34438.5	28804		40492.4	46347.6	46767.2	37531.1	46587.9	44635
ILV1	12040.6	12986.8	12207.8	4588.86	5170	6402.51		15212.5	24720.1	16863	8602	10493	7823		13278	16218	17360.9	11977.8	17027.2	15095.6
ILV2	20264.5	18310.6	16268.8	12545.2	13445	14358.9		25245.3	39031.6	26706	26769	43045.1	34557.1		20407.9	22784.2	24356	20792.8	25365	24924
ILV3	28537.8	29790.1	26912.7	14019.1	15087	19489.2		41977.1	66901.9	46305.5	28754.6	36082.9	29982.7		34131.4	40179.8	42714.3	29759.1	36775.4	34660.9
ILV5	51788.9	61099.2	53236	13977.2	15451.7	18464.3		64940.1	89320.1	58234.1	25650.2	18774.8	15934		56389.1	57363.4	61304.5	33741.3	31138	28888
ILV6	21069.2	18424.6	16359	9813	10551	12669		24310.4	37452.2	25459	18188.9	22349.6	17764		20348.1	22511	25488.4	19767.8	26328.2	24719
IMA1	284.004	413.846	362.612	873.064	866.813	909.531		392	597	422	722.75	1446.11	1464		504.584	617	599	525	580	573
IMA2	197.684	228.778	246.382	470.379	456.506	492.721		234.466	467.812	318.529	278.515	411.958	481.799		359.491	669.917	604.14	415.956	589.028	480.629
IMA4	168.853	286.998	270.006	1392.53	1463.95	1404.39		260.534	437.188	213.471	626.735	1232.93	1340.2		348.925	562.083	475.86	359.044	501.972	497.371
IMA5	251	379	328	523	551	597		381	581	393	471	541	739		358	416	473	289	347	426
IMD1	13.087	23.771	14.015	32.119	33.712	32.039		9.225	25.373	14.207	12.229	20.306	27.428		14.35	9.17	21.339	4.102	17.275	27.459
IMD2	1505.77	1225.3	1092.7	554.015	681.012	882.131		4054.06	4035.24	2966.74	3546.22	2875.92	2350.66		7405.86	9171.72	10004	7734.3	9890.26	10081.8
IMD3	16930.2	20799.7	19725.3	8753.82	9474.73	12965.5		20987.5	31261.2	22807.7	13570	16851.1	14123.5		20450.8	24558.3	25595.7	16697.6	23909.8	23323.3
IMD4	14061	18712.8	18275.8	7615.45	8891.09	11831.4		17199.6	27317.9	21310.1	12250	15121.3	13611.7		18303.1	24151	25080.8	16837.6	22382.6	22318.5
IME1	285	375	319	450	478	513		323	591	395	368.237	581	634		358.05	559	571	426	535	535
IME2	213	326	261.141	784	830	1014		394	595	398	479	933	1233		400	583	599	370	497	471
IMG1	1902	2585	2473	1959.28	1973	2409.93		2472	3542	2496.78	2201	2698.18	2731		1690	2125	2136	1493	2172	2213
IMG2	810	1107	1129	959	892	1137		965	1366	1038	1020	1148	1157		804	849	887	684	763	839
IMH1	4153.02	5137	4490	4717.03	4422.02	5492.22		7183	7487	5444.19	7637	6697	6026.01		6180.57	4799	4873	6615	5332	4801
IML1	1443	1985.01	1666	1599	1500	1821.03		2373	3253	2532	2346	2908	2563		2251	2328	2524	2278	2322	2261
IML2	1226.03	1878	1603	6155.46	5891.06	5827.42		2044	2847	1987	6798	12175	10771		2072.59	2052	2086	2657	2565	3247
IML3	314	403	351.003	655	677	800.014		418	792	581	607	1088	1056		453	629	615	522	604	562
IMO32	1730.99	2221.06	2151	2663.03	2661.95	3094.2		1948.98	3178	2294.98	2282	3619.99	3530.99		1444	1939	2097.96	1482.99	2112.97	2130
IMP1	870.044	1118	1133	1102	1057.06	1307		1412.01	2308	1672	1271	1697	1860		1072.72	1566	1438	1043	1313	1357
IMP2	483	673.013	692	806	757	1008		635	1104	785	748	1008	1010		645	853	843	610	840	845
IMP3	1211	1562	1475	588	646	911		1181	1789.01	1489	765	1008	788		955	1396	1514	965.01	1457	1585
IMP4	3053.03	3717	3590	1210.02	1581	2164		3701	5456	4148	2456	2774	2178		3108	4284.1	4314.1	2814	4416	4486
INA1	11575.7	13438.2	12807.8	2807	3013.16	4567.74		11215.9	15044.1	10335	4697.49	4289	3648		9210	10809	10845	5699	6133	6071
INH1	1977	2627.93	2511	2640.12	2579	3148.1		1156.44	1523	1223	1082	1550	1705		570	470	570	481	421	526
INM1	1207	1375	1335	605	616	782		1691	2695	1880	986	1357	1069		2653	3480	3633	1858	3011	3018
INM2	902.095	1257	1206	1640	1641	1933		1569	2507.01	1763	1888	2850	3031		1243	1663	1579	1214	1620	1546
INN1	1102	1402.01	1316.79	1377.7	1578	1725		1522	2283.06	1508.25	1815	2213	2134		1531	1734	1736	1452	1632	1608
INO1	643	1568.01	1434.27	989	1073	1309.22		689	1033	893	675	648	869		1263	1438	1662	1125	1578	1373
INO2	945	1252	1152	648	622	727		1147	2008	1449	836	1058	831		1096.74	1531	1617	1074	1599	1562
INO4	490	718	618	786	876	1025		834	1447	1087.04	1218	1714	1560		816	1108	1143	981	1150	1266
INO80	3492.03	4515.22	3879.07	3077	2957.04	3356		4837.59	7325	5358	4625.17	6000	4858		4726.08	4961	5077	4292.07	5277	4828
INP1	455	649	563	787	775	895		660	1174	841	820.247	1161.26	1232		761	968	1009	650	852	826
INP2	651.016	1020	830	821	873	1091		1115	1790	1196	994	1111	1266		971.131	1179	1229	831	883	791
INP51	1862	2400	2170	1924	1827.7	2339.05		3331	4970.92	3772.35	3063	3696	3666		2975.21	3406.05	3535	2825.01	3486	3260.6
INP52	1226	1629	1426.01	1667	1664.09	1931		1200	1934	1456.99	1466	2089	2091		1310	1240	1365	1192	1372	1351
INP53	4154.53	5340.49	4682.71	4417	4402.14	5209		5179.43	7895.68	5852.01	5024	6911	6287		5065	5602	5653	4655	6008	5294
INP54	767.016	1077.32	1079	1255.74	1231	1567.03		1289	1699	1346	1427	1996	2169		998	1310	1219	1115	1282	1252
IOC2	2915.01	3526	3186	3456.01	3326.01	4017		4399.01	6386.37	4605	4526	6572.5	5800		3946	4377.01	4475.12	3911	4966	4493
IOC3	2268.02	3103.98	2777	2181.28	2110.11	2708		3190	4894	3462	2744	3576	3209.22		2954	3550	3667	2950	3859	3550
IOC4	2059	2705	2526	2991	2921	3928.42		3313.55	5294.48	3956.05	4119	6054	5918		2840	3439	3570	2860	3628.15	3589
IPA1	790	1126.19	1007	801	833	1039		1104	1811	1336	919	1304	1302		1044	1372	1450	1030	1446	1424
IPI1	1552	1941	2026.11	585.006	672	870		1758	2626	2060	1236	1246	986		1411	2107	2155	1518	2248	2359
IPI3	2912.38	4001.19	3818.54	1194	1432.25	1940.01		3133	4627	3616	1792	2098	1616		2608	3774.75	3917	2587	3731	3833
IPK1	329	441	384	454	516	585		610	1072.03	795	514	763	776		523	649	669	506	575	629
IPL1	332	532	455	464	446	510		464	772	588	431	652	598		435	552.177	530	434	607	538
IPP1	32995.8	44874.2	41342.3	26212.2	27810.1	32690.9		46587.9	74773.9	51855.6	37670	48676.8	40328.7		41477.2	53981.6	55725.2	39282.3	54898	52980
IPT1	3355	4825	4501.72	8832.95	9126.61	9593.3		3924	5857	4567.24	8151	8413	8936		3420	4133	4173	3644.01	3716	3985
IQG1	2462.29	3122.17	2697.56	1981	1963	2589		3767	5842	4383	3550.02	4046	3461		3117	3589	3392.38	3126	3832	3437.28
IRA1	3444.02	4506	4071.11	4227.01	4057.05	4854.19		4887	7157.04	5425	6346.06	8098	7401		4544	4992	5098	4637	5209.04	5100.01
IRA2	3178.04	4058.14	3537.42	13244.1	12205.3	9637.32		4444	6274	4618	9532	31125.2	23017.1		3792	4208	4053	4653	6170	7062
IRC10	167	211	217	544.004	594	749.097		258	373	223	308	686	768		271	369	362	229	305	348
IRC11	86.895	125.499	143.197	123.119	108.195	147.147		115.865	189.079	135.814	160.329	173.197	197.306		120.576	159.234	170.453	106.235	136.681	143.675
IRC14	17.02	31.041	31.009	15.006	17.006	26.024		26	21	30.007	15.004	26.012	13.006		28.024	18.004	19.02	25.008	24.006	32.008
IRC15	75	128	134	905	733	797		398	614	432	695	1665	1885		285	352	338	301	339	301
IRC18	81	90	74	89	76	78		47	56	37	52	59	60		31	41	56	35	53	37
IRC19	251	298	272	242	238.017	276		346	568	428	294	370	373		336	400	443	279	365	375
IRC20	1886.07	2482.17	2164.08	2484	2370	3067.32		3086	4581	3401.01	3290	4582	4415.14		2936	3382	3369	2943	3751	3570
IRC21	824.011	1005	1074	725	783.006	932.151		1268	1906	1412	871	1081	984		1040	1428	1413	976	1207	1198
IRC22	4540.46	5962	5809.72	3008	3166.79	3987		6765	11702	8428	4933	5509	4914		6059	8268.14	8573.84	5687	7757	7643.06
IRC23	234	308	295	456	422	595		447	758	517	475	628	675		367	483	526	335	409	396
IRC24	1817.02	2531.99	2335.05	2816	2762	3088.83		3539	5424	3922	3790	5426.01	5058		2735	3670.99	3577	2720	3739	3616.3
IRC25	705.925	924	989	833.029	840	952		973	1616	1111	1044	1191	1138		982	1330	1392	963	1213	1292
IRC3	776.011	1000	967.157	1431	1289	1623		1120	1842	1377	1633	2553	2619		1093	1359	1419	1131	1430	1340
IRC4	103	124	107	547.047	499	520		204	371	207	422	715	721		244	291	253	250	317	321
IRC5	2559.02	3418	2996	2586.06	2589	3233.59		4209.01	5961.24	4504	3713	4785	4316		4145	4490.19	4724	3912	4815	4546
IRC6	399	581	538	658	681	817.024		615.008	985	661	817	991	1042		554	819.197	823	595	765	776
IRC7	661	844	738	782.005	861	965		1261	2009	1477	1292	1588	1485		1018	1224	1308	900	970	1070
IRC8	1139.07	1371	1257	846	837.001	1093.03		1695	2748	1947	1639	1748	1500		1341.01	1351	1325	1203	1527	1182
IRC9	174.592	250.188	244.865	855.824	879.848	1123.61		366.458	551.861	350.278	1087.08	1440.04	1663.22		333.358	333.061	336.541	397.705	361.233	404.375
IRE1	1510	2045	1873.06	1944	1818	2214		2082	3189	2236.39	2378	3537	3136		2079.02	2398	2438	2011	2419	2335
IRR1	2354	3574	2970	3280	2998.02	3447		3149	4931	3611	3463.43	4867	4274		3023	3654	3681	3052	4126	3558.01
IRS4	699	958	791	915	1031	1133		950	1499	1082	1063	1448	1427		1051	1234	1305.19	1025	1338	1268
ISA1	1871.49	2459	2154	2734.61	2841.94	3573		3282	4702	3393	4147.05	5470	5674		2051	2677	2842.05	2291	2866	2962
ISA2	782	1017.11	993	1237.14	1260	1631.07		1062	1723.01	1348	1334	1847	1884		852	1163	1120	859	1086	1031
ISC1	2360	3174	2819	3315	3270.11	3854.62		3519	5991	4068	3271	5326	5117		3541	4647	4803	3396.24	4878.35	4601
ISC10	626	920.446	814	671	621	805		929	1418	970	726	806	906		813.012	1109	1090	737	839	843
ISD11	1304	1661	1448	1454	1537.01	1776		1094	1873	1258	967	1208	1238		1036	1325.01	1298	818	1069	1100
ISF1	238	308	234	18382.8	19730.2	21952.8		49	62	52	3540	10748	12384		43	37	39	193	262	569
ISM1	1125	1372	1242	1695.11	1594	2000.03		1449	2247	1535	1617	2448	2388		1150	1267	1355	1117	1317	1363
ISN1	1572.03	2142	2044.08	2844	2776	3297		2846	4520	3264	3731	5342.25	4967		2277	2952	2981	2417	3009	3042
ISR1	880	1381	1301	2013	2113	2559.42		1252	1909	1444	1745	2768	3023		1341	1584	1587.05	1312	1608	1628
IST1	996.826	1324.85	1288	1636	1583	1977.72		1617.01	2999	2197	2173.14	3003.98	3013.99		1308.99	1712	1765	1486	1795	1783
IST2	8442	11105.1	10177.2	9703.84	9695.07	11471.3		12596	18299.1	13151	12646.8	15117.2	14530		10518	11359.6	11843	9735	10190.6	9715
IST3	210	279	215.197	343	314	422		245.039	441	281	400	571	565		224	226	247.007	211	269	298
ISU1	3408	3976.01	3697.2	9951.01	10280.9	12315.2		3255.69	6603	4539	8585.52	13717.8	15290.6		2899	4517	4198.06	3706	5176.03	5490
ISU2	1361.02	1647.25	1503	824	940	1194		2327	4150	2539	2686	4085.03	3552		1836	2476	2484	1919	2089	2243.05
ISW1	4310.01	5565.22	4889	3847.35	3885.08	4550.44		5815	7843	5778	5494	5914	4964		5020.06	5108	5117	4777.06	5471	5178
ISW2	2707.05	3468	3012	3167.03	2989.62	3700		3890	5632	4182	4477	5903	5447		3858	4058.28	4169	3898	4996	4570
ISY1	560	727	740	1097	1052	1376		867	1466	1120	1506.25	2115	2122		789	1152	1218	986	1155	1216
ITC1	1905	2368	2045	2375	2015.82	2373		2804	4242	3074	3448	4737.03	4143		2627.04	2788	2855	2644.05	3108	2895.3
ITR1	27457.8	45496.4	43543.2	20284.3	21294.7	27884.4		48991.8	77835.1	54655.6	28787.2	33359.1	29075		41894.9	50621.4	53998.2	37716.9	44407.3	43796
ITR2	3563	4879.09	4582	2904	2809	3435.07		5715	8394.02	6423.74	4143	4828	4495		5455.06	6379.01	6518	4697	5419	5149
ITT1	553	778	658	1053.03	981	1161		934	1553	1152	1383	2048	1989		804	1086	1084	944	1145	1164
IVY1	1338	1838.03	1746.15	3448.55	3319.28	4020		2416	3840.51	2762	4151.46	6664.56	7033		2053	2599	2755	2407	2912.04	2946
IWR1	928.057	1228.1	1133	1884	1868	2253.75		1774.19	2907.31	2066	2494	3807	3995		1514	2035	1994.03	1642	2103	2122
IXR1	3984.54	5009.12	4363.02	8021.73	7800.4	8577.89		4796	6815	4534	6791	11404.1	10540.5		3856	4461	4494.03	3932	4420	4692
IZH1	1862	2140	2457	678	795	1066.84		2805	3437	2759	1796	1469	1527.46		1891	2562	2825	1733	2022	2048
IZH2	1621.72	2559	2478	1475.18	1483	2243.73		2650	4073	3178	3085	2483	2442		2200.03	3061	3149	2337	2742	2893
IZH3	4310.56	4848	4481.56	4143.03	4330	5272.19		2567	4149	3100	2998	4283	4517		3052.67	3596	3743	2944	3386	3094
IZH4	381	541.165	527	368.184	416	721		484	645	552	551	522	631		358	514	438	407	391	452
JAC1	465	639	588	576	578	666.009		619	941.094	667	568	701	717		441	594	623	422	582	571
JEM1	1899	2600.09	2359.61	1710.01	1898.01	2013.03		2277	3403	2628.02	1722.08	1972.34	1786		2127	2674.02	2884	2011	2652	2534
JEN1	287	376	340	50311.4	50148.2	45749.4		92	131	84	1443.45	3933	4211		71	77	79	112	115	165
JHD1	533	868.004	697.002	886	934	1055		1086	1696	1244	1134	1634.48	1641		999	1348	1256	924	1235	1275
JHD2	477.012	549	525	647.001	626	816		775	1118	910	699	1074	1012		540	717	655	476	622	618
JID1	266	384.004	349	1168.79	1282.06	1607.26		304	504	380	756	1566	2171		261	343	396	245	317	321
JIP4	1181	1779.01	1488	3842.22	3512	4168		2253	3679	2691	4948.05	8410.19	8286.8		1923.01	2225	2183	2267	2572	2614.01
JIP5	3534	4682.16	4423.23	2944.34	3026	3924		4887.01	7192.01	5367	4098	5148.01	4670		4711	6032	6280	4749	6217	6148
JJJ1	1957.46	2582.76	2421.94	1356.94	1526.96	1954		3290.87	4323.96	3425.99	2495.95	2724.98	2294		3046.94	3947.93	3854.02	3289.98	4016.98	4011.94
JJJ2	708.015	815.099	810	540	569	772		1186	1709	1336	913	1032	960		995.172	1436	1363	969	1268	1256
JJJ3	433.481	541.054	501	123	171	166		417	591	445	152	180	107		381	594	604	329	502	564
JLP1	160	131	110	220	177	255		130	153	146	196	313	290		108	144	146	102	123	174
JLP2	328	387	400	282	286	381		386.282	666	460	373	496	465		303	467	469	304	458	410
JNM1	631	919	778	726	659	905		1290	1893	1425	1118	1501	1484		1005	1323	1311	892	1260	1231
JSN1	2191.06	2936	2415	6453.59	5816.39	6753.69		3386	5134	3382	6190.17	10791	10277		3376	3435	3658	3515	3959.41	3734
KAE1	2606.11	3821.26	3520.51	3016.6	3094	3776		4117.3	6963	4940.5	3543	5257.29	5062		3836.01	5431	5503	3727	5430	5286.78
KAP104	5078.13	6630.93	6039.01	4216.5	4315	5167.77		7238.42	10710	8238	5883.4	7746.01	6874		6996.28	7826	8005	6950	8353	8053
KAP114	1580	2327.01	1964.17	1950	1975	2286.95		2423	4007	2872	2233.39	3214	2936		2339	2879	2897	2246	2802	2691
KAP120	2371	3036.18	2676.01	2741.11	2782	3396		3281	5044	3912	3184	4356	4086		3128	3803.01	3854	3053	4038	3746.19
KAP122	2290	3195.44	2622	1643	1612	1962.01		2949	4362	3301	2033	1956	1773		2989	3210	3203	2704	3069	2945
KAP123	12711.8	16972.9	15004.8	5716.65	6468.2	8428.66		14701.9	19622.4	13751.5	9342.74	9115.23	6988		13576	15653	15886.8	12528	15677	14711
KAP95	3942	5010.2	4616	4462.01	4099.03	4825		5176	6886	5118	5677	7634	6626.43		4987	5004	4853.21	4676.45	5073	4934
KAR1	1372	1737.01	1562	1008	985	1272		1644	2957	2047	1632	1661	1683		1678.06	2136	2174	1557	2161	2041.02
KAR2	24360	34464.9	30443.1	61247.9	63262.9	56912.5		30193.5	51195.7	36868.2	46465.4	104865	83711.5		30374.5	33806.2	34620.1	29100.1	37225	38559.8
KAR3	1243	1759.01	1398	1573	1396	1720		1943.03	3309.17	2546	2072	2942	2545		1630.9	2374	2342	1716	2411	2226
KAR4	954	1517	1387	877	873	1213		1281	2329	1602	1110	1414	1367		1071	1540	1477	1073	1479	1518
KAR5	333	512	460.503	592	537	737		566	1041	699	674	969	920		499	633	678	484	654	627.054
KAR9	791	1113	1019	1008.47	1093	1263		1228	1937	1434	1075	1471	1582		1130	1310	1293	709	1040	901
KCC4	1730	2633.02	2163	1735.14	1583.99	1836.95		2953.96	4264.48	3138	2141	2201	1906		2825	3001.97	3201.98	2581.31	3060	2639.99
KCH1	1305	1944.62	1859.51	1018	1001	1223		1441	2371	1773	1106	1199	1230		1513	2061	1965	1259	1730	1700
KCS1	2908.01	3892.2	3583.01	5091.1	4904.14	5925.36		4036	6242	4476	5334.06	7129	6785.65		3383	4149	4286	3739.43	4625	4160
KDX1	339	499	417	482.001	428	560		445.102	620	563	415	549	736		1045	1366	1463	931	1263	1356
KEG1	430	625	658	791	794	936		614	1007	752	756	964	965		502	711	711	507	635	656
KEI1	1058.06	1517	1318	1182.57	1217	1494		1490	2422	1806	1298	1807	1743		1536	2093	2064	1395	1892	1953.05
KEL1	2392	3292.07	2977	3769.07	3386.65	4011.22		3590	5336.28	4014	4352.06	6473.39	6062.06		3387	3670	3699	2944	3574	3239
KEL2	1334	2044.04	1756.1	1912	1915	2351.07		1856	2912.02	2002	1600	2201	2250		1882	2219	2294	1552	2009	1911
KEL3	5287	7154.01	6465	3559	3739	4816.79		7742	10699	8069	5517	6042	5208		7522	8762	9119.3	7487	9109	9029
KES1	6285.71	8502.97	7835.86	5530.02	5537	7073		7514	12866	8803.19	6576	8656	7922		7555	9252.31	9438.02	7307	9604	8519
KEX1	3211.05	4727.15	4194	3361.97	3216.04	3930.43		5948.03	8570	6179	4789	5930	5537		5559	6063	6028	4855.56	5864	5470
KEX2	3510	4721.01	4368.78	3337	3270	4026		5024	7762	5720	4528	6000	5721		4214.82	4994	5235	3875	4650	4532
KGD1	4285.67	5648.02	4942	7758.19	7244.7	8551.55		5786	5989	4418	7167	9362	9486		5153	3829	3907	4696	3656	3546
KGD2	5191.79	6875	6024.77	6898.25	6718.09	8345.03		6194	9398.85	6839	6810	9979.01	10090		5469.02	6105	6594.02	5115	6243	6130
KHA1	1326.31	1778.26	1563	2643.38	2579	2989.42		2213	3665	2772	3183.08	5648	5462		2272	2881	2866	2210	2775	2762
KIC1	1546	2041	1848	1979.49	1824.54	2022.24		2054.05	2963	2038.61	2498	3638	3159		1820	2037	2111	1905	2436	2038
KIN1	2718	3975.12	3382	5368.57	5325.48	6279.42		4973	7411.19	5339	6400	9108.09	9442		4482.26	4691	4938	4242	4924	4606
KIN2	2531	3530.25	3262	2657.21	2590.35	3144		3909.13	5575.28	4149	3254	4106	3781		3835.99	4158	4479	3530	4245	3929
KIN28	818	1121	1175.75	893	999	1168.05		1348	2219	1720	1427	1774.18	1701		1152.01	1551	1589	1301	1557	1705.01
KIN3	981	1227	1093	613	615	804		1594	2569	1946	1187	1320	1166		1239	1362	1425	1041	1458	1419
KIN4	2242.16	3034.34	3012	1653	1681.27	2060		3095	4683.34	3276	2231	2528	2243		2909	3344	3340.4	2453	3320	2994.02
KIN82	433	554	497	4779.05	4043	4431.17		653	1148	668	3718.45	8157	8497		521.03	601	561	767	739	839
KIP1	1060.19	1483	1205	1448	1235	1634		1569	2146	1507	1625	1858	1904		1305	1356	1302	1208	1379	1306
KIP2	1304	1753	1517	1718	1699	1981		2078.54	3396	2388	2136	2866.65	2645		1686	2090	1952	1679.02	2110	1946
KIP3	1439.03	1969	1794.03	1957	1913	2345		2497	3099	2142	2344	2577	2471		2028	1888	1952	1684	1792	1739
KKQ8	889	1216	1041	2579	2529	3072		1342	2350	1722	2860	4882	5045		1366	1596	1680	1573	1898	1793
KNH1	704	1016	976	474	617.901	741.062		507	701	532	492	449	464		727	782	757	668	550	592
KNS1	1637.62	2405.4	2154.42	5027.55	4524.8	4775.15		3124.17	3054.61	2151.53	4897.68	6591.85	6196.72		2586.09	1790.08	1961.08	2192.92	1510.45	1726.58
KOG1	2001	2525.17	2169.02	1850	1709	2190		2905	3750	2744	2696	2979	2845		2654.05	2555	2607	2503	2575	2447
KRE1	4911	7139	6710.37	7972.02	7939.95	8667.61		7055.91	9988	6846	7574	11374	10641		5746.01	6713	6884	5284	6264	6156
KRE2	8374.43	11889	10964.6	7653.01	7678.22	9588.87		12499.6	19219	12947	11118	13748.1	11515.5		10992	12910	13374	10769	12627	12699.1
KRE28	664	933	836.269	1358.61	1272	1520.25		1108	1980	1443	1679	2441	2524		972	1303	1248	952	1226	1273
KRE29	395	460	419	453	392	472.037		547	821	602	527	718	704		499.005	603.005	613	514	675	668
KRE33	6497.38	8619	7950	2667	2847	3824.41		7859.58	10005	7559	4561	4534	3244		6939.07	8408	8799	6295	8396	8094.13
KRE5	2084	2540.07	2249	1848	1721	1971		3010.38	4268	3210	2851	3216.41	2849		2695	3063	3039	2636	3053	2821
KRE6	8114.27	11288.1	10198.6	6971.07	6786.56	8203.09		12044.1	15470.1	11710	9197	9404.06	8536		10836	10909	11194	9903	10582	9791
KRE9	4898.22	6869	6287.91	5141	5095.21	6127.27		5876.47	10895.4	7347	5340	7466.57	7072.05		4896.48	6798	6953	4677.09	6419.02	6345
KRI1	8636.08	10941.3	10103.5	4321.16	4895.09	6694.73		13133.1	14629.4	11228	8694.47	7944	6089		11380	12235	12458.9	11997.3	13110	12534
KRR1	3970	5399.15	4996.06	2121	2541	3709		4882	8061.01	5967	3276	4359	3345.09		4634	6629	6834.04	4732	6473	6781
KRS1	33211.6	36942.4	33986.4	14680.8	16207.5	20630.1		41454.3	74215.2	52614.5	29135	37045.2	29684.7		40846.6	53883	57763.6	38685.8	55469	52573.9
KSH1	952	1182	1060	747	752	942		528	828	553	403	487	441		513	611	621	397	475	478
KSP1	3691.01	5419.43	4508.05	7800.24	7586.27	8017.3		5044.27	7960	5724.29	7549	13494	11784		5929	6150	6137.27	5680	6259	6286
KSS1	1202.52	1865	1686	1174	1243	1552		1305	2031	1376	1100	1229	1161		1134	1303	1363	1059	1228.01	1191.24
KTI11	378	479.084	502.012	217	233	265		372	415	287	197	176	111		385	451	397	349	341	374
KTI12	1637.75	2184.41	2083.92	1454	1629	1984.02		1965	2939.51	2125	1366	2065	2093		1890	2405	2591	1715.24	2247.01	2323
KTR1	5810.46	7995.85	7692.12	5678.08	5640	6994.68		8845.09	11963.4	8669.03	7363.11	7432	7263.77		7688.12	8420	8777	7528.87	7705	7715.06
KTR2	597	857	816	698	755	863		945	1504	1066	836	1330	1261		856	1225	1320	871	1175	1251
KTR3	3585.96	5266.63	4889.61	3381.29	3254.08	4112.3		5330.89	8703.81	6295.38	4084.16	5544.4	5160.61		4523.64	6265.45	5972.47	4256.44	6047.74	5680.53
KTR4	4333.07	6371.02	5843.02	6275.28	6083.01	7519		7684	14045	9922	8507	11462	11750.2		7685.84	9733.02	10020	7236	9280	9243
KTR5	956.006	1197	1133	1001	1109	1341		1414	2409	1757	1046	1525	1622		1428	1809	1829	1216	1647.03	1520
KTR6	2792.03	3978	3718	2453	2347	3092.02		4346	6517.66	4900	3424	3717	3711.19		4332.65	5498	5376	4014.02	4558.01	4470
KTR7	2490.51	3353	3106.47	2672.28	2744.18	3512.39		3606	5734.01	4289	3390	4569.2	4408		3494	4311	4412	3292	4087	4116
KXD1	574.028	797.01	756	662	695	799.083		911	1533.48	1083.01	806	996.002	990		938	1384	1384	833	1227	1217
LAA1	2978.01	4059.09	3687.15	2842	2859.04	3589.01		4510.01	6022.11	4434.01	4898.02	5126	4425		3971.01	3984	4000	4233	4293	4130
LAC1	2384.25	3856.01	3614.07	3204	3200	4036		4305	6585	4957	4180.25	4830	4767		4218	5435	5542	4039.01	5121.01	5034
LAG1	3023	4435	4093	3415.82	3298.73	4328.64		4173.03	7040.03	5219.36	3876	5126	4823		4006.25	5025	5114	3984.63	4919	4746
LAG2	604	798	665	1630	1586	1865		860	1213	868	1639	2589	2468		727	848	847	772	921	953
LAM1	1517.04	2115	1637	2245.27	2200	2618.03		2252	3047.68	2102	2062	2654	2580.02		2069	2115	2070	1891	1977	2026
LAM4	1671	2321	2137	4339.4	3900.6	4532.3		3329	5159.1	3737	4888.59	7628	7597.33		2890.74	3131	3170.01	2547	2795	2684
LAM6	1526	2083.2	1946	2592	2480	2901		2618	3743	2735	2649	3934	4030.02		2498	2885	2896	2459	3066	2949
LAP2	2830.03	3627.02	3220.03	4690.42	4548	5333.18		4011.37	5657	4034	5296	7667	7484		3584	4007	3997	3618	4065	4033
LAP3	5004	7142.55	6374	6304.76	6334.89	7016.76		6704.14	10708	6926	6096.31	8921	7767		4490	5653	6160.02	4272	6148.89	5676
LAS1	1114	1424.07	1317.6	728	792.065	1017		1661	2263	1836	1366	1482	1286		1545	1982	1995	1573	2052.03	2037
LAS17	2266	3003	2673	4021.05	3828	4612		3043	4727	3192	4071	6503.35	6086		3231	3683	3900	3053	4036	3500
LAS21	1988	2867	2531.22	2077	2068.06	2528		3125	4835.05	3412	2883	3470	3157		2732	3039.03	3102	2440	2951	2651
LAT1	17333.7	23494.6	21373.3	17617	17014	19830.9		26798.2	33725.5	23344	22530.6	25445	23579		18544.3	18042	19395.2	18206	20170	18504.4
LCB1	7938.93	10607	9648.29	5343.19	5548.45	6749.08		9038.26	13825	9816	6373	8140	7033		8235	10250.2	10938	7411	10105.1	9340
LCB2	7705.19	10474.3	9306.7	6216.26	6297.31	7670.25		10859.8	17388	12777	9068.36	11267.8	10553		11042	13605	13798	10478	12966	12200
LCB3	2217	2893	2800	2416.41	2586	2811.24		3758	6123	4423	3453.57	4757	4608		3426	4419.02	4363	3373	4069	4178
LCB4	2416.14	2974.93	2716.88	2629.37	2650	3320.37		3701.99	5896	4072	3530	4711	4349		2882	3537	3560	2913	3609	3503.05
LCB5	1201.01	1508.04	1321	1998.67	1983.41	2173		2032	3131	2294	2435.54	4202	3995.26		1774	2276	2214	1847	2402	2311
[truncated: 3,029 more rows]
