# Supplementary material for: Rapid remodeling of NTP levels enables immediate translational adaptation to energy stress in yeast
Source: Mol Cell. Author manuscript; Available in PMC 2026 Feb 3. (PMC7618711; doi:10.1016/j.molcel.2025.08.031)
Supplement: Supplementary Material [file EMS212089-supplement-Supplementary_Material.zip › 1-s2.0-S1097276525007361-mmc6.xlsx]

## Sheet: Table S7A_full_imputed_data
Protein Group	Gene	Glucose_AHA_Input_1	NoGlucose_AHA_Input_1	Unlabelled_Input_1	Glucose_AHA_Input_2	NoGlucose_AHA_Input_2	Unlabelled_Input_2	Glucose_AHA_Input_3	NoGlucose_AHA_Input_3	Unlabelled_Input_3	Glucose_AHA_Eluate_1	NoGlucose_AHA_Eluate_1	Unlabelled_Eluate_1	Glucose_AHA_Eluate_2	NoGlucose_AHA_Eluate_2	Unlabelled_Eluate_2	Glucose_AHA_Eluate_3	NoGlucose_AHA_Eluate_3	Unlabelled_Eluate_3	Imputed
A5Z2X5	YPR010C-A	21.2905	20.739	21.1506	22.0155	21.8508	21.5777	21.1624	21.4182	19.639	21.3717	24.0071	24.7592	21.8975	23.5718	23.8793	22.1375	23.6364	23.1235	TRUE
D6VTK4	STE2	21.1767	20.0801	20.9999	21.4305	20.7586	21.4276	21.0474	21.745	19.7976	20.8667	21.0568	19.3816	20.9313	21.2606	19.5777	20.9727	21.4471	19.2072	TRUE
D6W196	SAL1	15.4272	18.0085	15.199	14.5174	17.3168	14.3074	18.3446	17.1063	20.3365	15.8939	18.1468	18.6819	16.1972	18.333	20.547	15.93	18.1932	20.6148	TRUE
O13297	CET1	20.9581	20.6135	20.9677	20.9639	21.1253	20.9355	21.1844	20.921	20.0662	20.3972	20.0498	20.302	20.1537	20.2391	19.8004	20.1522	20.4175	20.1324	TRUE
O13329	FOB1	20.0716	20.0674	20.2067	19.3857	19.4729	19.6557	19.6684	19.7475	19.1664	19.7026	18.3478	17.5821	19.627	19.4458	19.4224	19.287	19.6179	19.2749	TRUE
O13516	RPS9A	28.0104	27.9679	27.9413	28.0014	27.9149	27.9927	27.6549	28.0123	28.0878	25.3984	26.193	26.1729	25.4112	26.2756	27.2314	25.3685	25.7787	26.3909	FALSE
O13525	COQ4	17.5088	17.2978	17.6931	18.2604	17.1894	18.1573	17.2217	18.375	19.5052	17.35	17.812	18.121	18.2625	19.0999	18.6159	17.8545	18.0721	18.4931	TRUE
O13539	THP2	19.1759	18.1455	18.2205	18.1888	18.4519	18.3598	17.4768	18.7502	20.238	20.621	20.0357	19.7119	19.8768	19.1247	18.047	19.7666	19.0429	18.5137	TRUE
O13547	CCW14	20.1991	20.9751	19.7118	19.3747	19.1397	18.8459	20.3342	20.084	20.8758	17.4568	22.291	18.6896	17.8674	17.5766	18.2166	17.5103	17.6357	18.4082	TRUE
O13563;O13563-2	RPN13	22.0222	21.6222	22.234	22.0925	21.8611	22.0551	22.0653	21.9917	22.728	23.1427	21.7031	21.146	23.1565	21.9749	20.8505	23.0005	21.9553	20.92	FALSE
O13577	DIF1	18.091	17.9492	17.9181	17.6021	17.5165	17.4381	18.4775	18.2216	19.9579	22.1382	23.3218	18.3881	22.1189	23.4365	18.3358	22.0277	23.5253	19.9346	TRUE
O13585	YPR089W	20.4529	20.3765	20.6652	20.5313	20.6988	20.3739	20.9419	20.5356	19.9278	20.6036	20.4077	19.8562	20.5073	20.4506	18.6012	20.1048	20.26	20.4295	TRUE
O14455	RPL36B	27.493	27.9571	27.4465	27.7212	28.1684	28.0522	28.3137	27.8631	28.1046	27.6023	27.0946	26.5355	27.7391	27.776	28.9063	27.5833	26.8122	27.5208	FALSE
O14467	MBF1	24.0986	24.3106	24.309	24.3687	24.6434	24.5383	24.7784	24.1429	24.4439	24.2527	25.8247	24.594	24.751	26.1075	24.6543	24.7487	26.4345	23.7867	FALSE
O14468	YOR304C-A	18.0652	18.7149	19.0207	17.339	17.5203	19.0212	17.5685	17.2659	20.2966	20.0187	20.2212	18.5948	19.8159	19.3642	18.8138	19.4864	19.5526	19.5641	TRUE
O43137	YBR085C-A	19.4991	17.9404	18.8261	19.3923	17.8334	19.7196	17.7432	20.2797	19.4661	19.4781	23.2777	22.8162	20.1876	24.4944	23.4844	19.4917	24.152	21.9741	TRUE
O60200	MDM35	16.8681	18.2202	16.8321	17.8635	18.1918	18.2536	18.6763	18.4103	21.3373	17.0912	17.6906	17.061	17.2173	18.1837	18.3628	17.0658	17.87	19.2201	TRUE
O74700	TIM9	22.9646	23.8729	23.0015	23.2049	23.4809	23.3986	23.3753	22.8172	20.2292	25.4959	24.9379	24.3298	24.7744	24.635	24.3294	24.9587	24.8542	24.1454	TRUE
O75012	MRP10	17.9084	18.2487	17.9096	19.0923	19.4359	19.2485	18.6692	18.4375	20.554	20.2926	20.6301	20.2041	19.582	19.2949	18.2242	19.433	18.8773	19.5905	TRUE
O94742	SEM1	19.8349	20.142	18.5744	20.4305	17.5558	19.6759	17.5871	19.4073	19.1963	20.8446	21.7895	19.2867	20.2744	21.3637	18.8589	20.5467	21.4808	20.292	TRUE
P00044	CYC1	23.9744	24.8499	24.1887	23.8968	24.0284	23.8014	23.6756	23.6648	24.2633	24.035	25.61	25.0151	23.9659	24.898	24.6243	23.8328	25.1141	24.1901	FALSE
P00127	QCR6	17.9767	19.7402	19.5523	19.3623	18.9189	19.5684	19.4099	18.8337	19.79	18.7999	18.8719	19.3417	17.3564	18.5371	19.2642	17.2381	17.5194	19.5838	TRUE
P00128	QCR7	20.1654	20.9125	20.3231	20.6824	20.6364	20.5777	20.814	20.4133	20.8159	21.6339	23.1946	23.2308	21.7424	22.7669	23.3309	21.8914	22.9791	22.4115	FALSE
P00175	CYB2	17.3225	19.1392	17.5555	17.1811	18.3305	17.1279	18.0788	17.9787	20.3014	17.7338	17.7424	19.7533	18.2892	18.0068	18.2709	18.3672	18.3191	19.496	TRUE
P00330	ADH1	30.7424	30.4028	30.47	30.6078	30.4861	30.6912	30.4926	30.5631	30.8458	31.2852	31.6191	32.3649	31.049	31.183	31.8038	31.175	31.617	32.0386	FALSE
P00331	ADH2	19.6658	19.8032	18.8962	20.4114	20.0554	19.1903	20.712	20.3532	19.8073	18.2164	19.1172	18.7851	20.0467	18.5234	19.4164	19.8845	20.0831	19.185	TRUE
P00358	TDH2	25.8824	25.6932	25.4348	25.6078	24.9138	25.7472	24.7279	25.5128	25.5996	25.7391	25.9164	26.1546	25.8777	25.6116	25.9751	25.6414	25.727	25.9999	FALSE
P00359	TDH3	30.8772	30.6053	30.3388	30.7631	30.5862	30.6028	30.5012	30.8088	31.889	31.6584	31.5864	32.1411	31.3901	31.3195	31.9881	31.3634	31.2855	31.9802	FALSE
P00360	TDH1	31.4824	31.7979	31.5654	31.4882	31.2572	31.5349	31.4491	31.593	32.5239	31.3272	31.8565	32.1762	31.0248	31.5246	32.3592	30.9711	31.3833	32.8708	FALSE
P00401	COX1	22.0986	21.5187	21.8944	21.5962	21.7439	21.3888	21.835	21.258	21.0789	21.7372	22.843	20.1526	20.8274	22.7034	18.8512	21.296	22.9276	20.7103	TRUE
P00410	COX2	21.9548	21.5781	22.11	22.0955	22.5544	22.3207	22.5418	22.1852	22.6082	21.6509	23.4131	20.7111	21.7386	23.8894	21.202	21.7487	23.7592	21.8593	FALSE
P00420	COX3	18.0126	17.5265	16.6944	17.6424	17.1202	17.3067	17.3924	17.2779	19.9199	18.1243	18.6937	19.0045	17.6972	19.3946	18.3144	17.9692	18.6657	19.1574	TRUE
P00424	COX5A	18.9697	18.0994	18.069	19.2314	17.5869	19.5445	18.6211	19.2983	20.1455	22.2317	21.2088	20.9711	22.2262	21.5102	19.7138	22.0745	21.7999	19.243	TRUE
P00425	COX5B	20.7766	21.3025	20.7125	21.0218	20.8301	21.0949	21.206	21.1909	19.3246	21.5949	21.2999	20.8059	21.7538	20.8348	20.278	21.6777	21.5137	19.4763	TRUE
P00427	COX6	21.5776	21.6984	21.4069	21.1656	21.4809	21.2164	21.3919	20.879	19.7389	20.168	22.2551	23.0595	21.4004	22.5675	23.3877	21.4364	22.5482	23.3514	TRUE
P00431	CCP1	22.4247	22.3583	22.5087	22.3119	22.6244	22.2735	22.3634	22.0306	19.956	23.2016	23.3189	23.1328	23.3438	23.5718	22.9831	23.3654	23.647	23.0302	TRUE
P00445	SOD1	26.6786	26.5493	27.1026	27.0553	27.1024	27.1598	27.0822	26.9343	27.4857	26.8812	28.1364	26.8353	26.2813	27.6285	26.5766	26.4283	27.9422	25.5672	FALSE
P00447	SOD2	24.6535	24.6881	24.9089	24.5157	24.8248	24.7058	24.8994	24.623	23.8305	21.8776	23.2056	24.4074	21.2691	21.824	23.5497	21.0117	22.42	23.7867	FALSE
P00498	HIS1	23.9416	23.8265	24.0877	24.0819	24.1659	24.2841	24.1638	24.3873	23.8971	23.035	22.8711	22.6001	23.1707	23.0937	23.0783	23.2064	22.9975	22.5767	FALSE
P00546	CDC28	22.7542	22.8452	22.8045	22.6193	22.4963	22.6203	22.3966	22.642	19.1516	22.5111	22.3319	22.7678	22.4408	22.4365	22.9812	22.4387	22.4495	22.8637	TRUE
P00549	CDC19	30.6582	30.5967	30.557	30.6078	30.4687	30.6517	30.5515	30.703	31.1088	30.5868	30.448	30.4868	30.3901	29.9951	30.5731	30.5125	30.4031	30.6463	FALSE
P00560	PGK1	30.4554	30.3728	30.2684	30.2464	30.1024	30.2788	30.1556	30.1794	30.5777	30.2365	30.3951	30.9144	30.2507	30.1719	30.9508	30.3337	30.3531	30.3833	FALSE
P00572	CDC8	20.3163	20.8471	20.4117	20.1599	20.4585	20.3336	20.7493	20.4034	20.042	18.3902	19.5669	18.3544	20.1876	21.1781	20.9698	20.1168	20.3669	21.042	TRUE
P00724;P00724-2	SUC2	21.1935	20.3969	21.4633	21.0281	20.5544	20.9754	20.8419	21.0145	20.4712	20.3562	19.4128	18.9938	20.1876	19.5237	18.3937	20.3272	19.6093	18.9511	TRUE
P00729	PRC1	22.1251	22.1481	21.8136	21.9835	21.0131	21.7601	21.0474	21.921	19.4891	23.4661	23.3058	21.8631	23.2125	23.0293	21.037	23.4506	23.1279	21.0498	TRUE
P00812	CAR1	23.4412	23.297	23.3407	23.3749	23.5774	23.3863	23.5754	23.4424	23.7861	24.4721	24.762	24.3936	24.2125	25.171	24.6662	24.2748	25.1998	24.9721	FALSE
P00815	HIS4	24.9703	25.0203	24.9004	25.256	25.4127	25.2199	25.1878	25.229	25.2573	25.6834	26.2645	25.6532	25.6224	25.9569	25.4403	25.7366	26.1103	25.3909	FALSE
P00817	IPP1	27.106	26.8568	26.8725	27.2187	26.8679	27.2473	26.9483	27.1243	27.4198	27.5032	28.4501	29.2	27.7271	28.0897	29.3299	27.7784	28.4814	29.2366	FALSE
P00830	ATP2	25.9165	26.0224	25.9588	25.9639	26.1796	26.0551	26.3315	25.9513	26.3593	25.7687	24.8946	25.1194	25.8066	24.961	25.0694	25.7913	24.99	24.7213	FALSE
P00854	ATP6	18.7295	19.861	18.0071	17.4466	17.7143	18.968	18.8651	19.2518	20.6866	19.7678	18.9029	18.8909	17.7836	18.7192	18.8949	19.427	18.7662	19.0335	TRUE
P00890	CIT1	24.8562	24.5407	24.9871	24.8399	24.7439	24.8603	24.7694	24.7692	25.233	24.5308	24.7513	24.5069	24.3809	24.9692	24.1474	24.5697	25.1294	24.1454	FALSE
P00899	TRP2	23.8385	23.6881	23.7899	23.8882	23.7439	23.9253	23.7694	23.8843	23.5403	24.2103	24.0427	24.2856	24.1918	23.8095	23.7182	24.2478	23.8905	23.7633	FALSE
P00912	TRP1	20.3666	20.9196	19.7534	20.2594	19.9946	20.3026	20.0887	19.4023	20.0956	19.0155	18.3842	17.9869	19.5551	19.4011	19.0226	19.7442	19.1591	19.8837	TRUE
P00924	ENO1	27.5553	27.749	27.6875	27.4703	27.7861	27.4817	27.9332	27.4499	28.8179	27.8178	27.6653	28.1288	27.7331	27.9098	27.9094	27.4929	27.9313	29.0673	FALSE
P00925	ENO2	30.7572	30.6887	30.3679	30.9493	30.7958	30.8809	30.9205	30.9932	31.5395	31.6082	31.2117	31.4918	32.0125	30.944	31.3734	31.9711	31.3582	31.1975	FALSE
P00927	ILV1	24.4116	24.6406	24.2897	24.4054	24.5513	24.6708	24.6708	24.5745	24.4117	24.0511	24.651	25.0983	24.0297	24.0371	25.2334	23.9711	23.9774	25.159	FALSE
P00931	TRP5	25.0911	24.7239	24.9588	25.184	24.986	25.1742	24.9281	25.236	25.0499	25.0146	24.9331	25.4811	25.0179	24.72	25.3913	25.1637	24.9215	25.8687	FALSE
P00937	TRP3	22.5255	22.5022	22.5505	22.5641	22.5733	22.6119	22.7474	22.5973	22.1638	22.4516	22.2551	22.9354	22.3538	22.4944	22.7227	22.4903	22.6847	23.2903	FALSE
P00942	TPI1	28.493	28.3257	28.736	28.1884	27.6322	28.1233	27.7384	28.062	27.6784	25.0906	26.5663	27.2819	24.9942	26.2573	27.3734	25.4595	26.568	27.1317	FALSE
P00950	GPM1	29.7864	29.4263	30.0218	29.5006	29.5236	29.6468	29.6441	29.4197	29.7658	29.4848	29.9729	30.7293	29.1331	29.85	30.9432	29.2038	29.8254	29.9794	FALSE
P00958	MES1	24.164	24.0927	24.0498	24.1411	24.1309	24.2164	24.0414	24.3748	24.1246	23.3274	23.8551	24.4279	23.3563	23.4599	23.5239	23.4025	23.7979	24.2837	FALSE
P01094	PAI3	17.3851	16.7752	18.4503	17.7728	18.0611	18.1968	17.5866	18.9367	19.6387	17.9729	18.4603	18.36	17.233	19.3305	19.8005	18.0547	19.5122	19.0464	TRUE
P01097	INH1	18.0729	18.4936	19.6295	19.883	19.6516	17.6514	20.1003	18.4783	20.1752	21.7996	22.6088	21.4693	22.196	22.996	21.8914	22.0928	22.8688	21.0652	TRUE
P01098	STF1	17.4667	18.5871	17.5663	17.616	17.5408	17.5557	17.4736	17.6904	18.6369	17.6249	20.352	19.2787	16.1686	20.3736	18.7063	17.8395	20.697	19.1231	TRUE
P01119	RAS1	21.2046	21.4712	20.9807	21.2487	21.1081	21.1248	20.8625	21.2304	19.967	21.3141	20.9255	20.6096	21.4938	21.2282	20.4951	21.3477	20.91	20.6295	TRUE
P01120	RAS2	23.5539	23.7979	23.2501	23.3749	23.5353	23.2973	23.3872	23.2498	24.3564	23.9939	23.4267	22.7549	23.9659	23.9569	22.6837	23.9711	24.0107	22.4764	FALSE
P01123	YPT1	24.3629	24.1985	24.7096	24.6644	24.4415	24.6245	24.5118	24.6648	25.2931	24.2666	24.025	23.5005	24.5805	24.4424	23.575	24.7391	24.5819	23.8986	FALSE
P02293	HTB1	27.398	27.7798	27.387	27.5407	27.7171	27.5244	27.6549	27.381	28.9263	27.0207	28.3865	27.3901	26.7975	28.5141	28.5513	27.1272	28.5432	27.5295	FALSE
P02309	HHF1	27.0203	27.061	27.046	27.1211	27.0188	27.1777	27.0072	27.0959	27.2783	23.5018	26.195	24.4876	23.8646	26.9466	25.3406	23.7391	26.1045	24.5672	FALSE
P02381	VAR1	19.8772	18.1546	18.6823	19.8691	20.1366	20.2708	19.5445	20.2797	20.1485	22.5365	23.0515	18.6873	22.7481	23.8366	18.1554	22.5356	23.3144	18.7578	TRUE
P02400	RPP2B	26.493	23.729	26.1659	26.2032	24.5618	26.1362	24.8052	26.5989	24.2872	26.3357	25.7859	25.4745	26.0041	25.3195	24.0694	26.1941	25.3572	24.8604	FALSE
P02406	RPL28	28.6661	28.8967	28.8886	28.4631	28.6692	28.5244	28.6239	28.6584	28.912	28.2387	29.0267	29.1623	28.65	29.1014	30.7397	27.9865	28.3813	29.6139	FALSE
P02407;P14127	RPS17A;RPS17B	27.8262	27.8797	27.8002	27.9192	28.2803	28.191	28.333	28.0072	28.3995	27.4885	28.3245	28.5542	27.6404	28.1314	29.7929	27.5833	28.021	28.3042	FALSE
P02557	TUB2	25.2266	25.0809	25.0421	25.2153	25.3227	25.4258	25.428	25.2395	24.9414	26.148	25.5891	26.3262	26.1795	25.5364	26.5703	26.3353	25.8287	27.263	FALSE
P02829	HSP82	25.0378	25.0848	25.2333	25.1192	24.8422	24.9506	24.7511	24.8163	25.3394	24.8119	25.4165	24.3079	25.1529	25.2573	23.5875	25.5725	26.1669	24.1179	FALSE
P02992	TUF1	23.8562	23.739	23.6752	23.7333	23.7984	23.9754	23.8994	23.9449	23.801	25.1291	24.4401	24.3152	25.1636	24.6142	24.7519	25.1529	24.6681	24.4175	FALSE
P02994	TEF1	31.8636	32.1259	31.8636	31.7258	31.8771	31.8877	31.9141	31.699	32.8552	32.1544	32.1364	32.2854	31.9136	31.1719	31.9432	31.9807	31.4322	31.6108	FALSE
P03069	GCN4	18.8699	18.5765	17.076	17.8715	17.6884	17.1347	17.2844	17.9556	20.2661	17.0293	19.6868	19.1993	18.0766	19.7682	17.9979	16.9825	19.1164	18.999	TRUE
P03871	REP1	21.3316	20.4171	20.8458	21.0591	20.2346	21.0206	20.4655	21.2904	20.2498	18.7319	18.2669	17.9776	18.946	17.94	18.4467	19.3548	19.014	18.8715	TRUE
P03872	REP2	20.3566	19.126	20.0922	20.9508	20.837	20.9622	20.9093	20.8575	19.9148	22.2953	21.2999	19.3061	22.1101	21.5847	20.4737	22.3195	21.555	18.9797	TRUE
P03873	BI2	20.1193	20.0801	20.5656	19.7169	19.7948	19.728	19.7655	19.8718	19.9156	22.035	23.6041	21.3137	21.6358	23.1781	21.5523	21.586	23.26	22.1971	TRUE
P03875	AI1	18.1995	17.7775	17.9844	17.3488	17.8396	18.0695	18.0281	21.0778	19.6514	21.5993	23.3856	18.8804	21.2797	23.8186	18.9252	20.7293	23.26	18.3808	TRUE
P03965	CPA2	25.2026	25.5291	25.1391	25.35	25.5246	25.4496	25.3872	25.4334	25.4063	24.5134	24.9426	25.3478	24.5536	24.8456	25.4125	24.5533	25.0434	25.0804	FALSE
P04037	COX4	21.5387	22.8246	21.6163	21.2647	22.2964	21.7293	22.1707	21.4757	20.4111	24.8119	26.9019	27.3638	24.3992	26.1887	27.409	24.3337	26.7144	27.8409	TRUE
P04039	COX8	20.6525	17.3023	20.8315	18.1448	18.004	20.5428	16.6278	20.7214	19.8062	17.6109	21.9706	19.5491	17.3379	23.1248	23.1167	21.0988	22.8357	22.7466	TRUE
P04046	ADE4	23.9081	23.6776	23.6752	24.0667	24.0054	24.0078	23.8994	24.0747	24.0146	24.7736	24.8601	25.3585	24.4525	24.5281	25.3294	24.5806	24.5595	25.4546	FALSE
P04050	RPO21	23.1015	23.0974	22.9382	23.0804	23.1727	23.2164	23.1569	23.236	23.1994	23.6988	23.7296	23.0133	23.6682	23.7249	22.8191	23.6998	23.769	22.8965	FALSE
P04051	RPO31	22.2983	22.2444	22.1873	22.1133	22.1281	22.1336	22.0653	22.2851	21.8987	21.6253	22.5678	21.4211	21.5644	22.2526	21.3849	21.6031	22.1947	21.4764	FALSE
P04076	ARG4	23.6585	23.5578	23.7241	24.0895	24.1024	24.0551	24.1218	23.9193	23.2537	22.9805	22.58	23.1228	23.2125	23.1639	23.2687	23.4268	23.301	23.8878	FALSE
P04147	PAB1	26.2996	26.0927	26.0933	26.1857	25.9899	26.1742	25.9623	26.236	26.0844	27.7077	27.7885	27.803	27.4927	27.0565	27.4944	27.5765	27.3161	27.1431	FALSE
P04161	ADE8	21.7352	21.2472	21.9514	21.8444	21.6042	21.8735	21.8384	21.886	21.4524	21.6761	20.4925	21.1914	21.4432	20.5501	20.7385	21.4316	20.7052	21.0184	FALSE
P04449	RPL24A	27.6971	28.3381	27.7945	27.588	27.6569	27.6708	27.4788	27.6519	28.4399	25.6414	25.396	25.71	25.8906	25.6478	26.8843	25.586	25.534	26.4564	FALSE
P04456	RPL25	27.3284	27.5421	27.1922	27.4189	27.7634	27.7627	28.0024	27.7523	27.6556	27.656	28.0839	28.78	27.9077	28.2952	29.7828	27.6873	27.5888	28.1028	FALSE
P04650	RPL39	26.4338	26.1764	25.9971	25.8621	25.7017	25.7781	25.0301	25.5157	25.88	25.487	25.0515	24.5819	25.9392	25.2772	25.4676	25.6232	24.9171	25.4212	FALSE
P04786	TOP1	20.0471	20.1052	20.2394	20.3119	20.394	20.2493	20.1458	20.3935	20.5832	18.959	19.0973	19.0373	19.1262	19.3911	19.185	19.2106	19.0703	19.2747	TRUE
P04801	THS1	25.843	25.7565	25.6677	25.6943	25.6384	25.6708	25.6062	25.8093	25.4545	26.1849	26.2321	25.7016	26.0795	26.1568	25.3442	26.061	26.2721	25.8155	FALSE
P04802	DPS1	25.5266	25.2309	25.5121	25.4204	25.2134	25.3986	25.2411	25.4604	25.2391	25.0471	25.3505	24.6704	25.1494	25.4276	24.7352	25.2444	25.6364	25.2248	FALSE
P04803	MSW1	19.0939	17.4018	19.5362	18.7333	17.8761	18.996	19.3317	19.3082	20.3212	20.226	19.0169	18.141	20.4148	19.5475	18.8699	20.0559	19.3441	19.5609	TRUE
P04806	HXK1	23.7371	23.6459	23.7807	24.0437	23.9423	23.9338	23.8827	23.9019	23.4608	25.2317	24.8349	24.2931	25.5778	25.0449	24.0958	25.298	25.4237	23.9618	FALSE
P04807	HXK2	27.6723	27.1484	27.5654	27.7922	27.7171	27.7508	27.6426	27.703	27.9912	29.1003	29.0597	28.4704	28.9801	29.0492	27.8588	28.9916	29.4245	27.9026	FALSE
P04817	CAN1	20.1309	20.0545	19.9148	20.1484	20.1366	19.8522	19.6261	20.0591	17.7061	20.226	18.2799	18.2233	21.1479	19.3158	19.6234	21.0372	17.7934	19.4216	TRUE
P04819	CDC9	22.9809	22.8284	23.1055	23.3119	23.2	23.2841	23.2247	23.4182	23.4566	24.2597	23.1364	22.7571	24.0908	23.4599	23.2053	24.2681	23.2875	23.2076	FALSE
P04821	CDC25	19.6995	19.6374	19.8738	19.7095	20.1478	19.8194	20.1232	19.9279	18.8205	20.0702	19.2253	18.7905	19.9966	19.7367	19.3245	19.7597	19.1975	18.4899	TRUE
P04840	POR1	26.2635	26.3781	26.1922	26.4308	26.5748	26.5103	26.6113	26.4075	26.3843	26.5394	26.7214	27.263	26.3578	26.3929	26.7794	26.3933	26.5195	26.8127	FALSE
P04911;P04912	HTA1;HTA2	26.602	27.5277	27.0363	26.9139	27.0933	26.9672	26.9976	26.9128	27.5363	26.5032	28.4459	26.197	25.9246	28.7525	27.7309	26.2376	28.2866	26.6701	FALSE
P05030	PMA1	28.3244	28.3949	28.3407	28.1484	28.2961	28.1371	28.2047	28.3292	28.2783	27.3074	27.425	26.9458	27.6211	27.6478	27.813	27.4192	27.8003	28.2043	FALSE
P05066	PHR1	19.0438	18.3182	17.0032	18.003	18.7839	17.41	18.3863	17.5674	19.6716	17.2394	19.4153	18.5586	17.1091	18.9349	18.7972	17.1672	17.9392	19.5515	TRUE
P05085	ARG81	18.9977	17.4623	17.6538	17.0956	16.9949	17.0526	17.1596	17.4849	20.166	15.9678	19.4642	18.2473	15.8221	16.9397	19.645	15.6239	16.9044	19.8344	TRUE
P05150	ARG3	21.5561	21.0674	21.2448	21.9071	21.3557	21.5647	21.1569	21.4472	18.9504	20.7049	20.8631	21.0507	20.3858	20.2818	20.5161	20.5017	20.5137	21.0342	TRUE
P05317	RPP0	28.6118	28.0907	28.2684	28.5024	28.3951	28.6739	28.5266	28.7092	29.0835	29.1338	28.507	28.346	28.9366	28.5419	28.5473	29.0897	28.6759	28.031	FALSE
P05318	RPP1A	25.3504	22.8928	25.1026	24.8354	23.8072	24.7781	24.2638	25.4604	25.0844	25.1629	24.9331	25.1194	24.8777	23.8544	22.115	25.0237	24.253	23.1706	FALSE
P05319	RPP2A	27.4279	27.1484	27.783	27.2859	27.3273	27.4452	27.3857	27.215	26.2573	27.3488	27.2551	26.9458	27.5207	26.9672	26.0604	27.1727	27.1576	26.7379	FALSE
P05373	HEM2	22.9283	22.6671	22.7843	22.4657	22.4787	22.516	22.6795	22.5197	22.5737	23.0219	23.2367	23.7806	22.9077	22.5057	23.1457	22.8897	22.7454	23.574	FALSE
P05374	CHO2	22.4459	22.2612	22.3949	22.345	22.1562	22.401	22.1261	22.623	22.1006	21.5547	21.5028	20.9487	21.7424	22.138	21.5875	21.7602	21.8412	22.1652	FALSE
P05375	OPI3	22.9825	22.7747	22.3754	22.2567	22.1672	22.4083	22.2378	22.5756	20.3532	22.1169	21.2999	20.9933	21.2098	20.7384	20.6555	21.1168	20.6213	21.768	TRUE
P05453	SUP35	24.0222	24.0367	23.8961	23.9054	24.0207	23.9836	24.0638	24.1576	24.3222	25.4959	25.7432	25.883	25.087	24.8894	25.1807	25.1745	25.1445	25.1634	FALSE
P05626	ATP4	22.6114	23.2696	22.9742	22.9257	23.2267	22.9721	23.0638	23.0433	23.6874	22.5434	21.4613	21.9143	22.6005	21.5147	21.8212	22.5988	21.7255	22.0342	FALSE
P05694	MET6	30.2086	29.7964	29.9971	29.9557	29.7171	29.8877	29.7868	30.0374	30.2986	30.0486	29.5636	30.1825	29.975	29.207	30.0876	29.9451	29.5163	30.1488	FALSE
P05737	RPL7A	28.6215	28.8159	28.7331	28.3062	28.542	28.2557	28.3634	28.2879	28.3077	25.8446	26.5861	26.5181	26.1149	26.635	27.7309	25.8708	26.4679	26.7983	FALSE
P05738	RPL9A	27.9905	28.2876	28.0604	28.0014	28.0519	28.1047	28.136	28.0021	28.2019	25.819	25.9473	26.263	26.5345	26.3637	27.2609	26.5	26.5079	26.8549	FALSE
P05739	RPL6B	26.3889	26.7859	26.5721	26.3871	26.6752	26.3169	26.5199	26.3054	26.1476	24.1959	25.0646	25.4679	24.3312	24.9445	26.377	24.5255	24.8169	25.3871	FALSE
P05740	RPL17A	27.8036	28.2085	27.9871	27.6968	27.9653	27.7567	27.9927	27.734	28.4399	25.4234	26.9729	26.8977	25.5884	27.22	29.1148	25.1346	26.0494	26.3224	FALSE
P05743	RPL26A	27.4644	27.7239	27.2929	27.4631	27.6196	27.5103	27.4788	27.3653	27.1862	25.2906	27.4909	27.8977	25.2797	27.22	28.6439	25.3779	27.0413	27.709	FALSE
P05744	RPL33A	27.8595	27.9625	27.7241	27.1752	27.5942	27.4889	27.6973	27.1243	26.8543	24.8902	26.3612	26.5339	24.5372	26.146	27.0627	24.4506	25.8426	25.9695	FALSE
P05745	RPL36A	19.3219	19.9614	19.2164	21.1192	21.8301	22.0828	22.6304	22.0402	22.7624	22.1502	21.7599	20.5005	22.2015	22.483	22.9944	22.1405	21.5996	21.042	FALSE
P05747	RPL29	22.2239	22.7747	22.6592	22.5335	22.8457	22.2412	22.8994	22.8265	22.977	19.4987	20.4822	20.4798	20.3955	22.1056	23.1355	20.2854	21.4324	21.1399	FALSE
P05748	RPL15A	28.4056	27.5775	28.0933	27.7273	26.9302	27.8768	26.9483	27.7763	27.1312	22.6573	24.8651	25.1152	25.0719	26.9976	28.5068	24.8906	27.4664	28.7205	FALSE
P05749	RPL22A	26.7275	26.8683	26.4524	26.132	26.7112	26.2112	26.4366	26.1224	25.9563	24.3007	25.8119	26.1173	24.1056	25.7795	27.2706	24.4025	25.2806	26.6172	FALSE
P05750	RPS3	28.4965	28.8712	28.6051	28.4558	28.5015	28.6094	28.6702	28.3928	29.2175	27.8924	27.3647	27.337	27.8259	27.6605	28.2755	27.8807	27.6026	28.0493	FALSE
P05755	RPS9B	25.8385	26.4318	26.0305	25.8554	26.0188	25.3801	25.4309	25.4151	25.0775	23.9601	23.3717	24.3514	24.0529	24.5985	25.7295	23.4972	24.3211	25.2248	FALSE
P05756	RPS13	28.528	29.0635	28.712	28.6999	29.0496	28.7357	28.9051	28.5956	29.6868	28.0309	28.3994	28.6408	28.0682	28.3668	29.9851	28.0754	27.7823	28.6543	FALSE
P05759	RPS31	27.7093	27.0509	27.4096	27.7333	27.5618	27.7021	27.5131	27.6777	27.6556	27.1386	28.0184	27.4989	27.2878	27.8883	27.7025	27.3012	27.8357	27.2525	FALSE
P05986	TPK3	20.1309	20.3969	20.0188	20.2911	19.8645	20.5516	19.9159	20.4615	19.5853	19.9377	19.5039	19.6693	19.5695	18.9524	19.5191	19.9259	19.706	19.6728	TRUE
P06100	CDC36	21.4482	21.1956	21.3432	21.2433	21.271	21.2493	21.3145	21.3011	20.7732	22.852	22.8103	23.2736	22.4571	22.5545	21.7114	22.6409	22.6256	21.3435	TRUE
P06101	CDC37	22.8438	23.0154	22.9661	23.2989	23.2659	23.0238	23.0712	23.1794	23.0925	24.9429	24.5921	23.8224	24.8863	24.3822	23.115	25.0973	24.5311	23.3748	FALSE
P06102	NOT3	21.7579	21.8018	21.5527	21.7524	21.7064	21.6411	21.7006	21.6059	21.7624	21.9584	22.3967	22.1689	21.6682	22.0937	21.9074	21.8526	22.0925	21.459	FALSE
P06103	PRT1	24.0609	23.5464	23.8616	24.0202	23.8931	24.0705	23.9643	24.2009	23.5717	24.1739	23.9044	23.7376	24.1056	23.8456	23.8063	24.0277	23.8263	23.8878	FALSE
P06104	RAD6	20.3265	18.5814	20.7356	20.6904	19.7948	20.8307	20.3919	20.6731	21.1349	22.2569	20.0912	18.2035	21.9545	20.3335	18.8472	22.645	20.8597	19.6948	TRUE
P06105	SCP160	25.3252	25.1875	25.3058	25.35	25.3134	25.4077	25.3391	25.5468	25.3508	25.9212	26.4367	25.9947	25.9204	26.1728	25.801	26.0257	26.246	25.3756	FALSE
P06106	MET17	29.0518	29.2062	28.9516	28.8979	28.7317	28.8294	28.8063	28.7278	28.684	26.8237	27.8015	29.134	26.7391	27.3115	28.6551	26.9711	27.7763	29.3833	FALSE
P06115	CTT1	19.8632	20.0021	19.8315	19.6808	19.588	19.3713	20.0172	19.9001	20.3871	20.2031	20.7727	21.9969	20.1071	20.4599	20.5471	20.0683	20.8887	21.8325	TRUE
P06168	ILV5	27.106	26.6592	26.9361	27.0553	26.9097	27.0376	26.8659	26.9343	27.3208	26.7391	26.8273	27.2912	26.6016	26.3481	27.0056	26.6998	26.7144	27.6057	FALSE
P06169	PDC1	30.7424	30.9272	30.5654	30.5492	30.6259	30.8945	30.2703	30.8305	31.4349	30.3116	30.7299	31.0785	30.4909	30.0684	30.8732	30.3436	30.1921	31.2966	FALSE
P06174	HEM4	19.5252	19.821	20.2608	19.5518	20.1366	19.645	20.2006	19.2559	20.1891	18.1574	18.5009	18.6616	18.663	18.3787	19.6158	18.4755	18.5333	19.2455	TRUE
P06182	CYC3	19.4085	19.9476	19.786	19.9105	20.422	20.1365	20.4474	20.0591	19.8449	23.7687	23.4796	23.1591	23.3563	23.6555	22.4574	23.2341	23.5137	22.1142	TRUE
P06197	PIS1	22.7711	22.3479	22.61	22.6461	22.0673	22.4632	21.814	22.7055	20.2193	20.6967	19.1781	20.448	21.41	21.0664	21.441	21.4074	21.3037	21.9494	TRUE
P06208	LEU4	24.9123	24.7931	24.7945	24.9516	24.8594	25.0744	24.8315	25.1392	24.824	25.1922	25.0946	25.3936	24.7175	24.7441	25.4369	24.8553	24.7494	25.4175	FALSE
P06242	KIN28	21.8134	22.1661	21.9935	21.468	21.5116	21.3937	21.5524	21.3117	20.1649	21.5456	20.839	18.8375	21.0406	21.3284	18.899	21.3221	20.8958	20.0868	TRUE
P06244	TPK1	20.2957	20.5418	20.0313	20.0529	20.4853	20.1482	20.5182	20.2797	20.4068	19.1805	17.5906	18.5516	19.4256	17.8574	18.6398	19.3887	18.7347	19.8646	TRUE
P06245	TPK2	21.8097	21.8322	21.7695	21.7295	21.7513	21.7137	21.7892	21.3935	21.8224	20.8372	19.3538	19.843	20.6358	20.2062	20.278	20.9327	20.019	21.3179	FALSE
P06634	DED1	25.3782	25.5663	25.4289	25.5296	25.6409	25.582	25.4981	25.6545	25.824	26.5091	26.8145	26.5465	26.0776	26.2505	25.9463	26.1781	26.5397	26.0733	FALSE
P06700	SIR2	19.2855	18.772	19.1388	18.9784	18.6622	18.8599	18.5636	19.1036	20.2934	19.7222	19.2453	19.0564	19.3852	19.5057	18.7906	19.5571	19.5669	19.7677	TRUE
P06701	SIR3	18.4043	18.2278	18.9264	18.821	18.3851	18.8813	18.6711	19.2847	20.3678	18.9833	17.5784	19.1014	19.0281	18.003	18.6176	18.634	18.5759	19.4822	TRUE
P06704	CDC31	20.8841	19.1887	21.1677	20.9899	20.6601	20.7486	20.7712	20.9752	21.3964	22.8128	23.3856	23.2645	22.7443	22.9437	23.0604	22.6594	23.0673	22.4502	TRUE
P06738	GPH1	21.2748	21.5418	21.3332	21.3625	21.3264	21.3336	21.344	21.5843	20.6357	20.1798	20.4613	20.0577	20.6762	21.4365	19.9284	20.6242	21.5276	20.6086	FALSE
P06773	DCD1	20.0594	19.8229	19.7637	19.2813	19.4153	19.4927	19.4131	19.3736	20.3716	19.6861	18.8477	18.8062	19.7984	19.4039	18.9573	19.8373	18.9314	18.7365	TRUE
P06774	HAP2	18.6049	17.9455	18.3191	17.8494	18.6815	17.8392	18.1983	18.0466	20.3539	20.5041	19.6886	18.2843	20.6762	20.1725	19.7578	20.3065	20.3461	19.8146	TRUE
P06775	HIP1	19.6743	19.4209	19.3347	19.6552	18.6803	19.4286	18.7516	19.3004	20.4664	19.0007	20.3175	19.3324	18.9099	20.2391	19.6199	18.6369	20.1445	19.2975	TRUE
P06776	PDE2	18.3641	18.0365	18.4629	18.6314	17.6772	18.5436	18.1966	18.7629	19.1948	17.816	18.0173	18.9993	18.0414	17.0469	18.2404	18.3822	18.466	19.0797	TRUE
P06777	RAD1	19.1023	17.8706	17.7793	18.981	18.2499	17.3633	17.9278	18.2292	20.1572	18.6944	19.2375	18.1162	17.1146	17.1272	18.595	18.0342	16.7281	18.5607	TRUE
P06778;P06778-2;P06778-3	RAD52	18.999	18.0123	18.8205	18.6522	18.0538	18.3733	18.6284	18.7302	19.4064	18.7497	19.4251	18.5366	18.9037	17.9571	19.7533	19.0093	18.1704	18.6508	TRUE
P06779	RAD7	17.7674	18.6645	17.7889	17.7898	18.0508	17.901	17.2759	17.8072	20.2891	18.2646	17.625	18.8506	18.0261	18.0276	19.6872	18.1377	17.8677	19.9268	TRUE
P06780	RHO1	23.5321	23.402	23.2634	23.8174	23.2914	23.6452	23.1844	23.6954	23.8784	22.4805	22.9255	22.7441	22.7538	23.0151	23.7295	22.434	23.354	24.4907	FALSE
P06781	RHO2	19.8632	20.2359	20.5912	20.1713	20.1024	20.1009	20.1898	20.008	20.032	19.8269	17.334	18.1174	19.0294	18.0261	18.9841	19.1705	18.3615	18.3666	TRUE
P06782	SNF1	21.6766	21.9476	22.0621	22.2187	22.2838	22.1039	22.2405	22.1995	22.2044	23.3141	23.9798	23.448	23.6582	24.3575	26.2609	23.3272	23.6039	24.8549	FALSE
P06785	CDC21	22.5669	23.0236	22.6163	22.4234	22.4963	22.1912	22.4107	22.1794	22.1843	23.4296	22.5054	22.1127	23.3057	22.6037	22.0871	23.2613	22.867	21.9327	FALSE
P06786	TOP2	21.7198	21.3079	21.8563	21.7973	21.7402	21.8197	21.693	21.8966	21.3744	20.6382	20.4925	19.3116	20.9837	21.0603	20.4951	20.9727	20.867	20.6086	FALSE
P06787	CMD1	22.7598	20.7786	22.5396	22.9672	22.0554	23.1336	22.413	23.1794	20.0699	23.5479	23.7832	23.3936	23.3809	23.6955	22.2436	23.1183	23.4175	21.9577	TRUE
P06839	RAD3	19.5785	19.3163	19.7849	19.5166	19.1804	19.4699	19.2996	19.594	19.7569	19.0294	17.9697	18.5859	19.045	18.5605	18.5204	19.2063	19.1803	19.7298	TRUE
P06843	SPT2	18.341	18.3672	17.3541	17.9398	18.4144	17.3768	18.1488	18.1412	20.3401	19.7223	18.9993	18.8092	19.9708	20.2172	18.747	19.8562	19.9791	18.5407	TRUE
P06844	SPT3	17.449	19.5296	18.5221	18.8039	18.6592	18.9505	18.7251	18.773	20.7322	19.5631	18.9469	19.564	20.3159	18.5643	18.663	20.5555	18.4488	19.326	TRUE
P07143	CYT1	21.5988	21.8838	22.0094	21.5224	21.516	21.5294	21.5096	21.0963	19.4902	22.5772	22.7098	22.7288	22.4779	22.5588	22.5004	22.3754	23.0562	22.7273	TRUE
P07149	FAS1	26.6408	26.5635	26.6116	26.6968	26.6873	26.7327	26.6364	26.8348	26.9638	25.8539	26.3804	25.9529	25.9225	26.2706	25.9963	26.1691	26.6094	26.8127	FALSE
P07170	ADK1	25.5376	25.8568	25.2929	25.9075	26.0073	25.9589	26.1324	25.9106	26.6162	28.0104	27.1467	27.5925	27.897	27.085	27.7449	27.9398	27.0413	26.7304	FALSE
P07172	HIS5	23.5648	23.5349	23.426	23.6943	23.8679	23.8823	23.9241	23.8484	23.446	23.6145	23.4401	23.7592	23.4408	23.7152	23.9963	23.5643	23.7494	24.3639	FALSE
P07213	TOM70	23.5321	23.9178	23.4378	23.5269	23.6582	23.6034	23.5118	23.5013	23.7827	24.8676	24.8946	24.5005	24.698	24.4715	23.9583	24.7535	24.7739	23.7152	FALSE
P07236	MST1	18.6321	18.5857	18.7727	18.9437	18.6405	18.6152	18.8803	18.2633	19.6391	18.3231	19.3107	19.4276	18.0032	17.5827	18.4777	17.9588	17.684	19.4583	TRUE
P07244	ADE5,7	24.9825	24.8359	24.8616	25.2358	25.0987	25.3006	25.1254	25.4151	25.118	25.3307	25.4893	25.6474	25.2532	24.9855	25.1642	25.3779	25.3797	25.4212	FALSE
P07245	ADE3	26.1004	26.1616	26.0783	26.2375	26.3289	26.2792	26.3679	26.3381	26.8342	26.9473	26.6936	26.4228	26.9392	26.5281	26.4265	26.8862	26.5397	26.2671	FALSE
P07246	ADH3	27.2215	26.7365	27.0169	27.1573	26.8248	27.1233	26.8118	27.0473	27.0218	27.1386	27.5307	28.2049	26.786	27.0273	28.2658	27.0217	27.1294	28.2419	FALSE
P07248	ADR1	20.0222	19.8024	20.1846	19.883	20.1366	19.8945	19.9419	20.021	20.3203	20.1798	20.1047	19.5039	20.0712	20.004	18.1813	19.9394	20.0831	19.2275	TRUE
P07250	ARG82	17.9898	17.7282	18.8996	17.3274	18.4929	18.0644	18.5587	18.7645	20.235	19.299	18.2881	18.246	19.2595	19.5221	18.7892	19.1928	18.7149	18.5962	TRUE
P07251	ATP1	26.1869	26.1966	26.1409	26.0895	26.2134	26.1343	26.1111	25.997	25.6279	24.6253	24.3717	25.033	24.9329	24.7103	25.2609	24.8774	24.6628	25.0993	FALSE
P07253	CBP6	19.463	17.9704	18.6433	19.6588	19.4226	19.5834	19.3293	18.4322	19.8234	21.1739	21.0286	19.929	21.0772	21.6226	20.215	21.0308	21.2544	19.6797	TRUE
P07255	COX9	21.7466	21.731	21.587	21.8119	21.8405	21.884	21.7856	21.6812	20.0285	21.3666	22.5231	19.4687	21.471	22.8877	19.0513	21.4411	22.8615	20.8325	TRUE
P07256	COR1	23.1324	23.139	23.0697	23.3749	23.4809	23.4702	23.4788	23.4663	23.2119	22.852	23.5181	23.7376	22.5622	23.5057	23.5497	22.9727	23.9604	23.4235	FALSE
P07257	QCR2	24.206	24.1985	24.27	24.1192	24.2134	24.1813	24.2766	24.1794	23.3654	21.5949	23.3576	24.3866	22.056	23.4246	24.575	21.9019	23.4422	24.0322	FALSE
P07258	CPA1	22.8824	22.9545	22.7751	22.9458	23.042	23.0442	23.1844	22.9449	22.7927	23.0734	22.7556	23.5005	22.8039	22.9168	23.5875	23.0943	23.0562	24.4399	FALSE
P07259	URA2	25.7032	25.5578	25.7408	25.6593	25.737	25.7591	25.7419	25.8552	25.7616	25.1404	25.952	25.4908	25.1987	25.7297	25.1683	25.1383	25.6681	25.6811	FALSE
P07260	CDC33	25.3904	25.3307	25.5287	25.1411	24.9423	25.0744	24.9281	24.9019	24.2019	23.9601	24.6852	24.9693	23.7557	24.3761	25.0783	24.0897	24.694	24.5672	FALSE
P07261	GCR1	18.9422	18.067	17.086	16.2244	17.7456	16.524	17.133	17.8208	20.3765	17.9041	19.4439	18.5646	17.8649	17.3965	17.9769	17.9705	17.4433	19.1655	TRUE
P07262	GDH1	26.0378	25.97	25.8703	25.9075	25.8973	25.8669	25.8994	25.8507	25.8603	25.8539	25.2851	25.1485	25.7674	25.1532	24.7629	25.7072	25.3178	24.9721	FALSE
P07263-2	HTS1	24.0456	23.4395	24.0802	24.1339	23.9342	24.3863	24.0187	24.4182	23.7861	23.8446	23.9613	24.3079	23.7367	23.5825	24.2531	23.7293	23.8263	23.519	FALSE
P07264	LEU1	23.7081	23.8265	23.5613	24.4114	24.2659	24.4408	24.2313	24.3557	23.7877	24.6937	24.914	25.2931	24.5536	24.7865	25.2726	24.644	24.6523	25.3443	FALSE
P07266	MRS1	17.8009	18.0607	18.4824	18.809	19.3568	18.7003	18.8191	18.3676	20.4001	19.3897	17.9948	18.8691	19.4512	18.7185	18.7057	19.1448	18.9429	18.2699	TRUE
P07267	PEP4	24.447	23.6776	23.9871	24.2119	23.7159	24.167	23.6364	24.1054	23.6963	25.4234	25.8425	26.6415	25.0908	25.1241	26.141	25.1048	25.3376	26.2837	FALSE
P07269	PHO2	18.2947	18.4298	18.159	18.908	18.3907	18.718	18.8118	18.6296	20.8421	20.4172	20.8062	18.2419	20.5162	21.1553	19.4597	20.5643	20.7922	18.1334	TRUE
P07270	PHO4	19.2507	18.0329	19.5138	19.6123	19.3885	19.6265	19.835	19.7195	19.9031	21.4271	20.294	20.8142	21.4756	20.6836	20.867	21.7754	20.3975	20.3561	TRUE
P07271;P07271-2	PIF1	18.0176	18.0514	17.6861	17.9167	18.4197	16.9224	18.4282	17.4859	19.0148	19.7095	18.8192	19.0701	19.5269	18.9276	18.1836	19.3572	18.2841	19.3506	TRUE
P07273	DST1	22.0159	22.2245	21.9903	21.8726	22.0908	21.9389	22.0653	21.7333	22.1741	23.035	23.7076	24.3005	22.7329	23.2062	24.4438	22.7792	23.0626	24.1454	FALSE
P07274	PFY1	23.3442	22.316	23.0996	23.1368	22.5878	22.8611	22.6502	22.8665	22.2824	22.2652	21.6064	22.2447	21.2585	20.2499	21.2593	20.9924	19.7841	17.9544	FALSE
P07275	PUT2	22.3813	22.3106	22.1477	22.4138	22.2107	22.3912	21.9257	22.2851	22.4095	22.7765	22.7705	23.0957	22.5361	22.4784	22.5395	22.5333	22.5253	22.2588	FALSE
P07276	RAD2	16.8283	18.114	17.112	16.164	16.5775	16.1086	16.5631	17.3875	20.4851	18.6004	18.2503	18.0118	19.5183	19.1224	18.3373	18.5627	18.0998	18.8573	TRUE
P07277	ERG12	22.28	21.8619	22.1873	22.2351	22.0966	22.3514	22.0172	22.056	22.0898	21.5816	21.177	21.5807	21.3463	20.5588	20.8588	21.4459	21.3514	18.5009	TRUE
P07278	BCY1	22.8206	22.9971	22.7899	22.9607	23.1167	22.9655	23.0459	22.7194	22.9593	23.9516	24.0775	23.588	23.9162	24.2404	23.5109	23.9793	24.3733	22.97	FALSE
P07281	RPS19B	28.0055	28.7048	28.297	28.2058	28.4243	28.2808	28.3894	28.0718	28.7282	28.4624	28.5268	28.77	28.332	28.2497	29.575	28.2889	28.1151	28.7356	FALSE
P07283	SEC53	26.0911	25.8706	26.1499	25.6819	25.4725	25.8334	25.6586	25.6929	25.3732	25.1253	25.6365	26.5758	25.1277	25.2838	26.4911	25.0513	25.4962	26.9093	FALSE
P07284	SES1	25.8562	25.6298	25.7922	25.7066	25.4156	25.6909	25.565	25.6979	25.9526	26.0471	26.2263	26.5681	25.8949	25.9733	26.3088	26.0571	26.1943	26.6415	FALSE
P07285	TRP4	21.7504	21.9018	21.9046	21.6583	21.8266	21.3181	21.594	21.6607	21.8547	21.3871	21.3745	21.847	21.2532	21.2975	21.2214	21.2203	21.6847	22.3871	FALSE
P07342	ILV2	24.2996	24.2696	24.1246	24.7042	24.7159	24.7156	24.7279	24.8348	24.4008	25.8	25.77	25.548	25.8928	25.6427	25.3698	25.9628	25.7739	25.1499	FALSE
P07347	ARD1	22.3416	21.324	22.1391	22.2215	21.7876	22.3514	22.1789	22.401	19.3667	22.168	21.2702	21.5462	22.1876	21.8348	21.6837	22.1405	21.7651	21.211	TRUE
P07560	SEC4	24.0222	24.061	24.4378	24.1118	24.152	24.0473	24.3082	23.9364	23.8909	22.5838	21.8551	21.8909	23.3931	23.22	23.215	23.2881	23.301	23.2952	FALSE
P07702	LYS2	22.6382	22.7168	22.7317	22.9508	22.9031	22.9321	22.8693	23.1069	22.5853	22.206	22.2851	22.6773	22.1247	22.2227	22.0871	22.3169	22.4997	22.8325	FALSE
P07703	RPC40	23.1852	23.1314	23.0802	23.246	23.5029	23.2973	23.5333	23.33	22.8419	22.7996	23.3856	23.9123	22.8733	23.1496	23.6837	22.8108	23.2177	23.6007	FALSE
P07806	VAS1	25.4499	25.2765	25.5369	25.5213	25.5981	25.5604	25.5333	25.6519	25.7052	24.7441	24.8349	25.0507	24.9536	24.9936	25.2648	25.0356	25.2142	25.6843	FALSE
P07807	DFR1	18.168	18.2706	18.3872	18.3491	18.4309	18.3155	18.1428	18.7848	20.0006	18.8692	18.4338	18.2382	19.093	18.44	19.4561	19.3078	18.4862	19.9333	TRUE
P07834	CDC4	16.8109	17.9787	16.4828	17.4679	15.7045	17.4537	16.2832	17.923	19.8299	18.4999	19.1331	18.87	18.179	16.8776	19.6895	18.3627	17.3708	19.104	TRUE
P07866	LTE1	17.7648	18.4661	18.0938	16.9678	17.6019	18.131	17.4105	18.1631	20.1814	18.5028	18.4095	17.5525	18.408	18.4738	19.1687	18.3407	18.1541	18.9515	TRUE
P07884;P07884-2	MOD5	18.0058	18.1102	17.4864	17.5769	16.8095	17.8238	18.2194	18.2498	20.2274	16.9903	19.0212	19.2371	18.1065	17.495	18.5594	17.6441	16.9221	18.8342	TRUE
P07991	CAR2	23.0956	23.0137	23.2095	23.2049	22.9277	23.2025	23.0064	23.0747	22.7556	23.1061	23.5921	24.8069	23.2927	23.4482	24.9775	23.2613	23.7592	25.8521	FALSE
P08004	CHS1	20.7313	20.4856	20.7954	20.7061	20.546	20.7018	20.5182	20.7682	20.9049	21.2089	21.2398	20.6932	20.9043	21.2712	19.2251	20.7979	21.0768	21.4879	TRUE
P08018	PBS2	20.3566	20.6395	20.3532	20.3015	20.375	20.313	20.3537	20.499	20.2686	20.8223	19.9524	19.8687	20.4525	20.0542	20.0515	20.5903	19.91	19.9218	TRUE
P08067	RIP1	21.8061	21.8656	22.2367	22.0955	22.454	21.6698	22.4877	21.6016	22.5304	23.5592	23.4796	23.0665	23.6276	23.8186	23.1725	23.7391	24.0831	22.6243	FALSE
P08153	SWI5	17.0996	18.4969	18.6542	18.0695	17.8061	19.0467	18.0009	18.3078	20.0836	22.0702	21.8551	18.4299	22.0651	22.1438	19.8321	21.9661	22.1889	19.2817	TRUE
P08417	FUM1	22.976	23.2556	23.0204	23.3749	23.6384	23.5494	23.6062	23.623	23.8626	24.6885	24.5244	24.878	24.5858	24.635	25.1642	24.8237	24.8027	25.2032	FALSE
P08425	MSF1	17.9123	18.1154	17.4007	17.8083	18.515	17.1901	18.208	17.8381	20.3329	17.8992	18.9536	18.6359	18.0893	18.798	18.6913	18.0143	17.9906	19.4732	TRUE
P08432	SPE1	20.4714	20.2806	20.4494	20.714	20.4675	20.5069	21.0594	20.5624	19.9909	20.9168	19.9871	20.2041	20.3563	19.7642	19.8768	20.7371	19.8815	20.0769	TRUE
P08456	CHO1	23.28	23.3765	24.1026	23.6234	23.8931	23.8379	23.8659	23.9106	23.8563	24.0984	24.7131	22.6049	24.559	25.5664	23.6837	24.7048	25.4268	23.519	FALSE
P08465	MET2	23.3813	23.5349	23.2501	23.5489	23.3774	23.3739	23.7139	23.3557	23.7122	25.0063	24.1446	23.9505	24.5963	24.0449	23.4844	24.7583	23.9604	23.1198	FALSE
P08466	NUC1	20.8421	20.551	20.9999	20.9835	21.224	20.9819	21.1514	21.0528	19.8887	21.1502	21.644	22.2323	21.0219	22.2897	23.5369	21.1287	21.9892	23.5468	TRUE
P08518	RPB2	22.9433	23.0785	22.9645	23.0155	22.9359	23.0317	22.8827	23.1794	22.776	23.5018	23.4534	22.2721	23.4172	23.4365	22.575	23.4741	23.3669	23.3561	FALSE
P08524	ERG20	25.7081	25.5435	25.4553	25.584	25.5138	25.5131	25.536	25.5128	25.7271	24.2597	24.1609	24.9172	24.6832	24.9733	25.5687	24.7773	25.1332	26.0517	FALSE
P08525	QCR8	20.4056	20.6984	20.1506	20.1484	20.2555	20.1129	20.2843	20.0465	20.1429	19.7907	21.5727	19.6795	20.1651	21.6716	18.224	19.8984	21.7494	19.5417	TRUE
P08536	MET3	26.4616	26.8218	26.235	26.4989	26.1898	26.1343	26.2114	26.2921	26.8583	26.8119	26.183	26.4125	26.6531	25.7103	25.9267	26.7245	26.2213	26.3224	FALSE
P08539	GPA1	20.6845	20.4171	20.3828	20.7372	20.8577	20.7409	20.876	20.7214	21.0395	19.7622	20.8062	17.7342	19.8906	21.5804	19.8491	20.1048	21.4075	20.0981	TRUE
P08566	ARO1	23.8115	23.8452	23.8351	23.8968	23.8679	23.9422	23.7963	24.0513	23.6693	23.5018	23.6739	23.3254	23.4525	23.7441	23.1971	23.5533	23.7394	24.1086	FALSE
P08593	MSS18	18.3862	18.4336	18.8798	17.6339	17.7373	17.3998	17.2203	17.9764	19.3769	19.1727	18.5463	18.5651	18.7494	18.1701	18.5446	18.9859	18.584	19.1948	TRUE
P08638	LEU3	17.3936	18.8734	17.7867	17.5286	17.2491	17.4608	18.0513	17.371	20.4117	16.8961	18.3619	19.1933	17.0657	17.0971	17.885	17.2304	17.3148	18.2064	TRUE
P08678	CYR1	20.6845	20.6901	20.7508	20.9105	20.596	20.8379	20.7712	20.886	19.4223	21.3301	21.9293	22.2136	21.2262	21.9219	22.9564	21.1695	21.8113	21.5049	TRUE
P08679	CIT2	22.4365	22.8265	22.4045	22.8813	22.2939	22.6245	22.6679	22.3221	23.0734	24.8354	26.1569	23.3514	24.8202	26.4111	22.0296	24.7245	26.6888	22.0024	FALSE
P08964	MYO1	20.6606	21.1661	20.7807	20.7899	21.1366	20.8087	21.0294	20.886	19.7474	21.6552	22.3291	20.7288	21.5471	22.5932	18.8673	21.5817	22.5528	20.5106	TRUE
P09007	SRD1	18.2209	18.7556	18.7064	17.8544	17.9393	17.8201	17.7633	17.8832	20.0039	17.5592	17.2068	19.7172	17.0194	18.3819	18.1125	17.4686	17.8069	18.9415	TRUE
P09032	GCD1	21.4388	20.9125	20.9999	21.3272	21.0673	21.1656	21.1844	21.3326	20.2202	21.1798	20.9102	21.5412	21.2043	20.8204	20.646	21.1522	21.1324	20.9115	TRUE
P09064	SUI3	24.3935	24.2902	24.3026	24.5867	24.4529	24.4932	24.2957	24.67	25.3677	24.4601	23.989	22.3712	23.9981	23.9651	24.2133	24.0356	23.3277	23.3387	FALSE
P09232	PRB1	22.7785	22.6671	22.4817	22.6358	22.6404	22.5906	22.6834	22.832	23.4375	23.3794	24.3291	24.111	23.6276	24.5446	25.5142	23.7583	24.5708	25.1225	FALSE
P09436	ILS1	25.6934	25.424	25.6652	25.7357	25.6606	25.6632	25.5009	25.8233	25.1956	24.5705	25.1198	25.3042	24.7744	25.0293	25.1432	24.8906	25.2703	25.8824	FALSE
P09440	MIS1	24.3379	24.4146	24.2897	24.576	24.6483	24.6087	24.5702	24.7787	24.7488	25.2735	25.2664	24.9411	25.328	25.3512	25.5875	25.3045	25.0909	25.2546	FALSE
P09457	ATP5	22.3442	22.5372	22.3852	23.0091	23.1024	23.2164	22.9563	23.0178	22.8737	20.6636	22.2429	23.1818	21.5815	22.0877	23.2918	21.7904	22.415	22.2755	FALSE
P09547	SWI1	19.7568	19.6907	19.9807	20.0281	19.7948	19.8805	19.8894	19.9141	20.1753	19.8749	19.5289	18.5302	20.1306	20.195	18.4435	19.9528	19.9655	19.5022	TRUE
P09620	KEX1	20.6197	19.9614	20.7954	20.8046	20.4764	20.6859	20.5524	20.6059	20.4155	21.4072	20.6017	19.8528	21.5339	20.635	18.6734	21.4316	20.4471	18.5998	TRUE
P09624	LPD1	24.4644	24.069	24.11	24.5544	24.1659	24.499	24.218	24.4897	24.3106	25.9035	25.9473	26.5589	25.7175	25.3227	26.5687	25.803	25.5253	27.0124	FALSE
P09733	TUB1	24.1991	24.3439	24.2367	24.2049	24.4585	24.3039	24.4048	24.3429	24.2019	24.5982	24.3926	25.0595	24.1848	24.2539	24.8691	24.3902	24.26	25.6622	FALSE
P09734	TUB3	22.4294	22.6331	22.5087	22.5135	22.6304	22.5472	22.6502	22.5036	22.2633	22.4147	21.8985	22.7933	22.0281	21.8527	22.4897	22.1138	21.8922	23.0633	FALSE
P09798	CDC16	18.7465	18.9978	19.0438	17.6253	18.8364	18.7713	18.816	18.9819	19.3742	19.6949	19.0119	18.3534	19.4686	18.7252	18.2851	19.5011	18.7718	18.9585	TRUE
P09880	TRL1	21.4104	21.727	21.6692	21.4587	21.7102	21.4083	21.3966	21.499	21.6492	21.0317	20.5727	20.5108	21.2953	21.1668	20.8914	21.2694	21.0642	20.6705	FALSE
P09932	HO	17.1578	18.6149	17.2159	17.5561	17.2773	18.1343	18.5677	18.1079	20.8838	19.1688	19.3149	17.721	19.9043	20.8633	18.2102	19.7352	19.5799	19.1892	TRUE
P09938	RNR2	24.9291	24.0769	24.8659	24.8664	24.3654	24.7303	24.4165	24.8023	23.721	24.1291	24.3576	24.1526	23.7462	24.1922	23.9292	23.9293	24.1595	24.425	FALSE
P09950	HEM1	21.4435	21.4566	21.3432	21.8621	21.516	21.7563	21.5226	21.8393	21.5344	21.3195	21.3801	22.0889	21.5687	21.3736	22.1691	21.5817	21.4664	22.6086	FALSE
P09959	SWI6	19.6069	19.0392	19.5853	20.0406	20.0314	20.0014	19.821	19.995	20.159	21.4122	21.4925	20.5611	21.3005	21.1611	19.431	21.198	21.4422	20.211	TRUE
P0C074	YSF3	17.4286	18.4237	17.0348	18.3494	17.215	18.4523	18.1275	18.0511	20.2513	17.625	19.4774	19.4208	18.2485	19.3158	19.9891	17.8584	19.4021	18.9242	TRUE
P0C0T4;Q3E792	RPS25A;RPS25B	25.6228	25.9954	25.4407	25.4054	25.5955	25.5685	25.4366	25.5989	25.2019	23.7391	24.1364	24.4211	24.1778	24.5336	25.5624	23.6492	24.1889	24.1544	FALSE
P0C0V8	RPS21A	26.1371	25.8978	25.5747	26.2727	26.4669	26.5794	26.3437	26.3653	27.3121	26.7267	27.577	28.346	26.6906	27.5958	28.8556	26.9186	27.8415	28.2097	FALSE
P0C0W1	RPS22A	28.5855	28.3464	28.3832	28.5813	27.9752	28.7113	28.1793	28.7092	28.6784	27.2735	26.6379	26.6224	27.5818	27.066	27.7097	27.4857	26.8927	27.4212	FALSE
P0C0W9;Q3E757	RPL11A;RPL11B	27.2469	27.7798	27.0169	27.2527	27.6133	27.3536	27.3406	27.2325	27.3508	26.8924	27.4334	27.6444	27.049	26.8937	28.3552	26.9711	26.8473	27.5891	FALSE
P0C2H6	RPL27A	28.6566	28.5493	28.7887	28.2443	28.2562	28.3809	28.2541	28.2711	28.3077	24.4541	26.3769	26.9458	24.9288	26.5958	28.7862	24.6336	26.1669	27.3042	FALSE
P0C2H8	RPL31A	28.4056	28.4495	28.2052	28.1928	28.4599	28.1688	28.3483	27.9764	27.7445	27.7881	28.0015	27.2439	27.5684	28.1084	29.5191	27.6998	27.1389	27.8755	FALSE
P0C2H9	RPL31B	19.4466	19.0931	20.5221	21.6583	21.668	22.052	22.2033	21.9752	19.8822	19.8955	19.877	18.7269	20.4618	21.7687	23.1625	20.198	20.5952	20.6501	TRUE
P0C2I4	TY1A-H	21.4529	21.5464	21.0062	20.9964	19.5872	20.8665	20.4292	21.2248	20.664	22.5088	21.0568	18.2954	22.573	21.7574	21.1955	22.6388	22.2956	22.5767	TRUE
P0C2I6	TY1B-LR3	26.4788	26.3893	26.4378	26.5813	26.4669	26.5103	26.2894	26.6124	26.1925	27.2649	27.3647	27.3549	27.2125	27.1405	27.2511	27.1272	27.239	27.7765	FALSE
P0C2I9	TY1B-PR1	21.9316	21.8692	21.8244	21.6046	21.2134	21.4748	21.0594	21.6188	21.714	21.9922	22.0672	20.6286	21.8488	22.6676	21.8127	22.1895	22.3848	21.292	FALSE
P0C2J1	TY1B-PR3	21.4199	21.3867	21.9249	21.6046	22.1973	21.7752	21.9643	21.7797	20.1489	20.9238	21.1182	19.2082	21.6722	22.331	20.8254	21.4074	22.1505	21.6295	TRUE
P0C2J3	TY2B-LR1	22.6341	22.7688	22.7489	22.7179	22.8387	22.7274	22.7006	22.6792	19.482	23.6782	23.9981	24.4143	23.3809	23.7818	24.2609	23.3654	23.7884	24.3948	TRUE
P0C5N3	YGL041W-A	18.7112	18.0063	17.7601	17.292	16.564	18.2737	18.2731	17.9046	18.8954	22.7628	21.8631	18.728	22.2875	22.3131	18.5485	22.5795	22.2683	19.682	TRUE
P0CE41	HAP1	18.0156	18.1264	18.8947	18.9235	18.2565	19.2007	19.1232	18.8605	20.778	21.8848	21.8062	19.7607	21.644	21.6676	18.9338	21.6116	21.6722	19.35	TRUE
P0CH08;P0CH09	RPL40A;RPL40B	21.1425	20.9054	20.7279	20.5663	21.4585	21.0888	20.7639	18.9895	18.8681	20.6636	20.5332	20.3485	18.2736	20.0542	22.0586	17.4205	19.6014	18.5945	TRUE
P0CS90	SSC1	26.5755	26.7614	26.5037	26.6208	26.8139	26.7567	26.7896	26.6388	26.8015	27.4885	26.9729	27.1026	27.634	26.7818	26.8969	27.6492	27.021	26.1179	FALSE
P0CT04	PBI2	21.0836	20.9683	21.1449	21.4633	21.1755	21.637	21.2326	21.4084	19.2584	22.6232	24.193	23.8017	22.6338	24.3575	24.416	22.4195	24.232	23.3825	TRUE
P0CT86	YJR107C-A	17.3975	18.7536	18.1081	18.105	17.5332	17.6217	17.2773	17.9874	20.5972	19.6123	21.4822	22.1394	20.5601	22.0664	23.7295	20.4741	22.2404	23.7514	TRUE
P0CX12;P0CX13	COS2;COS3	19.9316	20.8018	19.8876	20.1014	20.6042	19.694	21.0887	19.319	19.2158	20.4271	20.8631	17.8568	20.9178	22.2844	20.1489	20.82	22.415	18.6234	TRUE
P0CX14;P0CX15;P53819	YRF1-3;YRF1-6;YRF1-7	18.6626	18.794	18.9404	18.8326	18.9093	18.8529	18.947	18.7391	20.4313	18.8818	19.0549	18.1938	19.149	19.503	18.7185	19.2605	19.0499	19.0975	TRUE
P0CX23;P0CX24	RPL20A;RPL20B	28.2841	28.6019	27.9465	28.0648	27.9603	28.285	28.1182	28.2753	27.6326	26.7638	27.0405	27.5149	26.8537	26.7818	28.0056	26.5142	26.568	26.9999	FALSE
P0CX25;P0CX26	RPL43A;RPL43B	25.749	25.8123	25.6374	25.7642	26.0169	25.9856	25.9583	25.8093	25.6784	25.1922	26.2474	25.9026	24.869	25.7957	27.9463	24.4857	25.0634	25.8465	FALSE
P0CX27;P0CX28	RPL42A;RPL42B	24.1852	24.2415	24.1818	24.184	24.0806	24.1453	23.8402	24.3365	22.8611	21.1442	22.7252	23.7044	21.1651	22.8755	24.1971	20.8127	22.8431	23.5049	FALSE
P0CX29;P0CX30	RPS23A;RPS23B	26.9703	27.5635	27.2684	27.0456	27.2067	27.1866	26.9383	27.1429	27.7658	24.0431	25.4097	25.2893	24.7319	25.9403	27.0627	24.241	25.6862	26.244	FALSE
P0CX31;P0CX32	RPS24A;RPS24B	27.8262	27.9732	27.4319	27.8817	28.0472	28.0376	27.9025	27.8631	28.4399	24.5536	26.1281	26.5005	24.7698	26.6856	28.0115	24.5029	25.7641	26.5102	FALSE
P0CX33;P0CX34	RPS30A;RPS30B	25.23	25.6698	25.0765	25.2153	25.4358	25.4467	25.3051	25.4897	25.496	24.4541	24.5054	24.6357	25.0336	25.3761	26.6852	24.9293	24.7194	25.6073	FALSE
P0CX35;P0CX36	RPS4A;RPS4B	27.9291	28.115	28.1301	27.7393	27.2803	27.8491	27.1878	27.703	27.9452	25.7166	26.5846	26.9693	26.6404	26.8937	28.023	26.3544	26.6364	27.3244	FALSE
P0CX37;P0CX38	RPS6A;RPS6B	28.2759	28.4146	28.157	27.9139	27.8679	28.0326	27.9383	27.8854	28.2708	26.8812	27.2739	27.6224	27.2211	27.3899	28.7484	26.8642	27.1006	27.7243	FALSE
P0CX39;P0CX40	RPS8A;RPS8B	28.7215	28.581	28.7509	28.4001	28.2683	28.5032	28.3783	28.5049	29.1622	25.5192	26.9958	27.458	25.6732	26.872	28.3135	24.9834	26.9259	27.5208	FALSE
P0CX41;P0CX42	RPL23A;RPL23B	26.9703	26.9785	26.4304	27.2694	27.6196	27.3925	27.6853	27.3653	28.2175	27.898	27.2068	27.0704	27.4784	26.9257	27.8716	27.3887	26.8003	26.9226	FALSE
P0CX43;P0CX44	RPL1A;RPL1B	27.4644	27.6724	27.6501	27.4631	27.4809	27.4961	27.5532	27.6257	28.5363	26.5536	26.4401	26.7155	26.9077	26.5419	27.4178	26.5833	26.7394	27.2313	FALSE
P0CX45;P0CX46	RPL2A;RPL2B	28.4536	28.7016	28.5141	28.0212	27.8028	28.1598	28.0358	27.9343	28.4728	26.5954	26.8898	26.3514	26.5207	27.2113	28.9156	25.8927	26.0752	27.1431	FALSE
P0CX47;P0CX48	RPS11A;RPS11B	28.1869	28.4418	28.387	27.8543	28.1203	27.8986	27.983	27.9182	28.5487	25.1922	25.6218	25.4143	25.6042	25.8764	27.0056	25.2947	25.5079	25.8381	FALSE
P0CX49;P0CX50	RPL18A;RPL18B	28.1014	28.5021	28.3486	27.6844	27.9899	27.9723	28.136	27.8233	27.8076	26.4125	26.7214	26.5371	26.3748	26.7465	28.0515	25.7559	26.2926	26.8687	FALSE
P0CX51;P0CX52	RPS16A;RPS16B	28.0349	27.8797	27.9669	28.5094	28.4704	28.5521	28.5029	28.3653	28.113	25.3569	27.408	27.7633	25.3717	27.1038	28.4221	25.4653	26.7641	27.3443	FALSE
P0CX53;P0CX54	RPL12A;RPL12B	27.6535	28.1199	27.736	28.1438	28.3503	28.2891	28.302	28.3251	28.233	27.7881	28.4376	29.0972	28.0776	28.163	29.3065	28.0267	28.1246	28.4491	FALSE
P0CX55;P0CX56	RPS18A;RPS18B	28.5071	28.2309	28.709	28.6875	28.4529	28.9174	28.6549	28.6421	29.0271	26.8812	27.7006	28.1131	27.3438	27.8666	28.7449	27.1817	27.3972	27.7765	FALSE
P0CX63;P0CX64	TY2B-F;TY2B-GR2	18.6163	19.3304	18.9705	19.4342	19.8915	19.4204	20.0172	18.6678	20.6442	20.8739	22.4049	18.5958	20.7538	22.3105	18.6859	20.9989	21.6929	19.3565	TRUE
P0CX80;P0CX81	CUP1-1;CUP1-2	17.2378	18.3692	17.5815	18.2698	18.9224	18.019	18.2356	18.0404	19.0242	17.1787	18.2084	21.5311	16.1425	19.4401	17.9203	17.1227	19.5136	18.7596	TRUE
P0CX82;P0CX83	RPL19A;RPL19B	28.4279	28.8452	28.7301	28.0261	28.2067	28.1233	28.0684	28.0173	29.3857	25.1061	26.7885	27.1546	24.8426	26.5419	28.0458	24.8597	26.0025	26.6764	FALSE
P0CX84;P0CX85	RPL35A;RPL35B	26.6408	26.8568	26.7714	26.6338	26.8994	26.7082	26.6488	26.6388	27.667	24.0906	26.0295	26.242	25.4437	26.5825	27.9032	25.0237	26.1557	26.6764	FALSE
P0CY11	HMRA1	18.0111	19.1574	18.2642	18.6448	16.8902	17.862	16.7822	17.2851	19.8329	18.1341	18.6808	18.4985	18.2807	20.6184	18.1909	18.994	20.0705	19.2445	TRUE
P10080	SBP1	23.7466	23.6566	23.4953	23.7237	23.6483	23.7351	23.7694	23.623	23.8721	24.7881	24.5494	23.9316	24.9077	24.7297	24.9144	24.6848	24.2806	24.1724	FALSE
P10081	TIF1	27.4788	27.1578	27.2766	27.6273	27.3273	27.7508	27.5466	27.8631	27.7336	27.9035	27.2166	27.3549	27.897	27.1675	27.3461	27.9079	27.2823	27.7469	FALSE
P10127	ADH4	20.8061	21.2415	21.2501	20.7061	21.4675	20.8307	21.7233	20.9001	19.7794	21.2485	22.352	23.588	21.3261	21.9353	23.5239	21.4123	22.3251	24.042	TRUE
P10356	YER152C	20.8492	21.3025	21.1041	20.468	20.3557	20.4978	20.6344	20.3735	19.1268	21.8703	21.7031	21.6286	21.4148	20.6016	20.3734	21.4506	20.8887	20.4879	TRUE
P10363	PRI1	20.8772	20.6135	20.9999	20.775	20.5203	20.7176	20.6968	20.5174	19.8663	21.2203	20.7895	20.3599	21.2532	21.3537	20.8085	21.2801	21.1742	19.898	TRUE
P10507	MAS1	21.0836	21.2302	21.4494	21.5749	21.7696	21.5777	22.0263	21.4472	21.4775	21.4122	21.4454	21.72	21.4802	21.6059	21.8711	21.3065	21.372	21.1472	FALSE
P10591	SSA1	29.0897	28.8597	28.8256	29.1188	29.0378	29.2409	29.1048	29.3433	29.4793	29.604	29.8145	29.7766	29.7044	29.635	29.7025	29.8502	30.1103	29.3219	FALSE
P10592	SSA2	27.8595	27.7676	27.5451	28.0261	28.0425	28.3457	28.4823	28.4082	27.5363	29.2906	29.493	29.6715	29.5785	29.085	29.8524	29.4098	29.4187	29.3194	FALSE
P10614	ERG11	23.6484	23.8729	23.8262	23.7713	23.9663	23.7156	23.9643	23.8302	23.4857	25.1591	24.2398	24.033	25.1313	24.2739	23.7956	25.2238	24.152	23.7394	FALSE
P10622	RPP1B	28.3598	28.222	28.4208	27.1026	27.3951	27.2725	27.1447	27.4722	27.9452	27.3488	26.4633	25.7016	26.6906	25.5197	23.5109	27.2255	26.4634	24.0322	FALSE
P10659	SAM1	26.9805	27.1294	26.9046	26.8488	26.7462	26.7804	26.5598	26.8233	27.4728	28.066	27.7753	28.0919	27.7975	27.1852	27.8652	27.7183	27.2034	28.1544	FALSE
P10662	MRP1	20.9841	21.3661	21.1901	20.9639	21.6523	20.9688	21.5899	20.5445	20.0122	21.0639	20.513	21.3599	21.0219	20.3637	20.665	21.0053	20.6385	20.4295	TRUE
P10663	MRP2	20.0471	19.329	19.6033	19.741	19.3306	19.7066	19.3393	19.1695	19.1229	20.3458	21.4613	20.9637	20.0952	21.7229	22.5523	20.3169	21.1203	21.5927	TRUE
P10664	RPL4A	28.1693	28.3505	28.1118	28.1438	28.3079	28.2891	28.1182	28.2711	28.3857	25.8879	27.1569	27.3814	26.2549	27.0468	28.5867	26.0336	26.7641	27.3344	FALSE
P10823	GPA2	21.8278	21.7189	21.9249	22.254	22.232	22.1742	22.2535	22.1995	20.4342	21.7842	21.6064	19.4521	21.9009	22.5369	19.162	21.9694	22.3224	19.2802	TRUE
P10849	MTF2	19.3363	19.1141	19.4472	19.2957	18.9347	19.0513	19.0202	19.1651	20.6261	19.9377	20.5028	18.9774	20.0344	21.1668	19.2622	20.1637	21.1505	19.385	TRUE
P10862	RAD18	18.0054	18.3382	16.9278	18.7766	18.6751	18.4255	18.043	18.7012	20.0594	18.9716	18.9013	17.7153	19.3231	19.7533	19.7824	19.1295	19.2009	19.1961	TRUE
P10869	HOM3	23.8824	23.6025	23.6551	24.0123	23.8161	23.8288	23.9403	24.1054	24.2753	24.5592	24.2777	24.9026	24.113	23.9895	24.43	24.2613	24.3797	24.1901	FALSE
P10961	HSF1	20.7542	20.5233	20.6409	20.5135	20.3557	20.4608	20.3145	20.1909	20.6061	21.4709	20.7641	20.0009	21.4478	20.9651	20.1758	21.6116	20.8301	18.9347	TRUE
P10962	MAK16	20.9712	20.3452	21.1391	21.3773	20.8848	21.369	21.0594	21.4328	19.9253	21.4022	20.7811	20.9562	21.3413	21.1322	20.8422	21.4411	21.1683	20.8856	TRUE
P10964	RPA190	23.2401	23.3505	23.1957	23.447	23.567	23.4817	23.565	23.6336	23.2681	23.7391	24.1115	22.7764	23.8292	24.171	23.402	23.7773	23.9432	23.4575	FALSE
P11075	SEC7	22.3591	22.3867	22.3307	22.3993	22.3726	22.3463	22.2378	22.4967	22.1006	20.8884	21.5332	20.4373	21.1479	21.7574	21.1758	21.2478	21.8958	21.6139	FALSE
P11076	ARF1	25.3092	24.6671	25.4319	25.2891	24.6184	25.3361	24.7874	25.6016	24.2144	23.7976	23.3717	23.0595	24.1707	24.483	23.9094	24.0668	24.6681	25.1179	FALSE
P11154	PYC1	23.3316	22.9284	22.9198	23.0107	22.9212	23.2164	23.1707	23.33	23.0898	23.5592	23.5307	23.8731	22.729	23.2336	22.8954	22.7097	22.9501	23.9823	FALSE
P11325	NAM2	16.711	18.2226	17.9955	17.3545	17.2248	17.3044	17.4606	17.332	18.8737	16.474	17.9134	18.5999	16.8924	16.5988	18.3417	16.7856	17.7268	20.0623	TRUE
P11353	HEM13	21.3666	21.0087	21.5176	21.3871	20.8577	21.2384	20.9483	21.0901	20.3325	22.1015	21.6852	22.6659	21.9966	21.427	21.9963	21.9562	21.7729	22.2588	TRUE
P11412	ZWF1	25.6983	25.5943	25.6752	25.4084	25.4039	25.499	25.4816	25.4574	25.6138	25.7013	24.952	25.2323	25.6955	24.5501	24.5239	25.5615	24.6888	24.7514	FALSE
P11433	CDC24	21.1367	20.551	21.2501	21.1133	20.931	21.1307	20.98	21.3064	20.0605	21.5547	21.2581	20.7463	21.5028	21.1438	20.8085	21.5988	20.9723	20.6295	TRUE
P11484	SSB1	29.0756	29.0332	29.0363	29.1118	29.1856	29.1	29.213	29.2347	29.9638	29.468	29.32	29.4786	29.4071	29.0944	29.715	29.4693	29.3035	29.4876	FALSE
P11491	PHO8	20.9969	21.2806	20.8807	21.1014	21.0908	20.9151	21.2326	20.9618	20.175	20.2146	19.9829	20.6286	20.6026	20.5932	20.5573	20.6326	20.6213	19.9626	TRUE
P11632	NHP6A	22.3391	23.4271	22.7602	22.6046	23.0039	22.8142	23.1569	22.4944	22.5581	23.6036	23.6852	22.8224	24.3185	24.22	24.3294	24.1709	24.354	23.1124	FALSE
P11633	NHP6B	22.3591	23.6984	22.608	21.5962	22.0284	21.7215	22.3169	21.2304	19.5634	23.9168	24.7673	22.4292	22.2425	23.6856	22.7783	22.54	23.7787	21.5604	TRUE
P11655	SEC12	20.6606	20.8322	20.6163	20.7448	20.1919	20.6698	20.6814	20.9415	20.6157	20.1321	18.5162	18.9815	19.9043	19.5998	18.6052	20.0928	19.8328	19.2326	TRUE
P11709	BIK1	18.6879	18.6205	18.6155	18.8318	19.0641	18.6763	19.1449	19.2341	20.6437	21.1562	19.5374	20.1261	20.3563	19.6396	19.9906	20.4741	19.6768	19.919	TRUE
P11745	RNA1	23.6786	23.5233	23.8528	23.8174	23.7531	23.8014	23.8402	23.6545	23.4225	21.6424	22.0179	22.5487	21.9346	21.8808	21.725	22.0497	22.3383	22.5821	FALSE
P11746	MCM1	20.5166	21.2472	20.8738	20.9705	21.0791	21.0888	21.3194	21.2525	20.1924	21.0639	21.5432	20.8631	21.2478	21.9049	20.7114	20.9595	21.9689	20.796	TRUE
P11792	SCH9	20.2536	21.0801	20.5912	20.76	20.9114	20.8735	20.9547	20.6648	19.9101	21.586	20.978	21.5561	21.2532	21.5588	22.2933	21.5599	22.0222	23.8212	TRUE
P11914	MAS2	20.4805	20.4071	20.5996	20.8046	20.7064	20.7639	20.8419	20.6894	21.0569	21.9516	21.3058	21.4693	21.9279	21.4921	21.0001	21.9924	21.4471	21.4706	FALSE
P11938	RAP1	21.232	21.2584	21.3925	21.5	21.422	21.4702	21.5311	21.5756	21.3564	22.437	22.2881	22.1559	22.5006	22.6309	21.5369	22.3952	22.7275	21.5218	FALSE
P11972	SST2	21.2642	21.1601	21.1901	21.0406	21.3165	20.9819	21.4383	21.2415	20.8051	20.1798	19.9769	19.1305	20.2638	20.3335	19.7712	20.2854	20.0831	20.0636	TRUE
P11978	SIR4	19.0101	19.7143	18.7036	18.7357	19.3801	19.038	19.2796	19.3561	20.5076	18.8654	19.4953	18.2629	19.0211	19.9387	19.655	19.1577	19.8451	19.0268	TRUE
P11986	INO1	24.7418	24.9785	24.879	24.9308	24.9544	24.7686	25.0263	25.0708	23.8305	22.8594	23.9706	25.0983	23.1848	23.9487	24.7629	23.4506	24.4844	25.5874	FALSE
P12383	PDR1	19.6311	19.9476	19.5648	19.4067	19.7594	19.261	19.626	19.6697	19.7583	19.2594	18.8819	18.6584	18.9635	19.5232	18.6789	18.9974	19.094	19.1384	TRUE
P12385	SUP45	24.0222	23.882	23.9131	24.2187	24.1096	24.2439	24.15	24.3037	23.7573	23.2597	23.2671	23.4346	23.1848	22.9701	23.2887	23.2881	23.08	23.4764	FALSE
P12611	WHI2	20.2428	20.1779	20.2818	20.7675	20.5029	20.6698	20.6184	20.6399	19.6984	20.8667	19.8241	19.6514	20.9966	19.9911	19.9458	20.9394	19.8958	18.8494	TRUE
P12612	TCP1	23.369	23.1646	23.3779	23.5598	23.6083	23.5494	23.6659	23.745	23.7052	24.0104	23.2851	23.0187	23.6276	22.9083	22.7999	23.8686	23.1816	23.1216	FALSE
P12630	BAR1	20.3764	20.7863	20.2501	20.592	20.7586	20.2493	20.828	20.4231	19.679	20.9168	22.025	18.655	20.9446	21.427	19.4301	20.6737	22.0642	19.1179	TRUE
P12683	HMG1	21.5474	20.8246	21.7583	21.216	21.0849	21.2384	21.2326	21.6607	21.143	21.5227	21.4507	20.0855	21.4938	21.7307	18.891	21.3375	21.4616	20.3561	TRUE
P12684	HMG2	20.4056	20.1661	20.6811	20.421	20.2964	20.3937	20.4655	20.5535	20.3281	20.2031	19.6429	19.2766	20.6682	20.5847	18.4697	20.4741	20.271	19.2301	TRUE
P12685	TRK1	16.6113	17.5522	17.642	17.1046	17.7229	16.8403	16.9951	15.2872	20.5788	16.0708	18.5554	20.0097	16.3152	15.9797	18.6453	15.7718	18.1662	17.9881	TRUE
P12686	MRP13	19.5129	19.7809	19.0844	19.508	19.401	19.5785	19.3924	19.0821	19.6308	16.8139	18.3902	18.0161	17.7994	17.5147	19.01	17.763	17.297	19.8532	TRUE
P12687	MRP7	19.5144	19.7615	19.3477	19.5228	19.4357	19.3939	19.702	19.443	19.434	19.1137	17.9547	18.4142	19.2527	18.9767	19.2862	18.9788	17.3325	19.0147	TRUE
P12688	YPK1	22.4759	22.6179	22.7105	22.5313	22.7476	22.4909	22.6404	22.4897	22.0232	22.4247	21.9102	22.1559	22.4548	22.3182	21.9737	22.5108	22.2235	22.334	FALSE
P12689	REV1	17.5941	18.7329	17.0292	18.1804	17.8638	17.7202	18.0379	17.6193	19.3973	17.2218	17.3294	18.4783	18.4945	18.4123	19.2087	18.1852	17.4963	19.4407	TRUE
P12695	LAT1	24.2198	24.1083	24.011	24.4174	24.53	24.4168	24.5439	24.5185	25.0499	25.5192	25.5463	26.079	25.5372	25.0603	26.2726	25.5533	25.3343	26.6302	FALSE
P12709	PGI1	27.6535	27.6053	27.631	27.6273	27.6508	27.7508	27.7268	27.7155	28.1941	27.3969	27.0624	27.3549	27.1511	26.4066	26.5561	27.0513	26.5957	26.9226	FALSE
P12753	RAD50	19.9047	19.7134	19.6941	19.791	19.7618	19.6336	18.7763	19.517	20.0084	20.6552	19.8939	20.2041	20.6682	20.3335	19.3993	20.7448	20.032	18.4078	TRUE
P12754	GCD2	21.8385	21.6481	22.0772	22.317	22.1309	22.1997	22.2194	22.3403	21.5183	21.3088	21.1381	20.8948	21.4756	21.8095	21.3963	21.6777	21.9587	21.1326	FALSE
P12866	STE6	19.2582	19.3977	19.5511	19.2811	19.3994	19.3044	19.5931	19.4641	19.736	19.2161	18.8929	17.3529	19.3832	19.898	18.4298	19.4266	19.7101	18.4508	TRUE
P12868	PEP5	20.1193	20.2916	20.1957	20.4305	20.5544	20.3438	20.5009	20.2904	20.2315	19.7393	19.861	19.114	19.9446	20.4967	20.3145	20.1048	20.3874	20.2655	FALSE
P12887	UNG1	19.2189	18.8175	19.2121	19.4681	19.2413	19.4171	19.6441	19.514	20.4323	19.9377	17.3769	18.898	20.1876	19.6228	19.9941	20.2203	19.4871	19.2755	TRUE
P12904	SNF4	21.7729	21.1897	21.9967	21.7825	21.9599	21.8161	22.0233	21.6934	21.1843	21.4072	20.4925	20.1526	21.5942	21.1145	21.3324	21.5773	21.1624	21.4764	FALSE
P12945	NAT1	22.9663	22.6222	23.0251	22.8336	22.6204	22.87	22.6264	22.9534	21.8547	21.709	21.6207	21.3656	21.9545	22.3105	22.6814	21.9122	22.1415	22.6805	FALSE
P12954	SRS2	17.7208	18.7779	17.1075	17.4346	17.5233	17.464	17.5916	16.9823	20.1963	18.0397	17.3824	18.07	17.8872	17.9819	19.5972	17.4985	17.1713	18.9233	TRUE
P12962	CAF20	22.6766	23.8729	22.4771	22.1798	22.596	22.4514	22.3537	22.1649	19.5219	22.883	24.2702	24.4211	21.9043	23.1639	24.5109	21.9956	22.7073	22.7914	TRUE
P13099	TOP3	17.1583	18.0034	18.7099	17.2093	17.6463	17.8095	17.5665	18.6831	20.2194	17.0052	17.8386	19.4123	17.5182	16.9809	18.5814	17.4045	18.2511	19.1246	TRUE
P13134	KEX2	18.3937	17.9756	18.8172	19.3752	17.8514	19.2476	18.0994	19.6983	20.633	19.1647	17.7446	18.6782	19.343	17.2797	19.165	19.8845	18.7977	18.4996	TRUE
P13185	KIN1	19.9841	19.9887	20.2923	20.3221	20.0554	20.3233	20.0534	20.4804	19.9152	21.5816	20.4613	19.6056	21.2797	20.6756	18.4831	21.2907	20.5595	19.2536	TRUE
P13186	KIN2	19.4155	19.6459	19.3241	19.7713	19.4896	19.7174	19.6486	19.886	20.3208	20.7919	20.6394	19.619	20.8057	20.7307	19.3887	20.6242	20.6722	19.521	TRUE
P13188	GLN4	24.5431	24.5464	24.5396	24.5652	24.6434	24.5712	24.5118	24.6751	24.2391	24.5422	24.6394	23.7806	24.6327	24.8276	24.2687	24.5697	24.5482	24.1454	FALSE
P13259	PCT1	19.8772	19.6348	19.5319	19.8968	20.0435	20.0767	20.0887	20.0338	20.0736	19.5056	18.88	19.4092	19.9043	19.9651	19.7674	19.2845	19.3156	19.7135	TRUE
P13298	URA5	24.4412	24.3373	24.8395	24.4352	24.1238	24.3739	24.0564	24.5579	24.0289	23.2735	22.9944	23.6001	23.487	23.1639	23.7182	23.4387	23.4784	23.5049	FALSE
P13382	POL1	21.0836	21.2472	21.0062	20.9308	21.0495	21.0142	21.0049	21.1265	20.6325	21.6761	21.7979	20.5311	21.3858	21.7034	20.4844	21.4553	21.6083	20.6805	TRUE
P13393	SPT15	21.154	20.476	21.1275	21.3675	20.8301	21.2868	20.7712	21.2415	20.5999	20.7842	19.8975	19.9674	21.1247	20.8773	20.6171	21.0988	20.647	20.6501	TRUE
P13433	RPO41	19.1872	18.9542	19.2065	19.3484	18.7427	19.3279	18.862	19.2805	20.0317	19.5464	18.7726	18.5259	19.6268	19.5553	19.085	19.4401	19.1113	19.3982	TRUE
P13434	HAP3	17.1922	18.1002	17.1864	17.0283	17.6674	17.7862	18.5212	17.7861	19.8476	20.9516	18.8772	18.7802	21.1012	19.8276	20.0658	21.2748	19.6113	19.9815	TRUE
P13483	DAT1	18.3034	17.7372	18.7524	17.6534	17.4467	17.3737	18.1472	17.2225	20.1976	18.35	17.8742	18.339	18.309	18.8322	19.5085	18.2294	18.3759	18.1867	TRUE
P13517	CAP2	23.2266	22.9734	23.3901	22.642	22.755	22.6328	22.6853	22.522	19.9022	22.9291	23.0035	22.847	22.9561	22.6876	22.4871	22.8949	23.1233	22.5302	TRUE
P13574	STE12	19.4291	19.0321	19.5512	19.357	19.7069	19.1678	19.9027	19.2547	20.8139	21.3088	21.1577	21.1194	21.1306	20.746	19.6493	21.1048	20.647	20.183	TRUE
P13586	PMR1	22.3838	22.6755	22.215	22.3847	22.4243	22.4132	22.5311	22.569	21.9354	22.3141	21.8268	21.0992	22.3513	22.3386	21.215	22.3426	22.4495	21.7442	FALSE
P13663	HOM2	24.6885	24.8218	25.011	25.0043	25.1203	25.0512	24.9682	25.0113	25.3394	24.5816	24.7673	25.2206	24.3992	24.3761	25.3332	24.3528	24.4544	25.3717	FALSE
P13712	MSI1	19.3733	18.842	19.1175	19.6721	18.9437	19.4453	19.3582	19.5104	20.443	20.713	20.9999	21.638	20.6521	20.8911	20.8422	20.6737	20.9992	21.9284	TRUE
P13856	RSR1	22.8702	23.0351	22.9315	22.1192	22.8301	22.3986	23.143	22.4897	22.1273	22.0088	20.9024	18.4536	21.6881	21.8633	21.356	21.764	21.2432	20.7004	TRUE
P13902	INO4	17.7513	18.7399	18.4275	17.5647	18.0335	18.0468	18.6611	16.6409	19.7982	17.5539	15.77	17.5424	17.5374	18.5215	18.036	17.7019	16.8053	19.6137	TRUE
P14020	DPM1	25.4145	25.5943	25.3656	25.4144	25.3654	25.3863	25.2703	25.1758	25.8076	24.6625	24.9284	24.1608	24.8559	25.1019	24.4844	25.0037	25.1064	24.6654	FALSE
P14063	MRPL31	17.496	18.0505	18.0665	17.6204	17.0723	17.5629	17.831	18.0213	19.5121	16.4179	18.4332	20.5587	17.1155	17.6614	19.2608	15.9612	16.4945	18.8866	TRUE
P14064	HAP4	17.8288	18.6093	17.5855	16.7564	16.9978	17.9354	17.7889	17.1528	19.9441	17.4163	22.6064	18.8168	18.2433	23.1234	18.4138	17.9204	22.8797	18.7564	TRUE
P14065	GCY1	21.7841	21.8508	21.828	22.1541	21.6001	22.1598	21.8556	22.2304	20.5645	22.3511	22.4267	23.2025	22.9178	22.5501	22.7805	22.8436	22.8075	23.0652	TRUE
P14120	RPL30	27.4279	27.5564	27.0169	26.7806	26.9603	27.1598	27.1271	26.9555	27.3926	25.8284	25.8701	26.1194	25.648	25.3543	26.0805	25.8508	25.694	26.0709	FALSE
P14126	RPL3	27.615	27.6258	27.4967	27.7029	27.3427	27.7388	27.3857	27.6967	28.0792	24.9813	25.6481	25.7912	25.4641	26.0155	27.3369	24.9503	25.838	26.4673	FALSE
P14164	ABF1	20.2853	19.8676	20.0313	20.27	19.9946	20.1598	19.8894	20.5535	20.5689	21.5319	22.2851	22.521	21.6842	22.0786	22.3085	21.8163	22.2263	22.3779	FALSE
P14180	CHS2	19.5224	19.6336	18.7178	19.7675	19.5654	19.4619	19.5794	19.1852	19.8094	21.2762	21.3689	17.9121	21.3159	21.2871	19.1679	21.0053	21.0124	19.8733	TRUE
P14242	PMS1	17.8857	18.9761	16.3152	17.7082	18.0698	17.7802	18.1615	18.3857	19.9065	16.7133	18.014	18.2857	17.1108	16.1905	19.3251	16.3133	17.2877	19.3173	TRUE
P14306	TFS1	21.6362	21.3399	21.11	21.2105	20.7659	21.2547	21.0414	21.3377	19.1125	23.1261	22.3348	22.5361	23.1565	22.4576	22.7717	23.1078	22.6618	23.0381	TRUE
P14359	SNA3	16.6663	18.3268	16.71	17.1029	17.8045	15.752	19.0976	17.7275	20.2635	21.2541	21.5432	16.7708	21.2797	22.0967	17.6896	21.3324	20.6299	19.6742	TRUE
P14540	FBA1	29.2043	29.2552	29.0315	29.294	29.1336	29.4889	29.2047	29.463	29.8332	30.8251	30.3951	30.9369	30.3613	29.5556	29.8875	30.0586	29.761	29.9999	FALSE
P14680	YAK1	19.5322	19.8487	19.8315	20.0406	19.6414	19.7349	19.655	20.0591	20.0876	21.5637	21.0427	21.6049	21.4618	21.1263	21.5056	21.5333	21.1801	21.9494	TRUE
P14681	KSS1	18.3504	18.2157	18.3733	18.4757	18.4804	18.4873	18.5851	17.7263	20.2787	17.4964	17.473	18.2479	18.0979	18.2317	18.5345	17.9202	17.7254	19.1088	TRUE
P14682	CDC34	21.5255	21.1176	21.6969	21.3575	21.463	21.2547	21.461	21.2136	21.4182	22.7029	22.2671	21.8142	22.2585	21.6555	20.7826	22.4147	21.9757	20.9029	FALSE
P14693	SAM35	19.9969	20.1298	19.8096	20.0155	20.7513	19.9083	20.814	20.021	19.3909	20.4072	19.4516	20.2292	20.3662	19.3686	19.26	20.6242	19.9241	20.2788	TRUE
P14737	RAD9	18.0668	17.9098	18.5544	18.4188	17.481	18.5508	18.4327	18.5897	19.5748	19.1296	18.6609	19.6734	19.0959	18.5254	18.2267	18.8883	18.2401	18.2623	TRUE
P14741	GCN3	20.9776	20.8471	20.9547	21.0343	20.9631	20.8875	20.828	21.084	19.4282	19.4704	19.1308	20.6284	19.7955	19.3989	18.9954	19.7761	19.4482	18.5353	TRUE
P14742	GFA1	23.8206	23.749	23.8528	23.6338	23.6969	23.6859	23.6659	23.6853	23.6492	23.5705	23.8349	24.4811	23.3563	23.561	24.416	23.4741	23.6256	25.0174	FALSE
P14743	NMT1	21.8806	21.437	21.6409	21.5835	20.9504	21.6698	21.0414	21.7489	19.2997	21.6123	21.6064	20.521	21.9934	22.1781	20.5974	21.9019	22.1801	20.9369	TRUE
P14747	CMP2	21.2536	21.1601	21.3078	21.2487	21.0732	21.2384	21.2535	21.2304	20.4853	22.0859	21.2581	21.9599	22.0498	21.7574	21.7607	22.1492	21.7454	22.4115	TRUE
P14772	BPT1	20.2853	19.9887	20.1275	20.0895	20.3362	20.052	20.5269	20.4424	20.9644	18.5924	18.982	18.5758	18.3943	19.1054	17.8639	18.4954	18.7528	18.8948	TRUE
P14832	CPR1	27.23	27.4456	27.3794	27.3421	27.3729	27.4599	27.3857	27.1704	27.878	28.4699	28.3778	29.4455	28.4749	28.0708	29.2658	28.4821	28.2781	28.5553	FALSE
P14843	ARO3	23.9333	23.4999	23.5933	23.7991	23.6582	23.8288	23.9483	23.9106	24.2019	25.1177	25.4063	24.9316	24.8337	25.1922	24.5174	24.7245	25.3669	24.2837	FALSE
P14904	APE1	23.4294	23.7883	23.5287	23.4352	23.6083	23.3104	23.2509	23.1707	22.9682	23.1547	23.1834	22.2901	23.3057	23.3131	22.452	23.2748	23.3669	22.4084	FALSE
P14906	SEC63	23.4987	23.4271	23.762	23.3247	23.3654	23.3104	23.3145	23.2498	22.9233	22.4852	22.8651	22.5336	22.8785	22.8168	22.3115	22.5817	22.7612	22.4205	FALSE
P14907	NSP1	21.7003	21.0545	21.3026	21.5313	21.0314	21.5205	21.2741	21.8502	19.6458	21.49	22.0215	22.4074	21.429	21.6142	21.3085	21.5108	21.8037	20.7585	TRUE
P14908	MTF1	18.3827	18.4903	18.7907	19.014	18.8261	18.4715	18.9838	18.1734	21.6683	18.3902	17.0476	18.6543	19.0191	18.8441	19.8252	18.9701	17.8241	19.0444	TRUE
P14922	CYC8	21.6443	21.4518	21.6652	21.5045	21.3015	21.4467	21.2944	21.6689	21.6711	22.2817	22.2275	22.0751	22.1218	22.0786	20.9233	22.2774	22.4568	21.5218	FALSE
P15019	TAL1	25.9764	25.6776	25.776	25.7783	25.6184	25.9147	25.868	25.9597	25.5463	24.7687	24.9981	25.4279	24.9204	25.0332	25.4438	24.9165	25.3733	25.5807	FALSE
P15108	HSC82	28.9421	29.1054	28.9205	28.7806	28.7776	28.7833	28.798	28.9128	29.2967	28.8527	28.8836	28.5189	28.9314	28.446	27.7025	29.0017	29.1055	28.0793	FALSE
P15179	MSD1	18.821	19.036	18.4815	18.446	18.965	18.4617	19.0302	18.1544	20.1416	18.2041	18.5425	18.1866	17.7763	17.8634	18.583	17.7996	17.6495	18.6519	TRUE
P15180	KRS1	26.3028	25.754	26.2026	26.3484	26.0584	26.3265	26.1673	26.4075	26.1956	26.8924	26.4829	26.2343	26.751	26.3147	26.1537	26.7366	26.3845	26.7529	FALSE
P15274	AMD1	21.7159	21.7229	22.059	22.0123	22.0465	21.9589	22.0474	22.1054	21.3654	20.8446	20.5432	20.9181	21.1479	21.2923	21.5317	21.1287	21.2263	22.9115	FALSE
P15303	SEC23	24.2866	24.4999	24.1887	24.0514	24.0732	24.0858	24.1776	24.2703	24.3451	24.2317	23.8946	24.448	24.0833	23.6555	23.7295	24.1709	24.0987	24.7633	FALSE
P15367	SEC11	21.1597	20.5601	20.608	20.5224	19.9568	20.4702	19.9925	20.258	19.8323	19.8955	19.1512	18.7364	20.4148	20.1838	19.5789	20.3272	19.9791	19.2005	TRUE
P15424	MSS116	21.6484	21.7229	21.7317	21.5706	21.8508	21.6494	21.662	21.5445	20.9534	21.0252	20.7641	20.3254	21.3858	21.1668	21.2531	21.3065	20.5505	20.4413	FALSE
P15436	POL3	20.1654	20.1897	20.6163	20.4017	20.2863	20.3739	20.4833	20.4897	20.4543	19.4254	19.2455	18.7311	19.7391	19.317	18.6759	19.5053	19.1412	19.6546	TRUE
P15442	GCN2	20.2748	20.4271	20.1957	20.4772	20.2027	20.1827	20.0049	20.3326	19.7251	19.035	18.6916	19.3329	19.4345	19.3759	19.0429	19.4863	19.3143	19.4643	TRUE
P15454	GUK1	24.306	24.482	24.3779	24.3687	24.1096	24.3425	24.1569	24.6597	25.4545	25.3537	24.9981	25.8043	25.3089	24.5281	25.6632	25.3401	24.99	24.6334	FALSE
P15496	IDI1	23.0175	22.324	22.9547	22.9458	22.5586	22.9754	22.8123	23.0113	22.6006	24.3141	23.3576	23.7044	24.1422	23.2606	23.4844	24.2881	23.4422	23.9823	FALSE
P15565;P15565-2	TRM1	22.3366	22.4096	22.3026	22.3847	22.3845	22.2921	22.3464	22.3221	22.3199	22.4296	22.7009	22.485	22.113	22.7034	23.307	22.0745	22.4903	23.1901	FALSE
P15624	FRS1	24.9416	25.0162	24.8306	25.1663	25.0093	25.1742	24.9483	25.2669	24.9711	25.2631	25.2127	25.3478	25.1987	24.9109	25.2452	25.4741	25.0713	25.7573	FALSE
P15625	FRS2	24.0761	23.749	23.7714	24.2924	24.138	24.3801	24.1003	24.4304	23.9756	24.4781	23.989	24.5449	24.3057	23.7725	24.0958	24.5199	23.7787	23.9618	FALSE
P15646	NOP1	25.3598	25.1275	25.0188	25.5017	25.1659	25.4904	25.2606	25.5799	25.3899	25.9277	25.8247	25.9553	25.7343	24.8851	25.8196	25.2203	24.354	24.3083	FALSE
P15700	URA6	23.4175	23.6352	23.6949	23.7429	23.4585	23.7639	23.596	23.6954	23.9399	24.1959	23.3576	24.1194	24.1277	23.2062	23.4977	24.2272	23.6148	23.3066	FALSE
P15703	BGL2	23.3442	23.4639	23.5065	23.5157	23.4809	23.516	23.6163	23.5356	22.465	22.6573	22.7164	21.9487	22.8803	23.2336	22.6268	22.8237	23.3144	22.4384	FALSE
P15705	STI1	24.6835	24.7737	24.4668	24.6844	24.7253	24.7205	24.7186	24.6904	25.2573	26.4	26.5244	26.7964	26.0889	25.8567	26.008	26.1601	26.3685	25.941	FALSE
P15731	UBC4	22.6072	22.4196	22.9399	22.3969	21.9114	22.5024	22.0858	22.3935	23.0401	23.5134	24.5307	24.5005	23.9246	24.6142	24.5813	23.9461	24.3924	24.3561	FALSE
P15790	CKA1	21.9249	20.6395	21.6531	21.5835	21.0253	21.6576	21.2994	21.8683	21.1741	20.2485	19.5317	19.1705	20.4243	20.4876	20.6073	20.2748	19.9791	20.6805	FALSE
P15801	MIP1	17.7533	17.9986	18.1237	17.3597	17.8079	17.597	17.8121	17.637	19.8571	18.6274	18.04	18.7553	18.8088	17.912	18.7628	18.6116	18.3269	18.3839	TRUE
P15807	MET8	21.2046	22.4444	20.9481	21.5	21.4809	21.0828	21.6968	20.7214	22.1843	22.8072	21.712	21.7806	22.2744	21.3587	18.9351	22.3298	21.0124	21.1179	FALSE
P15873	POL30	23.4759	23.8729	23.2501	23.5269	23.5774	23.5604	23.4107	23.5908	24.1378	23.6036	23.8946	22.8968	23.1987	23.7725	22.2214	23.4268	23.5819	22.7609	FALSE
P15891	ABP1	24.2334	24.0203	24.0188	23.9391	23.7531	23.8647	23.7233	23.8931	24.7401	24.1959	24.2851	24.4414	24.233	24.1496	23.6837	24.241	24.253	24.0517	FALSE
P15938	PRP16	18.4166	18.554	18.4858	18.1835	18.7706	18.0428	18.8388	18.4235	20.0399	17.8406	18.9064	19.6933	18.0993	18.1267	18.7663	17.8412	17.703	20.282	TRUE
P15992	HSP26	25.3965	24.8955	25.3687	25.2222	25.0987	25.2129	25.2411	25.5989	25.3564	24.373	26.4063	26.4892	23.698	25.7678	26.0893	24.6898	26.6229	25.7454	FALSE
P16120	THR4	25.9312	25.675	25.622	25.6312	25.4919	25.6758	25.4536	25.6674	26.0289	25.9939	25.7753	25.9363	25.8157	25.4276	25.6543	25.9101	25.7067	25.3403	FALSE
P16140	VMA2	26.1078	26.4518	26.2043	26.4054	26.5084	26.4716	26.4223	26.3873	26.478	26.9473	26.5755	26.6575	26.8755	26.1186	26.3966	26.7843	26.568	25.9924	FALSE
P16370	RPB3	20.7081	20.324	20.3231	20.6004	20.5795	20.7176	21.1624	21.1265	20.1396	23.0414	23.103	23.3936	22.277	21.8808	20.665	22.1375	21.9029	20.8856	TRUE
P16387	PDA1	25.447	25.069	25.2864	25.4789	25.2134	25.5466	25.4107	25.5042	25.6511	27.4811	26.635	27.185	26.9077	25.9996	26.7794	27.0897	26.0713	26.9226	FALSE
P16451	PDX1	21.2211	20.817	20.8876	21.714	21.3065	21.5604	21.2006	21.5712	21.8611	23.3921	22.4744	23.0437	23.2665	22.5479	22.1524	23.3272	22.6364	23.0084	FALSE
P16467	PDC5	22.2642	22.7168	23.2501	23.1484	22.1672	21.4035	22.1317	22.4424	20.0494	20.7372	18.8756	18.6591	21.2371	20.7687	18.9606	21.1228	18.1523	18.7276	TRUE
P16474	KAR2	29.6003	29.6342	29.4392	29.5913	29.4843	29.666	29.6129	29.7401	30.1151	29.7013	29.7587	30.2912	29.9366	29.5859	30.0458	29.9582	29.6677	30.1488	FALSE
P16521	YEF3	28.7275	28.7302	28.7241	28.9032	28.7776	28.9333	28.7896	29.1817	29.5301	29.5376	29.4123	28.8824	29.3161	29.0175	28.8295	29.3216	29.1031	28.8339	FALSE
P16547	OM45	20.5946	20.7863	20.5221	20.6088	20.5628	20.5777	20.7044	20.3011	21.2537	21.753	21.914	21.7506	21.7271	22.1894	21.2341	21.6858	22.2376	20.9369	FALSE
P16550	APA1	24.3442	24.2057	24.1747	24.5544	24.5029	24.4932	24.4899	24.4544	25.1638	26.3634	26.3254	25.8017	25.8382	25.6037	25.1432	25.8237	25.7295	25.1812	FALSE
P16603	NCP1	24.6176	24.4518	24.5065	24.3932	24.4641	24.4108	24.5172	24.5013	23.9489	24.0268	24.0602	24.1526	24.0605	23.6856	23.6122	23.9122	23.8633	23.7152	FALSE
P16622	HEM15	22.2853	22.6943	22.2845	22.3675	22.1727	22.3764	22.344	22.3684	22.2293	22.7765	22.4587	21.7975	22.6317	22.6016	22.0515	22.7137	22.2956	22.3018	FALSE
P16639	ATE1	19.5409	19.2764	19.4937	18.798	18.7898	18.7954	18.8237	19.0818	19.4866	20.0702	19.3075	18.349	19.0373	19.0885	18.9073	19.1078	19.0926	19.7814	TRUE
P16649	TUP1	22.7101	22.7128	22.6307	22.7198	22.7121	22.7293	22.8034	22.9381	22.7793	23.6988	23.7186	24.2167	23.3185	23.2606	23.8276	23.3779	23.5137	23.8549	FALSE
P16661	ALG1	20.4341	20.4664	20.5309	20.6172	20.4034	20.6203	20.4565	20.623	19.8682	19.7531	18.8913	18.7025	19.23	18.7331	18.7165	19.319	18.8984	19.0849	TRUE
P16664	RGP1	18.9814	18.2002	18.5132	18.284	18.369	18.3718	18.2495	18.3929	19.1879	18.3889	18.3181	18.2251	18.321	17.7904	18.4701	18.4916	17.8108	18.0969	TRUE
P16861	PFK1	26.7864	26.3373	26.712	26.8151	26.4947	26.8603	26.5986	26.997	27.0758	27.1291	27.2832	27.4497	27.0682	27.0468	27.4693	27.3337	27.0713	27.7319	FALSE
P16862	PFK2	25.1207	25.3072	25.0537	25.1081	25.0131	25.1562	25.1111	25.2837	25.714	25.9601	25.7911	25.9969	25.9475	25.4126	25.5497	25.9271	25.6148	25.775	FALSE
P16892	FUS3	20.4056	20.1176	20.5396	20.6904	20.6123	20.7563	20.7195	20.5624	19.5833	20.1077	19.6678	19.4023	19.1026	19.2859	18.44	18.9073	18.4537	19.8077	TRUE
P16965	STF2	17.7676	17.8452	18.9273	16.9978	18.9809	16.8928	17.658	17.3666	20.2143	19.5838	21.4874	19.8519	18.6965	21.7034	19.5368	18.8729	21.5996	18.8838	TRUE
P17064	FCY2	19.9316	19.8887	19.9677	19.7899	19.6227	19.9622	19.807	19.9415	19.197	20.3871	21.3912	19.6159	20.3463	21.7837	19.4873	20.1752	21.5368	20.211	TRUE
P17065	SEC2	20.0471	19.6976	20.0188	19.9639	19.9179	19.9083	19.662	19.6	19.3902	20.9788	19.6146	19.5193	20.8906	20.195	18.4085	20.7448	20.1565	19.0364	TRUE
P17076	RPL8A	25.5567	25.9507	25.4981	25.6104	25.8721	25.7375	25.5598	25.4182	27.2066	24.1442	23.6852	23.8429	24.487	24.5772	25.16	24.3012	24.239	23.6905	FALSE
P17106	CBF1	20.1654	20.7786	20.1506	20.4305	20.9568	20.3739	20.6103	20.2689	21.5502	22.8991	22.5003	22.5487	22.813	22.3587	21.4574	22.8127	22.4664	21.0575	FALSE
P17119	KAR3	19.5126	18.0491	19.0576	19.5894	18.764	19.4839	19.34	17.4511	19.4418	19.9097	19.6267	18.5792	20.0952	20.1725	18.1307	20.1405	20.032	19.3869	TRUE
P17121	SAC7	20.0471	19.4142	19.4911	19.4566	19.5378	19.1784	19.1542	19.2873	19.4848	19.9788	19.7789	18.3609	19.9577	19.6323	19.2402	19.6539	19.4847	19.8112	TRUE
P17123	SPO12	17.1391	17.8348	17.8359	16.5951	17.8197	18.4539	18.1623	16.9661	19.6916	19.9922	20.8631	19.6961	19.9178	20.7384	18.6331	19.9528	20.769	19.6883	TRUE
P17157	PHO85	20.3265	19.7957	20.1846	20.0155	20.1478	20.0269	20.2741	20.0963	20.306	19.7884	18.6127	19.5855	19.7573	18.7694	17.5311	19.8245	18.5941	20.72	TRUE
P17255	VMA1	26.3316	26.1985	26.4081	26.3484	26.2723	26.3409	26.228	26.4514	26.8543	27.1666	27.3017	26.7833	26.786	26.8163	26.4642	26.8418	26.9259	26.678	FALSE
P17423	THR1	24.7227	24.97	24.9465	24.9639	25.0207	24.9998	24.9995	24.995	25.3508	25.2103	24.2244	24.612	25.233	24.3822	24.9243	25.2613	24.5425	25.1634	FALSE
P17442	PHO81	19.5693	19.7171	19.8172	19.924	20.3557	19.6898	20.0534	19.8289	19.429	18.6114	18.5948	18.5184	18.5818	18.6199	18.504	18.5246	18.8528	18.9895	TRUE
P17505	MDH1	22.9969	23.324	22.9063	23.3749	23.3533	23.3863	23.3391	23.0274	23.0429	24.6036	24.989	24.8879	24.7651	24.9023	25.1807	24.644	24.7494	24.0322	FALSE
P17536	TPM1	22.3813	21.4664	22.1158	22.0468	21.4449	21.9884	21.6891	22.0242	19.5977	22.8776	23.952	23.5386	22.6562	23.6037	22.8567	22.84	23.8994	23.1971	TRUE
P17555	SRV2	23.9416	23.5464	23.8172	24.0514	23.8679	23.9836	23.8573	24.0354	23.911	24.3666	24.4131	24.594	24.2731	23.8366	23.9679	24.2341	23.9604	23.6399	FALSE
P17558	PET123	19.2193	20.0154	19.5796	19.593	20.224	19.6799	20.3537	19.31	19.2952	20.4661	20.0912	18.962	20.5601	20.9911	20.9468	20.2092	20.019	19.4049	TRUE
P17629	HPR1	19.9841	19.6842	20.2923	20.1713	19.4706	20.0644	19.876	20.258	19.7412	19.8781	19.5008	17.96	19.7802	19.8842	18.658	19.9924	19.8568	18.946	TRUE
P17649	UGA1	22.1935	22.4096	22.2067	22.0774	21.8508	22.0828	21.7382	21.8931	21.5183	21.3972	21.4666	22.1786	21.2478	21.4967	21.3324	21.3012	21.6597	22.3083	FALSE
P17695	GRX2	23.4294	23.6459	23.426	23.5379	23.668	23.6657	23.6853	23.236	23.8467	24.6199	25.3327	25.8378	24.8992	25.1351	26.5449	24.586	25.3507	25.1544	FALSE
P17709	GLK1	24.2866	24.169	24.1606	24.5867	24.3833	24.4228	24.2247	24.3997	24.8483	25.4141	24.5861	24.0855	25.3901	24.6906	23.8485	25.3305	24.9389	24.4175	FALSE
P17883	SKI3	20.6279	20.6566	20.9215	20.8046	20.6204	20.7715	20.7044	21.0402	20.129	19.7926	19.881	19.629	19.9178	20.3335	18.826	20.1168	20.6039	20.0454	TRUE
P17890	RPC31	17.4685	18.5405	18.8084	18.1299	18.231	18.0876	17.8258	17.8573	20.1751	20.3972	20.0775	20.3137	20.1651	19.3514	20.0181	20.2314	19.2178	19.3902	TRUE
P17891	CLC1	21.4435	21.4321	21.6652	21.6983	21.5289	21.5604	21.7566	21.2743	21.2044	20.168	21.4131	22.5361	19.6714	20.9387	21.3265	20.0806	21.1445	21.8052	FALSE
P17898	CPT1	23.3566	23.5464	23.8528	23.2594	22.7876	22.6718	23.3391	22.8931	23.2633	19.2806	18.7321	18.6979	20.3955	20.4692	18.1428	20.5378	20.9587	20.7867	TRUE
P17967	PDI1	25.2401	24.6829	25.0421	25.2084	25.0359	25.1742	25.1182	25.3004	25.3899	26.3091	25.9775	26.5681	26.1547	25.3449	25.8511	26.1383	25.5282	25.8577	FALSE
P18239	PET9	26.5485	26.7365	26.5985	26.3453	26.3654	26.3614	26.2925	26.2971	26.9582	24.8024	24.3505	23.6704	24.9981	25.1992	25.2012	25.0356	25.1742	25.678	FALSE
P18408	MET16	22.8474	23.2696	23.1085	23.0683	22.3726	23.052	22.2919	22.7873	22.7105	22.6361	22.215	22.0612	22.6742	22.1894	22.1218	22.6284	22.5797	22.7585	FALSE
P18409	MDM10	17.6558	18.3934	17.4312	17.6213	17.9509	17.8299	17.8905	17.6718	19.6979	18.4641	18.6943	18.0759	18.0292	18.7152	18.6964	18.2117	18.7205	19.1284	TRUE
P18411	FUN14	19.7052	20.4856	19.5332	18.9626	18.625	18.8547	18.8035	18.9891	19.4137	19.3394	17.6591	18.9032	19.0401	19.1068	18.5893	18.5366	19.285	20.4057	TRUE
P18412	TEC1	18.2765	18.3681	18.1648	17.3111	18.0734	18.2934	17.9032	17.6483	20.3311	19.3139	19.8585	19.138	19.416	20.7612	18.9782	19.4667	20.6213	18.9762	TRUE
P18414	ERD2	20.3764	20.0927	19.3561	19.2245	18.9148	19.0723	18.9493	18.7207	19.9318	18.0062	18.5331	19.6933	17.8029	18.1337	18.9274	17.8213	17.9995	18.8698	TRUE
P18480	SNF5	18.4003	18.2894	18.033	18.7296	19.0976	18.5254	18.4456	18.7694	20.6541	20.2597	21.4294	19.9836	20.3362	21.4412	18.7933	20.2532	21.7651	18.6511	TRUE
P18494	GLN3	16.9858	17.953	17.9517	18.3291	17.0815	17.6174	16.9032	17.2868	19.0129	20.7765	20.2088	19.8783	20.6276	20.5761	19.6957	20.4741	20.523	18.6366	TRUE
P18496	ATP10	19.444	19.5099	19.4606	19.2424	17.9539	19.164	19.2775	19.4985	20.6696	20.2485	19.0077	18.4165	20.4052	18.9907	19.4785	20.3272	18.4237	19.7057	TRUE
P18544	ARG8	20.6606	20.747	20.3631	20.883	20.6284	20.8087	20.828	20.6399	20.2656	20.3562	20.8062	21.6096	20.2953	20.6016	20.6364	20.3679	20.7612	21.1399	FALSE
P18562	FUR1	24.9663	25.1912	25.4839	25.2661	25.0695	25.2608	25.15	25.2255	25.1443	25.0631	25.0161	25.6618	25.0061	24.5169	25.2726	25.0859	24.8542	25.1988	FALSE
P18634	ART10	17.5547	17.6909	18.1191	17.1646	16.8988	17.9796	18.0405	18.0196	20.6678	19.2925	18.0229	18.3177	19.2547	17.9553	19.4057	18.7934	17.6495	18.4797	TRUE
P18759	SEC18	22.3416	22.1145	22.2012	22.365	22.4853	22.4228	22.5545	22.5973	20.022	22.7029	22.4428	21.448	22.9162	22.6916	21.7999	22.9293	22.8075	21.8637	TRUE
P18851	STE4	21.4056	21.1956	21.2067	21.2049	21.346	21.4702	21.3045	21.0591	21.2849	23.0495	23.762	24.3514	22.5295	22.5761	23.0442	22.6409	22.6385	22.693	TRUE
P18852	STE18	18.3078	18.78	18.0123	18.6799	18.348	18.4635	18.3768	18.8046	20.7599	19.0255	22.1642	17.9054	19.4039	21.6226	18.6511	18.8334	21.9958	18.963	TRUE
P18888	SNF6	17.9309	17.0771	16.9443	18.1826	17.7829	18.7534	18.0802	17.1825	19.4121	19.6919	20.5028	18.9336	20.0219	20.5675	19.1731	19.9661	20.6213	19.7052	TRUE
P18898	CDC43	17.8666	17.4967	17.4613	17.4961	17.5868	17.7198	17.6293	17.4933	19.7946	18.7973	18.3102	19.0106	16.7058	18.265	18.3052	17.3115	17.2129	18.844	TRUE
P18899	DDR48	21.3009	21.7148	21.4817	21.5489	21.2555	21.2815	21.1952	21.4376	23.1612	22.0702	24.4199	25.3005	21.7763	23.2871	23.9487	21.5599	23.9083	24.1363	FALSE
P18900	COQ1	18.8649	19.0321	19.1515	19.7758	19.9439	19.5871	19.775	19.7378	20.3745	19.6256	18.236	19.0224	20.1189	18.7495	19.1156	19.6999	18.9603	17.9991	TRUE
P18961	YPK2	16.9446	17.316	17.0393	17.1044	17.9261	16.5084	17.248	16.5238	19.3694	18.2014	18.8237	18.8295	18.1083	19.4983	18.482	17.765	19.9519	19.5028	TRUE
P18962	DAP2	20.6362	20.3557	20.6969	20.6088	20.2027	20.6452	20.4292	20.7055	19.6194	20.6967	19.8074	19.5833	20.4243	20.138	19.6715	20.6326	20.26	18.8524	TRUE
P18963	IRA1	19.5843	19.2725	19.8172	19.5133	19.657	19.493	19.8894	19.6688	19.6561	18.4137	19.0403	19.9031	18.6296	18.9568	18.7813	18.3297	19.0685	18.9217	TRUE
P19073	CDC42	22.2589	22.9597	22.8944	22.5983	22.5898	22.5691	22.4587	22.3885	23.3721	22.226	21.5382	22.4156	21.4983	21.0786	21.7114	21.5467	21.2376	22.1652	FALSE
P19097	FAS2	26.1904	26.059	26.1081	26.2743	26.1932	26.3393	26.1759	26.4574	26.5996	26.6756	27.1364	26.3901	26.6531	26.9569	26.2174	26.7122	27.1199	26.3264	FALSE
P19145	GAP1	18.4059	19.0764	18.7953	19.2459	18.8013	18.4036	18.6983	18.2583	20.5507	19.8778	18.6132	19.8809	20.0467	19.8842	19.1728	19.6104	19.2002	18.3983	TRUE
P19146	ARF2	22.9857	21.992	22.3532	22.2885	21.9375	22.4372	20.7493	22.9966	20.4786	21.7372	20.4185	21.1914	22.1101	22.4715	21.939	22.0714	22.9501	23.5468	TRUE
P19158	IRA2	18.7945	19.2606	19.4349	18.9652	19.0646	18.716	19.2971	18.9354	19.6181	18.3919	18.5177	18.4737	17.9681	17.2659	18.3971	17.5199	18.5965	18.2743	TRUE
P19211	ANB1	17.7951	18.429	18.2705	17.9028	17.5598	18.0882	17.2557	18.6477	20.5618	18.0878	18.2133	18.4661	18.9051	18.2516	17.652	18.5079	18.7706	19.2545	TRUE
P19262	KGD2	23.0363	23.488	22.8995	22.6943	23.2659	22.8234	23.143	22.9036	23.781	24.4172	24.5494	24.3866	24.1422	24.3259	23.8793	24.0277	24.4422	23.8769	FALSE
P19263	RGR1	20.9581	20.665	21.1901	20.9441	21.1196	20.7563	20.8693	20.9884	19.9597	19.166	17.8566	18.7858	19.2069	19.0255	20.0513	19.3026	17.6797	19.2634	TRUE
P19358	SAM2	28.3828	28.4495	28.3718	28.5645	28.4171	28.4889	28.4544	28.4159	29.0048	29.1963	28.2879	28.9099	29.0272	28.0273	28.8556	29.0634	28.1483	29.0217	FALSE
P19414	ACO1	26.1974	25.9463	25.8703	26.1573	26.0303	26.2147	25.9118	26.1558	26.4412	27.4885	27.4909	27.7293	27.3901	26.9672	27.3552	27.3094	26.9583	27.1657	FALSE
P19454	CKA2	22.3542	22.0989	22.0621	22.3724	22.0732	22.1656	22.206	22.2443	22.8159	22.6761	21.9743	21.6192	22.9009	22.5761	22.59	22.7313	22.1385	22.5302	FALSE
P19516	COX11	18.8955	18.9186	19.1082	18.5919	18.8456	18.301	19.0154	18.2926	19.9529	18.2576	18.4254	19.015	18.0634	17.9017	18.9508	17.8579	18.5434	19.3693	TRUE
P19524	MYO2	23.4294	23.4146	23.4725	23.4932	23.4358	23.5494	23.4788	23.6336	23.2391	22.6885	22.914	22.2261	22.9145	23.4126	22.5187	22.7997	23.232	22.72	FALSE
P19541	RDS2	17.5904	17.2784	17.4355	18.4011	17.2605	16.9263	17.7044	18.2729	19.752	18.3765	19.0819	18.8577	18.4173	17.6753	18.1727	18.2815	17.6825	18.2156	TRUE
P19658	EXO70	19.3463	19.6693	19.3869	19.3589	19.8508	19.6384	19.8488	19.5157	19.4137	19.0328	18.9259	18.7934	19.2869	18.9109	18.0772	19.1458	18.9245	17.9504	TRUE
P19659	GAL11	19.091	20.2014	19.5013	19.601	19.837	19.812	19.8894	20.021	20.0966	22.0479	21.6112	19.7131	22.0375	21.9453	18.7753	21.9225	21.3874	19.4649	TRUE
P19735	PRP6	18.5403	17.9663	18.7564	18.624	18.9078	18.3926	18.8888	18.4839	20.4807	18.1242	18.6655	18.1224	18.2965	18.1247	18.4394	18.1973	18.3234	19.4746	TRUE
P19736	PRP9	18.8032	18.7894	18.3902	18.812	18.8617	18.2457	18.6946	18.5748	18.9038	18.2398	18.3816	18.8252	18.1863	18.3132	19.1198	17.827	18.7222	18.194	TRUE
P19807	HNM1	20.6362	20.2806	20.4587	20.6904	20.2964	20.5777	20.4292	20.7293	20.4072	19.9377	19.0548	18.426	19.2115	18.1224	18.9127	19.593	18.9169	20.3535	TRUE
P19812	UBR1	21.1425	20.8396	21.2448	21.2379	21.346	21.154	21.2843	21.2743	19.8192	20.1562	20.1315	19.8572	20.3563	20.6101	19.8951	20.3878	20.5322	20.6805	TRUE
P19880	YAP1	20.0956	20.5959	20.2394	20.1133	20.4495	20.1009	20.4921	20.1325	19.6952	22.9788	22.5969	22.4534	22.5644	22.0293	21.4737	22.573	22.3144	21.3932	TRUE
P19881	PHO13	21.7542	21.9267	21.6692	21.5835	21.6404	21.5777	21.4655	21.7254	22.2633	21.621	21.5481	22.3542	21.6152	21.2765	22.2214	21.6696	21.4175	22.3655	FALSE
P19882	HSP60	26.5888	26.324	26.4754	26.5679	26.6873	26.6708	26.7091	26.5989	26.9563	27.7391	27.499	27.134	27.7918	27.5071	26.9463	27.9398	27.7944	26.8687	FALSE
P19955	YMR31	19.0786	18.8639	19.5474	20.3724	20.1478	20.3026	21.1514	20.7986	20.4779	23.7784	24.0775	24.71	23.3687	23.635	25.1389	23.5086	24.2106	24.9873	TRUE
P19956	MRPL44	17.9706	18.1761	18.4445	17.8054	18.1934	17.5468	18.0392	17.2134	19.2852	21.5411	20.7895	19.1707	21.9313	22.1838	21.4076	21.7293	21.5184	20.488	TRUE
P20049	TYR1	21.1935	20.5781	21.3483	21.2487	20.9375	21.313	21.0111	21.348	20.7069	19.1354	18.6367	18.0974	19.3686	19.3527	19.4108	19.6244	18.9062	19.5095	TRUE
P20051	URA4	24.2334	24.169	24.5933	24.3183	24.0806	24.2094	24.1638	24.0513	24.3451	25.0063	25.0732	25.7539	24.7651	24.7152	25.3842	24.8053	24.9816	25.4324	FALSE
P20053	PRP4	18.1946	18.4176	18.2831	18.6248	18.052	18.7074	18.3606	18.2782	18.9601	18.8426	17.9258	19.0832	18.7354	17.5095	18.3809	18.6462	17.3763	20.0711	TRUE
P20081	FPR1	26.0398	25.8099	25.9831	25.7736	26.1042	25.9897	25.9781	25.7523	25.6648	25.8698	27.4747	27.6298	25.8624	26.8829	27.5513	25.8373	27.0004	26.4601	FALSE
P20084	MRPL33	18.9797	19.1431	18.5119	19.6827	20.1478	19.9083	20.2535	19.6963	20.2006	19.3475	20.5531	20.4156	19.4486	20.9387	21.6697	19.4374	20.3975	20.4764	TRUE
P20095	PRP2	18.1675	18.1365	17.916	18.0688	17.9263	18.0378	18.2235	18.2286	17.8524	17.896	18.9347	19.3021	17.9679	18.6536	18.982	18.2326	18.3156	19.2913	TRUE
P20107	ZRC1	23.9333	24.116	24.0421	23.2727	23.4243	23.0964	23.5545	23.7055	23.2342	21.5502	22.8571	23.9123	21.3563	22.1204	23.7629	21.7754	23.1728	25.3284	FALSE
P20133	BET2	18.9755	18.1216	18.9095	18.699	18.28	18.686	18.3467	18.6866	19.8766	17.5349	17.6833	18.8614	17.906	17.8255	17.7152	17.4646	17.6494	17.9195	TRUE
P20134	SFL1	22.7236	18.0583	17.8231	22.7657	18.2098	17.9567	22.6143	22.7797	20.119	23.6678	22.9082	22.7177	23.6782	22.635	18.2558	23.6179	22.9706	19.2907	TRUE
P20424	SRP54	22.8296	22.7863	22.8824	22.7042	22.567	22.7254	22.7639	23.0513	23.4775	25.221	24.4267	22.5536	24.8992	24.2606	22.6673	25.0395	24.4544	22.7797	FALSE
P20433	RPB4	21.188	21.1897	20.9807	21.2753	20.8848	21.2547	21.2587	21.2525	21.1638	21.2872	21.1047	21.7975	21.2585	20.8131	21.3085	21.5555	20.815	20.97	FALSE
P20434	RPB5	22.7523	23.1511	22.8351	22.5598	23.3774	22.827	23.4338	22.7174	22.3474	22.7648	22.5407	22.4928	23.2125	23.3884	23.1507	23.1198	23.032	21.8637	FALSE
P20435	RPO26	22.4365	22.5069	22.5418	22.1339	21.931	22.2247	22.2299	22.1823	22.3744	23.5134	22.4744	22.1946	23.2927	22.0572	21.3205	23.3272	22.0058	21.0104	FALSE
P20436	RPB8	22.3086	21.665	21.8668	22.1541	21.6083	22.2466	21.7566	22.1852	22.1167	20.8884	20.3058	20.7891	21.2638	21.1725	21.5265	21.3528	21.1445	21.4235	FALSE
P20437	CLN1	19.0814	17.7663	18.0298	17.7137	17.3813	17.4894	17.8803	16.8278	20.9284	19.7363	19.6407	19.5777	19.7574	19.4874	18.7882	19.6735	18.5024	17.8573	TRUE
P20438	CLN2	17.4892	18.5131	17.5385	18.1477	18.348	18.4879	17.7608	17.5825	18.5081	18.3601	19.2204	18.7135	18.3885	18.3911	20.053	18.3994	18.5579	19.4682	TRUE
P20447	DBP3	22.1991	22.3267	22.2286	22.5157	22.5712	22.6959	22.6718	22.8154	23.1638	22.1169	22.8868	23.3656	22.2398	23.1496	24.2609	22.2314	22.7335	23.519	FALSE
P20448	HCA4	21.8421	22.0642	22.0892	21.8761	22.2503	21.9014	22.2741	22.1325	20.7036	21.2707	21.5824	20.8142	21.3005	21.7874	20.9154	21.0559	21.6126	20.8325	TRUE
P20449	DBP5	23.3813	23.6776	23.2634	23.4352	23.7714	23.5712	23.7603	23.5908	23.2753	24.411	24.6277	23.6357	24.3375	24.72	23.4438	24.3654	24.9127	23.0144	FALSE
P20457	PRI2	19.2123	18.4243	19.4479	19.0832	19.0344	19.0636	18.4897	19.1917	19.8924	20.1442	19.2448	18.6719	19.9966	19.7545	19.7566	19.8704	19.4983	19.0674	TRUE
P20459	SUI2	24.521	23.9954	24.7384	24.4818	24.5878	24.5767	24.7465	24.4839	24.6418	23.49	23.651	24.0595	23.487	23.635	23.9194	23.5967	23.7884	23.9924	FALSE
P20484	MAK11	21.5904	21.142	21.4494	21.3871	21.0131	21.6411	21.1458	21.8611	20.4779	21.5502	20.9102	20.4156	21.376	20.7762	20.7999	21.3528	20.7375	20.8415	TRUE
P20485	CKI1	22.2157	21.8132	22.0251	21.9737	22.0966	21.9819	21.9643	22.2607	20.3062	22.6947	22.0912	21.9674	22.5601	22.0511	21.8793	22.6594	22.1947	22.3717	TRUE
P20486	CKS1	21.6238	21.8692	21.8633	21.1599	20.9568	21.2164	21.4199	21.1384	20.3513	23.7589	24.499	25.5229	23.3312	23.9236	25.6514	23.5422	24.6733	25.5014	TRUE
P20604	SIT4	21.6525	21.3293	21.5996	21.4066	21.3411	21.4228	21.3342	21.2635	19.893	21.2926	21.1834	21.9335	21.4243	21.8808	23.1046	21.5289	22.0546	23.6007	TRUE
P20606	SAR1	25.0417	25.1875	25.4981	25.2084	25.304	25.2439	25.3082	25.3525	25.0979	24.3537	23.7076	24.3225	24.5482	24.4005	24.9243	24.5311	24.3669	24.7692	FALSE
P20676	NUP1	21.1193	21.4999	21.2232	21.1713	21.1589	20.9287	21.1289	20.8502	19.833	21.9788	22.6183	21.5856	22.0124	22.635	21.5471	22.1724	22.8357	21.2248	TRUE
P20795	VPS33	22.0836	21.9649	22.0681	21.5835	22.3869	21.5777	22.0384	22.0113	19.7605	19.4011	18.2725	17.6337	20.5601	17.8616	18.2593	20.8774	17.7454	19.6575	TRUE
P20967	KGD1	23.1711	22.9072	23.1246	23.246	23.1864	23.2302	23.0623	23.3557	23.1246	22.9686	22.7491	23.1278	22.813	22.483	22.8021	22.849	22.7113	23.367	FALSE
P21147	OLE1	22.3911	22.4345	22.3078	22.1599	22.0525	22.1453	22.206	22.499	20.0314	22.7491	22.5054	21.9674	22.8992	22.7555	22.5999	23.0101	22.6764	22.3902	TRUE
P21182	SPE2	20.9515	20.0021	20.6571	21.1994	20.9245	21.2275	21.0712	21.1736	19.8569	20.5134	20.3856	19.9764	20.471	20.3027	20.0658	20.6409	20.2263	19.9877	TRUE
P21192	ACE2	18.0392	18.2637	17.7162	18.7729	18.3719	17.066	17.3979	17.2448	21.7583	20.6123	20.5531	19.9429	20.7155	20.7536	19.3498	20.5988	20.6806	19.8973	TRUE
P21242	PRE10	24.9249	24.6459	24.9791	24.6644	24.8422	24.74	24.9077	24.5356	24.911	24.6036	24.702	25.0898	24.4927	24.6756	25.5207	24.3716	24.5253	25.042	FALSE
P21243	SCL1	22.8224	22.9054	22.7526	22.8372	22.8508	22.9422	23.0902	22.8683	19.7955	22.9533	22.4454	22.6796	22.7929	22.6309	22.8974	22.8255	22.7355	22.6979	TRUE
P21264	ADE2	23.4294	23.3893	23.1275	23.5269	23.7253	23.6555	23.7694	23.6124	23.5891	24.1813	23.9426	23.588	23.8992	24.2336	23.7068	24.0277	24.3211	23.9924	FALSE
P21268	FAR1	18.6886	18.6798	17.2146	18.3606	19.2737	17.6069	18.4219	17.8558	21.0019	21.2541	20.9853	18.3546	21.0952	20.8276	18.4285	20.9793	20.7454	19.1208	TRUE
P21269;P21269-2	CCA1	20.6279	20.5418	20.5484	21.0028	20.9631	20.8735	20.6968	20.886	21.3013	19.6758	19.4279	19.5011	20.1876	19.7067	19.7193	20.0806	19.8659	20.4295	FALSE
P21304	PWP1	22.5797	21.739	22.4725	22.7333	22.2633	22.5777	22.3045	22.8754	22.0061	23.2872	22.8103	22.8204	22.8594	22.6955	22.1955	22.9956	22.7533	22.7633	FALSE
P21306	ATP15	20.4805	20.324	19.6338	21.6338	21.3845	21.7448	21.3391	21.5535	20.0668	20.0187	22.477	23.8327	20.471	22.7171	24.189	20.0928	23.0737	23.5874	TRUE
P21339	MSB1	19.6444	19.7714	19.7138	19.6528	19.4896	19.3382	19.2715	19.5141	20.0946	21.2817	21.7556	21.9674	21.2098	21.5192	20.5471	21.0867	21.6213	20.5767	TRUE
P21372	PRP5	17.7075	18.3009	17.8553	18.1774	18.0693	17.7067	17.317	17.9894	19.5134	18.0956	18.2225	18.7939	18.0675	17.9732	18.5911	17.9544	17.5656	19.0924	TRUE
P21373	UTR1	19.2617	18.9683	19.0543	19.7439	19.7564	19.8007	19.807	19.5576	19.6277	20.1798	20.2821	20.0992	20.5162	20.4876	20.2656	20.6656	20.523	20.6399	TRUE
P21374	ISY1	17.7168	17.472	18.7574	16.7618	18.7193	16.6446	16.6969	17.778	20.5789	18.4518	18.8168	18.7446	18.9702	19.3576	18.9984	18.7353	18.5884	19.2467	TRUE
P21375	OSM1	21.5988	21.4566	21.3828	21.3424	21.4312	21.2493	21.1789	21.3274	21.1944	21.8594	21.2702	21.1328	21.6762	21.4365	21.6697	21.7678	21.0255	21.4115	FALSE
P21524	RNR1	23.891	23.9178	23.971	23.7042	23.8422	23.9168	24.0931	24.0901	23.7658	24.0104	24.5617	23.5511	23.8382	24.171	23.3877	23.9875	24.3144	24.4907	FALSE
P21538	REB1	21.4621	21.9054	21.6245	21.4162	21.5203	21.3839	21.6103	21.5128	20.2311	22.9872	23.1315	22.1754	22.8785	23.0588	22.3024	23.1213	23.1845	22.0804	TRUE
P21560	CBP3	20.5691	20.8396	20.5912	20.5401	20.346	20.5428	20.2944	20.0465	20.5193	18.9742	18.7012	19.1136	19.2063	19.1343	19.1472	19.0107	18.8464	19.2135	TRUE
P21576	VPS1	24.3379	24.4083	24.3281	24.3054	24.2723	24.3039	24.2047	24.3429	24.3899	24.3007	24.0946	23.7266	24.4112	24.1568	23.817	24.4086	24.4299	24.042	FALSE
P21657	DAL81	19.3671	19.0168	19.1445	19.5519	17.6397	19.2189	18.506	19.5073	19.4023	19.9652	19.4196	19.0038	19.2911	19.3048	18.739	19.6564	19.5361	18.5261	TRUE
P21705	DAL82	18.336	16.782	17.8615	18.6749	17.5783	16.7579	17.7034	18.3388	19.457	17.743	17.6834	18.6346	18.2049	18.1907	20.2121	18.0739	18.1105	18.4765	TRUE
P21734	UBC1	22.306	21.9649	22.4189	22.2753	22.472	22.4035	22.4269	22.5579	22.5814	22.7471	22.839	22.9823	22.9195	22.833	22.9564	23.0513	23.1339	22.7656	FALSE
P21771	MRPS28	18.4581	19.517	18.7028	19.0678	19.3631	19.3022	19.3682	19.1105	19.8718	19.9238	19.0929	18.6394	19.9966	19.6209	19.2269	19.9528	19.375	18.7073	TRUE
P21801	SDH2	20.8702	21.2359	21.162	21.2215	21.0732	21.0142	21.2741	21.0338	21.4691	23.1959	23.1047	23.9123	23.1115	22.9569	24.5304	23.0621	23.0689	24.4836	FALSE
P21825	SEC62	21.8597	21.2751	21.6732	21.3724	21.0192	21.3181	21.0414	21.2304	19.9728	17.459	19.8616	19.8837	19.5519	20.6995	21.1355	19.0948	20.5505	20.2521	TRUE
P21827	SRM1	23.1991	23.1222	23.2095	23.2859	23.1024	23.0843	22.8827	23.3684	22.7349	24.3141	23.6964	23.9123	23.3312	23.9733	24.3369	23.7293	23.6785	24.2755	FALSE
P21951	POL2	20.5255	20.4171	20.788	20.392	20.668	20.3739	20.712	20.5356	20.1191	19.6301	19.3143	19.3184	19.5758	19.8562	18.5184	19.4425	19.4941	19.3319	TRUE
P21954	IDP1	24.6535	24.5578	24.4839	24.8882	24.7668	24.9211	24.7465	24.8931	24.6326	24.4172	24.5181	25.1402	24.3563	24.0907	25.0103	24.2203	23.9171	24.4546	FALSE
P21957	OPI1	19.6465	20.3133	19.6885	20.3221	20.375	20.4886	20.5524	20.1678	19.0224	22.2817	21.7599	21.8631	22.145	21.4967	21.2405	22.2801	21.6806	20.4648	TRUE
P21965	MCK1	23.2401	23.4146	23.1677	23.246	23.3533	23.2708	23.4338	23.1765	22.5737	22.2429	21.4507	21.7376	22.3082	21.5974	21.7385	22.2036	21.7414	22.5302	FALSE
P22007	RAM1	19.4068	19.3165	19.3124	19.5975	19.532	19.0164	19.1734	19.1927	19.5984	20.4661	20.7208	22.0151	19.9966	19.57	21.3676	19.7329	20.2263	21.6243	TRUE
P22023	KRE5	20.7159	20.8545	20.7432	20.883	20.8848	20.8307	20.7999	20.879	20.7624	19.8558	19.8953	19.8147	19.7881	19.8562	19.014	19.9661	20.1203	20.2124	TRUE
P22035	BAS1	18.0946	18.9691	16.3184	17.4942	18.2942	17.4759	17.9713	17.7682	19.8496	19.0957	18.7303	18.8864	18.7738	18.6642	20.3755	18.8292	18.2629	19.7387	TRUE
P22082	SNF2	20.0836	19.9751	20.0681	20.227	19.931	20.3026	20.0534	20.3735	20.2597	20.2707	19.7236	19.4751	20.3159	20.3437	19.4765	20.3578	19.9241	19.1741	TRUE
P22108	APA2	18.9537	18.956	17.366	18.7854	17.6695	18.8934	17.9478	17.7713	20.9292	21.3034	20.6207	20.8307	20.5858	19.9651	19.675	20.9461	20.5685	19.6947	TRUE
P22133	MDH2	21.7692	21.6438	21.8063	21.7524	21.9407	21.8594	22.1402	21.8098	20.8636	23.5134	24.2777	21.9297	23.7462	24.5772	22.0515	23.7097	24.4962	22.4648	TRUE
P22134	MAG1	19.6391	19.0375	20.056	19.4729	19.1627	19.5969	19.5615	18.9173	20.0443	20.4072	19.1127	20.1586	20.376	19.5943	19.1918	20.3272	19.2034	19.5682	TRUE
P22135	ATP12	19.6583	19.6535	19.9415	19.813	19.2305	19.5464	19.5791	19.4397	20.8409	19.7541	18.7917	19.0532	19.6774	19.2606	18.1104	19.3868	19.3708	18.1791	TRUE
P22136	AEP2	17.5592	17.8828	17.7421	17.4722	17.4081	17.4875	17.6334	16.8727	20.2156	16.4469	18.047	18.3391	16.7877	16.4525	19.1277	16.5857	18.3768	19.2028	TRUE
P22137	CHC1	24.7081	24.402	24.8036	24.6286	24.5029	24.6245	24.4395	24.862	24.7228	23.709	23.9236	23.4211	23.5751	23.8808	23.1321	23.5752	24.0594	24.0613	FALSE
P22138	RPA135	22.9266	22.9407	23.0605	23.0637	22.9805	23.1262	23.1289	23.2904	22.6344	22.7784	23.5181	22.8429	22.3031	22.8527	22.4764	22.2828	22.7999	23.3514	FALSE
P22139	RPB10	22.6443	22.8322	22.2367	22.4017	22.2293	22.3739	22.1061	22.2931	21.728	22.5816	22.935	23.3514	22.644	23.5057	24.2764	22.9036	23.7787	24.042	FALSE
P22141	PRE1	22.369	22.1631	22.1246	22.6864	22.4243	22.8069	22.4833	22.6038	23.3654	22.7919	23.048	23.0223	22.5963	22.6453	22.416	22.7448	22.7394	21.8549	FALSE
P22146	GAS1	24.8206	24.7189	24.9004	25.0514	24.8764	24.9296	24.5702	25.113	23.7793	25.8237	25.9307	25.1485	25.5724	25.1568	23.6122	25.4147	25.3343	24.1271	FALSE
P22147	XRN1	23.891	23.5691	23.9382	23.8708	23.8508	23.8558	23.7233	24.0513	23.5775	23.863	24.1609	23.1093	23.8559	24.3822	23.2795	23.796	24.1669	23.92	FALSE
P22149	AFT1	16.2892	17.726	17.844	16.3235	17.4559	15.6574	18.432	15.8995	19.529	17.2331	17.6838	18.6839	17.1123	16.5113	19.5304	17.2659	16.7808	19.2258	TRUE
P22202	SSA4	28.9905	29.2376	28.7059	28.9218	28.6038	28.9978	28.7442	29.1884	29.7391	28.9146	28.7918	28.4949	28.8118	28.5792	28.2946	29.0897	29.3285	28.1601	FALSE
P22203	VMA4	25.0685	24.6566	24.9547	25.2392	25.0732	25.0972	25.1254	25.1429	24.88	26.7013	25.2777	25.526	26.3217	25.0371	25.1304	26.6492	24.9983	24.3244	FALSE
P22204	DBF2	21.8527	21.8056	21.8136	21.5706	21.6796	21.4978	21.6224	21.5082	20.7088	21.9922	21.7296	19.4472	21.8382	22.381	20.9312	21.8739	22.1203	21.5767	TRUE
P22209	KIN3	18.3862	18.6279	19.0225	19.2109	18.8551	19.0065	18.8506	18.9998	19.7643	19.2299	18.725	19.0058	20.1422	18.7948	18.6226	19.3728	19.27	19.2637	TRUE
P22211	NPR1	19.3135	19.1908	19.4445	19.6269	19.215	19.4729	19.219	19.4503	20.011	20.3769	20.0357	20.521	20.3159	20.0418	20.2902	20.1287	20.1445	20.9618	TRUE
P22213	SLY1	21.6806	21.5555	21.6732	21.9474	21.7623	21.891	21.9387	22.2051	21.7069	22.0702	21.9407	21.3542	22.0498	21.8946	21.1558	22.264	21.9824	21.1688	FALSE
P22214	SEC22	20.739	20.8692	20.8876	20.392	20.224	20.2921	20.4833	20.3935	20.5448	20.7292	19.6043	17.8004	20.5601	20.1838	18.4534	20.7057	20.3874	20.211	TRUE
P22215	SLY41	19.1847	19.6341	19.4318	19.3994	19.291	18.981	19.2277	18.9277	21.193	17.3919	18.8012	17.9408	18.5011	18.2191	17.7785	18.3056	18.9066	18.2983	TRUE
P22216	RAD53	18.6331	18.2773	18.5842	18.6638	18.4282	18.7541	18.8639	18.8223	20.5391	19.9377	19.2003	18.8937	20.0833	19.4749	18.6023	20.1168	19.427	19.0297	TRUE
P22217	TRX1	25.5701	25.473	25.4782	25.7381	25.7939	25.7851	25.6925	25.5772	26.8403	27.194	27.0624	27.2439	27.0682	26.5691	26.7097	27.061	26.6888	26.3383	FALSE
P22219	VPS15	19.3189	18.6924	19.7569	18.741	19.4724	19.2468	19.6517	19.6871	20.0584	17.5216	17.6415	18.9544	18.3933	18.1933	18.3885	18.5089	18.4319	18.5436	TRUE
P22224	SEC15	19.1608	18.8387	19.0361	19.4767	19.1761	19.5238	19.3575	19.6858	20.5715	17.9338	18.4287	18.8151	18.5468	18.4416	19.5456	18.5939	18.7023	18.6006	TRUE
P22276	RET1	20.9776	21.213	21.2067	21.1713	21.4495	21.1997	21.5311	21.3835	20.4276	20.9238	21.0071	20.0855	21.0029	21.1322	20.1355	20.8346	20.7295	20.3179	TRUE
P22336	RFA1	23.2129	22.665	22.8703	23.1177	22.9758	23.1742	23.1147	23.1938	22.7927	22.9601	22.6897	23.0454	22.9966	22.8402	22.9963	22.9727	22.6406	22.4648	FALSE
P22353	MRPL8	18.4593	19.3132	17.2811	18.4774	18.3311	18.3153	18.7967	18.6044	20.095	20.0187	17.7559	17.746	20.1071	19.1199	19.524	19.8064	17.3615	19.5281	TRUE
P22354	MRPL20	19.2339	19.2387	17.5385	17.4058	18.5032	17.9107	19.4301	17.4406	20.5159	20.3458	19.6055	19.3746	20.4618	20.4222	20.5265	20.3679	19.5913	19.7364	TRUE
P22434	PDE1	19.702	19.6961	19.9677	19.9899	19.7804	19.8665	19.6754	19.2407	20.0459	18.3324	18.4099	18.478	18.1585	18.3692	17.9277	18.4492	18.238	18.5939	TRUE
P22438	MSM1	17.179	16.5051	17.0236	17.7719	16.9639	17.8466	16.6575	17.6421	20.3097	15.8597	18.8294	19.4895	17.379	16.4695	17.5615	16.6337	17.8903	20.2635	TRUE
P22470	SAN1	19.554	19.6464	18.9806	19.5849	19.5734	19.4158	19.3631	19.1194	19.3174	20.3353	19.3876	19.6146	19.7459	19.0869	18.2418	20.0053	19.5838	19.544	TRUE
P22515	UBA1	24.5755	24.3893	24.5396	24.7042	24.546	24.7303	24.5118	24.8931	24.3106	24.2103	24.3926	24.263	24.1277	24.1496	23.6953	24.2203	24.405	24.1363	FALSE
P22517	CMK2	20.4529	20.8765	20.4679	20.4305	20.6444	20.5691	20.821	20.471	20.9887	20.972	20.0637	19.7929	20.7688	20.635	19.9356	20.82	20.697	19.8919	TRUE
P22543	VPS34	18.7949	19.0297	18.7473	18.9423	17.9266	18.8525	17.411	19.009	19.9032	16.7608	18.4915	19.2522	17.218	18.5328	18.2211	17.5911	17.2917	19.5857	TRUE
P22579	SIN3	21.2046	20.8322	21.1506	21.3374	21.1755	21.2053	21.1458	21.4376	19.9014	22.3458	22.3291	22.6818	21.9869	21.9151	21.6171	22.1375	22.2263	22.129	TRUE
P22696	ESS1	22.044	22.2187	22.2949	22.0622	22.2372	22.0949	22.109	22.008	22.0401	22.5227	23.3994	23.7806	22.5339	23.2739	24.7352	22.5708	23.301	23.9924	FALSE
P22768	ARG1	24.7227	24.9614	24.7899	24.9224	25.0246	24.963	24.8827	24.9149	25.3048	24.9386	25.2282	25.588	24.5372	24.6756	25.2841	24.5697	24.6888	25.4399	FALSE
P22803	TRX2	25.1425	24.4456	24.6245	24.9923	24.8764	25.0744	24.9281	25.2185	26.5487	27.8469	27.795	27.2148	27.1331	27.2027	27.0172	27.0706	27.405	26.6591	FALSE
P22804	BET1	19.0318	19.7398	19.1494	19.4432	19.4247	19.5463	19.4002	19.0936	20.3192	19.7627	18.0289	18.2713	19.9708	17.8301	18.9369	19.7081	16.9974	19.639	TRUE
P22855	AMS1	20.3862	20.1052	20.4117	20.3015	20.346	20.1129	19.929	20.1561	20.5403	19.8678	19.9602	20.5709	19.9966	20.1145	20.867	19.6899	19.9519	21.4175	TRUE
P22936	APN1	20.9841	21.3347	20.6969	21.0091	21.0192	21.0206	20.8827	20.9347	19.8036	21.2031	20.8309	20.4587	21.2585	20.9253	20.3734	21.1637	20.6299	20.3308	TRUE
P22943	HSP12	23.1569	23.5464	23.1818	22.592	22.7102	22.5428	22.8315	22.4687	22.7069	24.7141	26.3218	24.8977	24.4583	26.4424	24.9631	24.3528	26.7016	23.92	FALSE
P23059	MAK31	18.507	17.9637	18.0194	17.9495	18.6398	16.8413	16.6914	17.8568	19.9103	20.2485	18.9812	18.4786	20.4618	18.6366	19.3689	20.9259	19.0349	20.2176	TRUE
P23060	MAK32	16.6521	18.0455	16.8432	15.3102	15.8703	15.7386	16.0335	18.2409	19.9613	16.9129	18.1607	18.0531	16.8575	17.5885	17.564	16.7432	16.4049	19.7057	TRUE
P23180	AIM17	20.3467	20.1897	20.2818	20.6004	20.0192	20.5863	20.2006	20.5973	20.5338	20.4271	22.0498	21.8869	20.5601	22.2364	21.1824	20.4926	22.4125	21.1472	TRUE
P23201	SPA2	21.3467	21.4171	21.1789	21.0028	21.1478	21.0582	21.0712	21.1384	21.5659	22.3114	23.0602	21.6977	22.145	22.5588	21.3324	22.1257	22.8869	21.2453	FALSE
P23202	URE2	21.188	20.9125	21.0981	20.9037	20.1139	20.9622	20.2535	20.7835	20.1098	21.3562	20.1577	20.0717	21.1651	20.3437	19.5267	21.2423	20.019	18.3967	TRUE
P23248	RPS1B	27.9395	28.2747	28.1301	28.1165	28.1468	28.2216	28.2172	28.1839	28.5113	26.3601	26.6365	26.5804	26.8537	26.9976	27.8524	26.6362	26.5819	26.7424	FALSE
P23250	RPI1	19.9316	17.8131	19.4445	16.5548	18.1889	17.8917	18.4293	19.7888	19.876	18.7489	17.6839	18.4162	20.4983	19.9782	18.5535	20.3169	19.5286	19.706	TRUE
P23254	TKL1	27.6971	27.5277	27.4538	27.4846	27.3427	27.4889	27.1878	27.5299	27.5363	27.1196	27.4165	28.3594	27.049	26.9672	27.6364	27.1905	27.1294	27.8824	FALSE
P23255	TAF2	19.1835	19.0392	19.4311	19.1214	19.4203	19.0091	19.1703	19.2313	20.0654	18.6746	19.0882	19.7563	18.906	19.3305	18.0773	19.0264	19.0833	19.1856	TRUE
P23285	CPR2	20.3163	20.9614	20.3432	20.392	20.375	20.194	20.7345	19.995	20.7032	22.4923	20.5727	21.0717	21.7763	20.6514	21.1625	21.8382	20.6385	20.6905	TRUE
P23287	CNA1	20.6606	20.4469	20.4021	20.4494	20.6912	20.4978	20.6814	20.6315	20.8525	21.7008	21.4874	21.922	21.4525	21.3537	21.202	21.3779	21.4903	21.8006	TRUE
P23291	YCK1	21.2905	21.6352	21.2067	21.0774	21.4358	21.0269	21.1232	21.0963	19.6118	22.0511	21.5629	21.0923	21.8733	21.2659	21.2531	21.7792	21.5091	21.6191	TRUE
P23292	YCK2	21.8562	22.0416	21.7545	21.421	21.5712	21.364	21.3244	21.4034	21.5737	22.4247	22.7958	23.3797	22.0621	21.824	22.9641	21.741	22.1141	22.5246	FALSE
P23293	SGV1	21.4388	21.7863	21.3231	21.2324	21.4358	21.0644	21.1458	21.3377	20.8526	22.2569	22.5357	21.7721	22.2398	22.9895	22.7045	22.3603	22.2793	22.0024	TRUE
P23301	HYP2	26.2334	26.3538	25.9046	26.307	26.4054	26.5244	26.7557	26.5989	27.4597	28.365	27.4829	27.2343	28.3399	27.6221	27.2413	28.2971	27.708	27.3639	FALSE
P23337	GSY1	19.1839	18.6519	19.2021	19.449	18.7399	19.2028	19.2913	19.3451	20.1275	19.4408	17.8747	18.6585	20.1306	18.7728	19.2255	19.9528	18.3872	19.0438	TRUE
P23369	MRPL25	19.1007	19.5227	19.4922	18.5335	19.4083	19.1249	19.5891	18.9592	20.8604	20.226	21.0071	19.1736	20.6921	21.8131	22.0149	20.3578	21.108	20.4764	TRUE
P23394	PRP28	20.5776	20.5233	20.6328	20.5489	20.375	20.313	20.3537	20.4034	20.3403	21.0382	20.2336	18.6094	20.8057	21.0167	18.9185	20.7293	20.4175	19.4083	TRUE
P23493	MBR1	18.3378	18.5206	17.7741	17.3599	18.2419	16.2526	17.9816	17.7086	20.3405	16.6793	17.3823	18.238	16.6655	17.7208	19.3296	16.1827	18.2563	18.956	TRUE
P23500	MRS4	18.4786	18.609	18.4299	18.2578	18.2616	17.7103	18.4593	17.1978	19.7201	17.9259	17.9695	18.4172	18.2322	17.1181	19.7461	18.2377	17.1269	18.9615	TRUE
P23503	NAR1	19.5613	19.9054	19.9148	19.6076	19.7331	19.6673	19.7076	19.4499	20.8341	20.0055	18.8198	18.6949	19.562	19.2049	19.2933	19.8984	19.029	19.998	TRUE
P23542	AAT2	25.2129	25.4333	25.0575	25.1081	24.9977	25.082	24.9118	24.966	25.0146	25.7241	25.5275	26.0507	25.3779	25.1746	25.8196	25.4238	25.239	25.8098	FALSE
P23561	STE11	19.8349	19.5128	19.2915	18.8016	18.6178	18.8041	18.7247	18.793	18.9469	19.8197	19.9694	20.0265	19.4439	19.146	18.2469	19.159	19.3721	17.6764	TRUE
P23585	HXT2	22.7198	22.3944	22.4587	23.091	22.6284	22.8823	22.5397	23.3037	22.6157	22.1352	24.2851	21.1786	22.6193	24.6856	21.646	22.6574	24.6576	21.9782	FALSE
P23594	PPH21	21.6845	21.3079	21.3432	21.5445	20.878	21.3589	20.6344	21.3835	20.4408	21.5682	21.2702	22.2323	21.6152	20.0542	21.2468	21.7602	21.4808	19.4657	TRUE
P23595	PPH22	21.817	21.3557	21.1733	21.7333	20.9695	21.7371	21.0712	21.6483	20.4762	22.1944	21.6761	22.4719	21.1364	20.4876	20.8254	21.2259	20.7612	20.9029	TRUE
P23615	SPT6	25.3504	25.5691	25.5065	25.3469	25.3654	25.2641	25.3051	25.4663	24.7052	24.6988	24.651	23.9599	24.6531	24.9403	24.0056	24.6747	24.9346	24.4099	FALSE
P23638	PRE9	23.3566	23.817	23.4378	23.613	23.7894	23.6657	23.9159	23.5013	23.1299	23.2174	23.193	23.9123	23.2532	23.1467	23.3662	23.2203	22.8742	22.8637	FALSE
P23639	PRE8	22.9047	23.2415	22.6752	23.2187	23.5981	23.2708	23.6561	23.2498	23.2317	24.3141	23.875	24.2245	24.4112	23.9403	23.939	24.3841	23.8815	22.9284	FALSE
P23641	MIR1	25.3188	25.5747	25.2733	24.7572	24.9342	24.8603	24.9995	24.7547	24.6418	21.9238	21.8145	21.9411	22.4779	22.4692	23.1063	22.3729	22.9824	23.92	FALSE
P23642	VAN1	21.7159	21.3347	21.6692	21.6543	21.8335	21.5992	21.9322	21.6483	21.1326	21.6719	20.9255	20.8059	21.4052	20.9586	20.7826	21.3976	20.8449	21.0342	TRUE
P23643	VPS3	18.5216	19.19	19.1281	19.051	19.262	18.852	19.0843	19.191	20.0871	17.8617	18.3428	18.9802	18.2381	18.7715	18.311	18.1476	18.8743	19.5155	TRUE
P23644	TOM40	23.8737	23.9528	23.6245	23.7713	23.401	23.6245	23.302	23.7547	23.8109	23.6782	23.8946	24.71	23.1987	23.0892	24.0424	23.1637	23.2875	23.3561	FALSE
P23724	PRE7	23.1711	23.3893	23.1677	23.4587	23.2	23.4348	23.4338	23.3557	24.3222	23.4296	23.5556	23.6704	23.5858	23.8456	24.3369	23.7196	23.7787	24.1901	FALSE
P23748	MIH1	17.7637	18.159	18.0702	18.1036	16.8913	16.9049	18.2118	17.4262	20.2713	19.1205	19.0259	18.7358	18.4192	17.6855	19.8697	18.1931	17.6464	18.8032	TRUE
P23776	EXG1	23.5861	23.1912	23.3407	23.6943	23.4919	23.4702	23.5439	23.3935	22.98	23.7881	23.1198	23.6357	23.648	22.3462	21.2902	23.6998	22.957	22.384	FALSE
P23796	RIT1	17.981	18.9159	18.6785	17.8181	17.3844	17.7898	17.6109	17.9346	20.1968	17.8073	19.0084	18.2483	18.1645	17.9746	19.0726	18.7446	18.04	19.4888	TRUE
P23797	GPI12	19.7915	19.9476	20.0681	19.2392	19.474	19.5376	19.876	19.5575	20.0209	18.4597	18.2621	18.5511	18.6767	18.0837	20.32	17.5223	18.7388	18.832	TRUE
P23833	SCO1	19.419	19.9337	19.5505	19.2729	20.2555	19.4146	19.8488	18.9017	20.9985	19.6816	19.6349	20.0855	18.9416	18.6971	18.8919	18.7269	18.5804	18.8388	TRUE
P23900	FPS1	17.7308	18.2691	18.1452	18.9479	17.3371	18.6854	18.7379	19.0338	19.8851	18.5446	17.4149	18.2296	18.9807	17.1458	18.7603	18.9436	17.8221	19.4924	TRUE
P23968	VMA16	20.2428	19.2812	19.6482	19.6223	19.3031	19.3721	19.0562	19.9818	19.3826	19.5354	18.8354	19.3704	18.8537	17.6767	19.1572	19.2552	17.3376	18.2201	TRUE
P24000	RPL24B	23.8824	23.6566	23.7241	24.0895	23.9342	24.2574	24.302	24.4781	25.6044	21.3406	22.3204	23.056	21.9145	22.6121	24.3806	21.5378	22.3591	23.775	FALSE
P24004	PEX1	18.6036	17.7977	18.656	18.7188	18.8131	18.575	18.8527	18.8178	20.4665	17.4583	18.0092	18.6732	18.2957	17.792	19.7586	18.2569	18.3129	18.8625	TRUE
P24031	PHO3	23.3566	23.175	23.1957	22.9308	23.2134	22.8927	23.143	22.9551	22.6381	22.9872	23.1364	23.5005	22.2875	21.7307	21.43	22.3553	22.0642	21.6654	FALSE
P24276	SSD1	21.4987	21.2861	21.2177	21.5663	21.4404	21.4702	21.3729	21.6102	21.721	21.8884	22.6301	23.1228	21.7078	22.1292	22.7913	21.7448	22.1141	22.3655	FALSE
P24279	MCM3	21.4575	21.4321	21.426	21.4162	21.7439	21.5691	21.7603	21.5843	21.3744	21.4271	21.1898	20.9859	21.3513	21.3079	21.0296	21.4074	21.1742	20.6501	FALSE
P24280	SEC14	24.8562	24.6984	24.7573	24.7237	24.73	24.8424	24.7648	24.6493	24.5062	24.908	24.58	24.9599	24.5536	24.4305	24.8793	24.7391	24.5985	24.941	FALSE
P24309	DBR1	18.0021	18.1889	18.0828	18.1014	18.0834	17.9235	18.0877	18.1378	19.8798	17.785	18.5957	19.2483	17.6932	17.1078	19.0697	16.9647	17.0283	18.5034	TRUE
P24384	PRP22	18.3071	18.5526	18.272	18.5883	18.4241	18.5876	18.5723	18.5271	19.7613	18.7119	18.9909	18.6387	19.1138	19.6879	18.2138	18.9705	19.1351	20.7048	TRUE
P24482	DPB2	19.7102	19.0081	19.8172	19.7557	19.6188	19.8113	19.6789	19.7751	20.8185	20.2146	18.7002	19.4365	20.1876	19.5578	19.4545	20.1522	19.3153	19.9599	TRUE
P24521	ERG8	20.7466	20.2806	21.0981	20.9574	20.8577	21.0395	20.8827	21.1794	20.1894	20.6036	20.3967	20.8388	20.5162	20.2818	20.6073	20.6326	20.1801	21.2655	TRUE
P24583	PKC1	19.3235	19.4961	19.456	19.6482	20.0069	19.6684	20.0534	19.9685	19.7922	20.168	19.3016	19.1943	20.2425	20.0907	20.3618	20.1752	19.4734	19.545	TRUE
P24783	DBP2	24.1207	23.3635	23.8961	24.2727	23.8594	24.2973	24.0858	24.5128	24.0707	25.4571	25.2551	25.193	25.2992	25.3699	25.6394	25.1923	25.2355	25.3001	FALSE
P24784	DBP1	18.9968	18.4483	18.6962	18.8265	18.2924	18.8217	18.0484	18.4696	19.2254	19.4302	19.3275	19.3759	19.4164	19.9253	19.2625	19.3507	19.9925	19.3842	TRUE
P24813	CAD1	17.8759	18.8335	18.244	19.8264	19.7275	17.4203	19.9419	17.9621	20.1604	21.6253	20.6579	18.5277	20.9837	20.932	18.436	21.0745	20.7133	19.0376	TRUE
P24814	GRR1	18.5365	18.7133	18.7478	18.5113	18.7006	18.9679	19.2104	19.0981	20.6993	18.457	18.5481	18.2654	18.4362	19.0084	18.3564	18.5864	18.7334	18.387	TRUE
P24867	PCL1	18.4013	18.6559	18.3853	17.6412	17.2378	18.3871	17.6677	17.7347	19.4388	15.6305	18.26	19.0702	15.7311	17.6781	16.7197	16.1474	17.0911	19.3422	TRUE
P24868	CLB1	18.6523	18.7781	17.5007	16.7813	17.9336	17.8659	17.6066	17.1327	20.5376	16.1067	16.2407	18.1387	16.7745	17.9921	18.6079	16.6355	18.3076	18.7649	TRUE
P24869	CLB2	17.0514	17.8158	17.6834	17.1953	16.8797	17.3909	17.3787	17.7455	20.0235	17.1619	18.1947	18.7221	17.0505	17.7009	19.5434	17.99	17.852	19.1936	TRUE
P24870	CLB3	17.7387	18.4914	17.2269	18.0026	18.7169	17.6349	17.7675	17.6427	20.3489	18.0572	19.566	18.0395	16.5757	19.5671	18.223	16.5183	19.3513	18.5926	TRUE
P25037	UBP1	21.5733	21.4566	21.4307	21.7899	21.8055	21.8805	21.9192	21.9818	20.7968	21.3871	21.3576	21.0294	21.4893	21.7725	21.5265	21.4268	21.4075	21.381	TRUE
P25038	IFM1	17.0371	18.0003	17.0114	16.8352	18.0067	16.7512	16.7922	17.0287	19.8343	17.4496	17.16	17.6782	17.8221	17.1336	19.2773	17.376	18.1967	18.5216	TRUE
P25039	MEF1	20.9114	20.7941	20.7732	21.0652	20.7064	21.0332	20.727	20.9415	19.215	21.5547	20.9331	20.7975	21.4385	20.9586	20.8505	21.4316	20.9992	20.8856	TRUE
P25040	TSR4	20.5166	20.2916	20.2394	20.8761	20.7876	20.9219	20.5858	21.1024	20.4783	22.1108	21.5432	21.9637	21.8733	21.3131	20.7913	21.9989	21.3461	20.97	TRUE
P25042	ROX1	19.8033	20.6984	18.4855	18.9222	18.0058	18.7688	18.7292	18.7672	19.9619	22.3221	23.5181	21.5904	22.0803	23.3512	21.1691	22.0053	23.3669	20.5874	TRUE
P25043	PUP1	21.9614	22.3583	22.1188	22.4564	22.2964	22.3156	22.3585	22.2304	22.3965	22.338	22.6254	22.9915	22.3736	22.6371	23.3877	22.6179	23.1233	24.2588	FALSE
P25044	PTP1	19.1716	19.4307	19.1899	19.0859	18.6806	19.0357	18.9411	18.9078	19.8983	19.8278	19.077	19.1175	20.0952	19.7129	20.5161	19.8562	19.5506	21.8769	TRUE
P25045	LCB1	21.7692	21.5372	21.788	21.7179	21.5502	21.7902	21.6502	21.921	21.0457	21.0953	21.3576	22.1818	21.2797	21.5057	21.9154	21.3629	21.4903	21.6805	FALSE
P25046	ROX3	17.0864	18.5415	17.5678	17.3141	16.8949	18.5842	16.4577	17.66	20.7349	19.813	19.2408	19.3896	20.2849	20.2818	19.7083	20.3065	19.9925	18.8807	TRUE
P25087	ERG6	25.1991	25.0244	25.1677	25.0083	24.7759	25.0473	24.8994	25.0824	25.2019	24.9256	25.3362	24.3514	24.5644	24.9569	23.5624	24.602	24.9647	24.2419	FALSE
P25270	MRM1	19.131	18.2226	19.8149	19.9899	19.413	19.511	19.1586	19.7087	19.1707	19.3847	18.2708	19.4985	20.0467	16.9196	17.9476	19.9528	18.3933	19.457	TRUE
P25293	NAP1	24.2129	23.729	23.8528	23.7991	23.9504	23.8014	23.8228	23.8484	23.403	23.709	23.6852	24.193	23.3438	23.0119	23.1406	23.4147	23.3797	23.2804	FALSE
P25294	SIS1	24.2401	24.069	24.1463	24.4818	24.4697	24.6087	24.5333	24.3684	24.5659	26.4944	27.3109	26.3603	26.6146	27.066	25.409	26.5833	27.6952	24.4472	FALSE
P25296	CNB1	21.3366	21.6984	22.0437	21.5663	21.8055	21.9523	22.0444	21.5535	20.1344	20.3562	17.9299	18.8884	20.7462	18.8917	18.7555	20.8774	18.1475	19.3737	TRUE
P25297	PHO84	21.1824	21.5601	21.4213	20.9899	20.6601	20.9083	21.0294	21.3735	20.1513	20.5502	18.6704	18.612	20.3057	17.7517	18.1979	20.6158	20.5044	17.9289	TRUE
P25298	RNA14	21.5431	21.2245	21.4494	21.4447	21.9914	21.5249	21.9027	21.6648	21.5102	20.3769	21.0498	21.3428	20.4148	20.2606	19.699	20.5467	20.495	18.9795	TRUE
P25299	RNA15	18.8064	19.0256	18.5935	18.8735	19.1664	18.9893	18.4982	19.4763	19.3256	21.8667	20.7556	20.2292	21.573	21.0293	19.6433	21.6073	20.91	19.4235	TRUE
P25302	SWI4	18.494	19.0081	18.2187	18.7278	19.1458	18.7403	18.7574	19.0319	19.6494	20.6296	19.9249	19.2657	20.6358	20.3835	19.7347	20.4171	20.282	19.0563	TRUE
P25303	SCJ1	21.7617	21.7107	21.7125	21.8691	21.6835	21.8487	21.712	21.6566	19.3395	23.1321	22.2762	21.7463	22.8664	22.4576	22.2246	22.84	22.4568	21.8415	TRUE
P25332	RBK1	20.8134	21.172	21.1901	20.9964	20.9946	21.1424	21.1402	20.9001	21.4268	21.0575	20.6942	21.3542	21.3955	21.1781	21.5369	21.4364	20.9791	21.2453	FALSE
P25333	SAT4	19.1448	18.9244	19.4377	19.7731	19.5002	19.7054	19.1114	19.2837	20.1377	21.7842	20.352	19.0326	21.3413	20.2923	20.3024	21.3729	20.1683	20.2385	TRUE
P25334	CPR4	18.5372	19.0686	18.9578	18.6411	18.2133	18.5556	19.057	18.1399	20.418	20.8298	19.5287	18.1345	20.8417	19.0621	18.8998	20.5017	19.472	19.6568	TRUE
P25336	MSH3	18.6152	18.4421	19.0071	18.9018	18.2604	18.5257	18.8837	18.6431	19.4321	17.2276	17.9076	18.5736	17.704	17.5073	19.7826	17.6419	18.0905	19.0045	TRUE
P25337	BUD31	17.4815	18.5235	16.4765	16.5177	16.5047	16.4819	16.9749	16.5046	20.9271	16.8969	18.6915	19.8641	16.8769	17.3716	19.1164	16.5385	16.9128	18.6572	TRUE
P25339	PUF4	20.9449	21.4071	21.5309	21.6088	22.0162	21.5069	21.9027	21.886	21.9711	22.9889	22.7748	23.612	23.0467	22.5391	22.6791	22.9545	22.7052	23.3732	FALSE
P25340	ERG4	23.3566	23.1036	23.0892	22.9474	22.7421	22.8558	22.5754	23.084	22.6602	21.3406	21.8227	21.5904	21.59	22.331	22.8233	21.7018	22.1654	23.3356	FALSE
P25341	KIN82	17.8101	19.2298	17.1495	18.5418	17.3762	17.7382	18.8079	17.5935	20.62	18.5098	18.8024	19.0679	18.5475	17.4455	18.6966	18.4059	17.9297	19.3108	TRUE
P25342	CDC10	23.0896	23.297	23.3026	22.9623	22.9961	22.8997	23.1569	22.9835	22.1483	21.713	21.4874	21.9065	21.9379	21.4921	21.5265	22.0245	21.8633	21.5495	FALSE
P25343	RVS161	23.3566	22.7863	23.5827	23.2989	23.2	23.2708	23.3391	23.0978	23.4857	23.1959	23.8145	23.7592	23.2125	23.7536	23.8691	23.3401	23.8633	23.519	FALSE
P25344	STE50	18.8515	18.702	18.7257	19.3289	19.5601	19.4204	18.8774	19.0986	19.2518	20.6123	19.1997	19.2307	20.7837	20.2282	18.8193	20.8127	20.1324	18.9478	TRUE
P25348	MRPL32	17.1344	18.237	17.1139	17.7327	16.8996	18.729	17.4904	17.4636	19.7652	19.0394	19.8244	19.0077	19.6352	20.3537	22.6364	18.631	19.8786	19.6879	TRUE
P25349	YCP4	24.521	24.8637	24.3407	24.35	24.2067	24.3925	24.3813	24.0978	24.5561	23.0875	23.6159	23.6357	23.1707	23.3884	23.8588	23.2881	23.5595	23.9515	FALSE
P25353	NPP1	18.062	18.5589	19.2596	19.3216	18.7762	19.7017	17.8119	19.799	20.666	20.6719	20.1577	19.6168	20.611	20.1026	19.5364	20.5817	19.9519	19.0706	TRUE
P25355	CTR86	19.7494	19.1828	19.6096	19.5441	19.6943	19.792	19.649	19.4656	20.9335	18.854	19.0909	18.7537	18.4926	18.6202	18.5854	19.1304	19.0519	18.7209	TRUE
P25357	SNT1	19.6417	19.089	18.8672	18.6956	18.0628	18.7653	18.4295	19.524	19.8535	20.5772	21.1898	19.8932	20.2953	21.1838	20.1758	20.198	20.5595	19.1174	TRUE
P25358	ELO2	21.6279	21.8056	22.1648	22.345	22.5544	22.6245	23.0369	22.6503	22.3337	19.1772	19.079	18.1494	20.8699	21.2391	21.5624	21.2203	21.5276	21.5981	TRUE
P25359	RRP43	20.9841	21.1176	21.162	21.27	21.2346	21.2439	21.3244	21.3785	19.8447	19.5178	19.8328	20.4047	20.4525	20.9117	20.7474	20.6409	20.7375	20.6805	TRUE
P25360	PHO87	22.6072	18.8162	22.5176	22.7002	22.9097	22.4059	22.6718	22.9933	20.7499	22.586	22.456	21.485	22.4172	22.5012	17.9962	22.4171	22.9808	18.8247	TRUE
P25361	YCR043C	20.3467	20.1052	20.6732	19.7554	20.2027	20.637	20.8419	20.5624	20.6483	21.2203	20.8631	21.0855	20.9577	22.0695	22.5395	20.8704	21.3566	21.8637	TRUE
P25364	HCM1	18.1114	17.8094	18.2668	16.9699	19.1485	18.0686	18.7542	17.6131	19.5562	21.5273	22.1047	21.2416	21.731	22.0725	20.6364	21.6777	22.2206	19.499	TRUE
P25365	SED4	21.1134	21.1298	21.4117	21.0218	21.1864	21.0767	20.9419	21.0528	20.4306	19.7377	19.8123	18.6613	19.8906	19.7517	19.0021	19.9793	19.938	19.6297	TRUE
P25367	RNQ1	20.6525	20.6135	20.6811	21.714	22.0405	21.8979	22.2299	22.0809	19.5911	23.2174	23.185	22.7657	23.3057	23.0907	23.2499	23.5086	23.6039	22.0536	TRUE
P25368	RRP7	19.9449	19.4422	19.7771	20.2911	20.2555	20.6203	20.2741	20.2797	20.1048	20.9026	19.8065	19.4604	20.6682	20.6101	20.3024	20.4459	20.045	19.5651	TRUE
P25369	LSB5	21.1251	20.9125	21.0742	21.2594	21.4764	21.484	21.5858	21.258	20.8289	20.4661	20.1047	21.223	20.5339	20.2818	20.08	20.6409	20.6639	20.2385	FALSE
P25370	GFD2	17.2252	17.9249	17.6462	17.8818	18.515	17.8615	18.1583	17.588	20.2508	18.0662	18.33	18.1664	18.2516	18.061	17.849	18.0307	17.0459	18.9904	TRUE
P25371	ADP1	19.9449	19.8744	19.9547	20.2379	20.2555	20.1129	20.2006	20.5082	19.5952	19.7967	20.0215	18.0908	19.6258	19.9782	19.0397	19.4775	19.8361	19.8473	TRUE
P25372	TRX3	21.1015	21.4808	21.426	21.1251	21.7178	21.3336	21.6344	21.1265	20.7998	22.3327	21.4185	22.0612	22.2849	22.0103	22.6697	22.1866	21.8375	22.775	TRUE
P25373	GRX1	21.4987	22.1956	21.4165	21.6904	21.8301	21.9589	21.8928	21.8393	19.6752	23.4172	24.2999	24.4414	23.5207	24.9066	25.6543	23.4741	24.9171	25.0024	TRUE
P25374	NFS1	22.9937	23.1005	22.9775	22.9425	23.145	22.9949	23.1707	22.9983	22.6784	23.5705	22.644	22.6025	23.2262	22.7818	23.0853	23.3272	22.8633	23.6905	FALSE
P25375	PRD1	22.5144	22.1176	22.3256	22.5941	22.1617	22.5001	22.2664	22.6441	19.9982	22.5637	21.8671	22.456	22.4595	21.78	21.5109	22.6073	22.0987	22.533	TRUE
P25376	AGP1	20.9712	20.9125	21.1333	20.977	20.4764	20.7332	20.828	21.084	19.4945	19.0657	19.2807	18.077	19.7361	19.4209	18.4221	19.8399	19.4777	18.6374	TRUE
P25378	RHB1	17.5902	18.4771	17.9793	16.3991	17.8647	17.0307	17.2146	16.8204	20.4002	17.7842	18.2649	19.5319	16.9472	19.0255	17.4529	16.7279	17.8885	19.3451	TRUE
P25379	CHA1	18.2021	18.032	18.2626	18.6626	18.9785	18.0801	18.743	18.6107	18.803	19.2818	18.8111	18.57	18.1356	18.1005	18.9232	18.189	17.2506	19.0279	TRUE
P25382	RSA4	20.9182	20.2806	20.5827	20.8264	20.6912	20.7939	20.7928	20.8647	20.4283	20.1321	20.8551	20.4587	19.9577	20.7152	21.3442	19.8002	20.8523	22.129	FALSE
P25385	BOS1	20.2211	19.9614	19.9415	20.4017	20.6601	20.4228	20.4383	20.2248	19.076	21.5502	20.2702	20.4265	21.3662	20.2499	20.1355	21.6492	20.0956	19.0716	TRUE
P25386	USO1	21.2046	20.9751	21.1506	21.0529	20.8439	21.0705	21.1402	21.4231	20.6616	20.6885	21.0844	20.3137	20.9773	21.5889	20.441	20.9727	21.697	20.544	TRUE
P25441	RPC53	20.3862	20.2359	20.1733	20.5224	20.7439	20.516	20.7712	20.7835	19.6454	21.49	21.9595	20.9181	21.6358	21.8095	21.0296	21.7448	21.9241	20.4413	TRUE
P25443	RPS2	27.0104	27.0408	26.9669	26.9762	26.9603	27.0858	26.8552	26.997	27.8682	24.6885	25.5981	26.1628	25.2465	25.4628	26.738	25.2064	25.5195	26.0517	FALSE
P25451	PUP3	23.2931	24.139	23.971	23.1627	23.5029	23.2973	23.5226	23.2221	22.806	23.49	22.9369	23.0855	23.132	22.0937	22.0658	23.3012	22.2655	22.1688	FALSE
P25454	RAD51	20.6362	21.022	20.8099	20.8479	21.0435	20.6119	21.0474	20.5082	20.2127	21.9168	20.3633	20.1261	21.7078	19.842	19.4773	21.62	20.4075	18.3131	TRUE
P25491	YDJ1	25.6202	24.8637	25.5121	25.6182	25.4753	25.6375	25.5386	25.4956	25.2931	25.8284	25.6423	25.1444	25.7627	25.8389	25.7125	25.853	25.9193	25.296	FALSE
P25554	SGF29	19.3582	20.0021	19.4578	19.1201	19.4226	19.0817	19.3675	19.0514	20.3159	20.9855	18.3483	19.2331	20.9379	18.5618	18.5144	20.7057	18.8056	19.6919	TRUE
P25555	GBP2	22.3467	22.2302	22.056	22.1397	22.1309	22.3078	22.2006	22.348	21.9414	23.7976	23.291	23.1866	23.5751	23.1922	22.9737	23.4506	22.9689	23.0956	FALSE
P25558	BUD3	20.1309	19.5955	20.2067	20.0774	20.2346	19.9622	20.0049	20.0716	20.4362	20.1077	20.6207	19.5552	19.9313	20.8633	19.2221	19.7887	20.6806	19.3453	TRUE
P25559	DCC1	18.6891	18.0587	18.7127	18.2762	18.0005	17.5671	18.2775	18.2573	19.8554	19.4661	18.6567	19.2943	18.4752	17.0636	19.6256	18.3171	16.856	18.9734	TRUE
P25560	RER1	22.7003	23.0769	23.0251	22.7352	22.463	22.5182	22.4855	22.5624	19.8026	21.9652	20.9482	19.8666	21.5073	21.6142	21.2902	21.4972	21.7884	21.4413	TRUE
P25566	MXR2	18.5594	19.439	18.746	19.209	19.7243	19.3579	19.2113	18.6003	19.9171	21.9168	22.6041	23.4346	20.9178	20.8276	22.665	21.1463	21.5044	20.533	FALSE
P25567	SRO9	24.521	24.817	24.645	24.5213	24.9014	24.4467	24.7279	24.8117	25.3106	23.3406	23.7832	23.922	23.5207	24.2539	25.8459	23.1183	23.5482	23.334	FALSE
P25569	GID7	18.651	18.8039	18.9631	18.9888	18.4983	18.2777	18.668	18.7419	19.7648	17.7323	17.5177	19.2877	17.0235	17.509	18.7042	17.4004	15.8899	17.7656	TRUE
P25572	YCL042W	21.521	21.8396	22.3803	20.6824	20.9568	20.3539	20.4744	20.0338	19.7822	21.3088	21.1182	19.269	22.1651	21.5501	19.0344	21.4553	21.045	18.9857	TRUE
P25573	MGR1	19.4913	20.0674	19.9807	19.5196	19.9568	19.4027	19.7173	19.1635	20.8834	19.1438	19.2419	19.3087	18.9743	19.7138	18.6765	19.0081	19.3088	18.5957	TRUE
P25574	EMC1	22.6009	22.3452	22.2475	22.562	22.3411	22.5516	22.2664	22.7313	22.6307	21.8848	21.6987	21.2292	21.9708	21.765	21.4188	22.1228	21.9553	21.4472	FALSE
P25576	POF1	19.1375	19.5973	19.4556	19.2394	19.1941	18.8862	19.3348	18.5138	19.8156	19.1559	19.1118	18.7555	19.5072	19.7186	18.6857	19.2362	19.4385	18.9727	TRUE
P25577	YCL049C	18.5303	17.9396	18.6241	17.7841	17.0625	17.4347	18.0655	18.0001	20.7275	20.3972	19.356	18.725	19.6537	17.2259	17.8332	19.7748	18.7322	19.2448	TRUE
P25579	LRE1	18.0089	17.9024	19.5038	17.8219	18.3791	17.3014	19.5146	17.9137	20.4698	20.8147	20.1706	20.1127	20.7155	20.2923	20.0658	20.3976	20.4274	19.5867	TRUE
P25580	PBN1	18.0848	17.3403	17.8125	18.7708	18.6029	18.6003	18.429	18.3073	20.1334	18.5562	18.9146	18.7019	18.8663	17.1697	18.7994	18.9946	17.5097	18.829	TRUE
P25582	SPB1	21.6403	21.1601	21.3681	21.3969	21.4173	21.3789	21.3489	21.6188	20.2699	22.0317	22.3661	21.485	21.7233	22.0997	21.3501	21.5333	21.9892	21.6654	TRUE
P25583	KAR4	17.2114	18.22	17.7923	18.5211	18.5531	18.4464	17.1352	17.7738	20.1212	20.0953	20.0071	19.2959	20.7155	20.9976	19.0633	20.6656	20.7214	20.1254	TRUE
P25586	KRR1	21.8978	21.9442	21.9415	21.7638	21.8948	21.779	21.8453	21.6974	20.7159	22.5592	21.558	20.448	22.6541	22.4317	21.8085	22.3324	21.8597	21.3179	TRUE
P25588	MRC1	18.8928	18.5442	18.4451	18.7897	18.7514	18.8366	18.7949	18.9617	20.2095	19.6493	18.9419	18.9293	19.1296	19.9253	19.1569	19.5022	19.8128	19.0257	TRUE
P25591	VAC17	17.8173	18.2341	17.683	17.6772	17.6191	17.9892	18.5047	18.0229	20.2699	21.226	21.2025	17.9464	20.6276	20.9185	19.2168	20.5903	20.3975	19.5267	TRUE
P25604	STP22	18.7611	18.5967	19.4755	19.2086	19.334	19.2975	19.3565	19.2269	19.9339	19.3939	18.4744	18.8425	19.7175	19.6034	19.8741	19.7256	19.3387	19.6113	TRUE
P25605	ILV6	24.9663	25.324	25.1063	25.1411	25.0584	25.1813	25.1039	25.2044	24.6232	25.3307	24.7186	25.3298	24.7223	24.1351	25.0241	24.8642	24.5195	24.6717	FALSE
P25616	YCR015C	19.4172	19.1161	19.2142	19.3252	19.6602	19.2293	19.4843	18.9437	20.0905	19.2388	19.1788	19.3659	19.2087	19.9117	20.108	19.4609	19.7248	20.2521	TRUE
P25617	YCR016W	20.7914	20.7229	20.056	20.4494	18.9493	20.3336	18.6895	20.2904	20.3264	19.5589	20.9706	18.8889	20.3858	21.8527	21.3205	20.1752	21.7533	20.7298	TRUE
P25618	CWH43	21.2482	20.4566	21.0922	21.3221	21.1139	21.2547	21.2006	21.4279	20.8925	20.3769	20.2702	19.5893	20.2638	20.7152	19.8122	20.4364	20.8301	19.8896	FALSE
P25619	HSP30	17.3792	19.2595	17.4107	17.8525	17.271	18.078	21.9126	16.4484	20.6051	17.6148	23.9613	19.3658	18.7967	23.6656	19.5008	16.4516	24.0752	19.829	TRUE
P25623	SYP1	22.3886	22.5487	22.5505	22.461	22.4358	22.4108	22.4107	22.4496	22.0061	22.6058	22.1706	22.0006	22.6602	22.2897	21.6555	22.5773	22.0385	21.7821	FALSE
P25626	IMG1	20.4805	19.1856	20.3828	20.5224	20.6523	20.6535	20.5692	20.2689	20.419	20.1442	18.9275	18.7601	20.6276	20.4126	20.7205	20.3679	20.108	19.7941	TRUE
P25627	BUD23	21.1015	20.6566	21.0802	20.9375	20.8231	20.8735	21.0653	20.9618	19.6842	20.0828	18.5537	18.9347	20.0833	19.9782	18.7936	19.7051	18.5495	18.5298	TRUE
P25628	ARE1	18.3426	17.6767	18.6483	17.6775	17.9948	18.2011	17.894	18.881	20.1625	18.3003	16.7276	17.6062	18.8435	18.2767	17.901	18.3944	18.0878	19.5466	TRUE
P25631	YCR051W	21.1991	22.0054	21.4069	20.6583	20.7064	20.8805	20.7999	20.9001	20.5794	23.0718	23.3189	24.2167	22.7519	21.5457	22.4383	22.7215	22.3171	22.4354	TRUE
P25632	RSC6	20.232	20.2696	20.0188	20.6502	20.6757	20.7865	20.7345	20.843	20.5859	20.852	21.215	20.9104	21.0093	21.4078	20.215	21.1287	21.3198	20.183	FALSE
P25635	PWP2	21.7313	21.0989	21.8876	21.7101	21.714	21.6328	21.6737	21.9071	19.4047	18.3328	18.6713	17.6671	19.0944	18.9038	19.941	19.03	19.2674	19.9706	TRUE
P25637	YIH1	18.006	18.2591	17.3982	18.6379	18.5451	18.277	17.6167	17.0124	19.403	17.7709	17.7388	18.7256	18.1419	17.7406	18.9882	17.4209	17.3526	19.0783	TRUE
P25638	TAH1	18.9699	19.751	18.7721	19.2	19.0341	19.1816	19.2117	18.792	20.2319	20.0317	20.9024	21.8909	19.5688	19.898	20.9545	19.5407	20.3669	22.129	TRUE
P25639	YCR061W	19.9841	20.1897	19.2662	20.0529	19.9568	19.9355	20.0414	20.0963	20.2284	21.5682	18.2058	18.4424	21.0772	18.4516	17.876	21.0745	16.8259	19.8978	TRUE
P25641	ATG15	17.3668	18.2907	18.9017	18.3953	17.6926	18.442	17.586	16.7146	20.1117	18.6451	18.1228	19.3191	19.0189	17.4263	18.7095	18.8669	16.9536	18.6105	TRUE
P25642	IMG2	20.1309	19.7793	20.0437	20.0281	20.1366	20.1248	20.4292	19.9279	19.8371	21.3717	20.4294	20.6474	21.2425	21.0967	21.215	21.1866	20.6555	20.381	TRUE
P25644	PAT1	21.817	21.7148	21.587	22.0713	21.6523	21.9321	21.8105	22.084	22.4524	23.5816	22.3548	21.81	23.1707	22.2227	21.7563	23.3528	21.8994	21.5981	FALSE
P25646	PTC6	18.6441	18.2496	17.3765	17.205	17.4174	18.3643	18.3909	18.5421	20.9145	20.2373	18.8321	17.3038	19.9043	18.3755	19.7546	20.0928	18.0154	19.4835	TRUE
P25648	SRB8	19.3527	19.109	20.2067	19.4615	19.6078	18.9696	19.5001	19.541	20.174	17.1497	17.4886	17.9511	18.2326	17.7184	19.5559	17.589	16.7038	18.1381	TRUE
P25649	AHC2	16.4874	17.8896	16.6121	17.5188	18.736	16.4278	19.1321	17.7064	20.5098	19.9377	18.07	19.9008	20.6762	20.0418	18.6377	20.9053	19.7809	19.3768	TRUE
P25651	CSM1	18.889	18.2392	18.6547	18.1578	18.283	18.6288	18.6299	18.5387	20.0266	19.2873	19.6803	19.6883	18.9461	19.5375	19.1929	19.2286	19.9241	18.9086	TRUE
P25654	YCR090C	20.7988	20.7229	20.7202	20.7372	20.5878	20.8307	20.807	21.0274	21.7069	21.1138	20.0498	20.7549	21.2153	20.6016	20.693	21.1637	20.5595	21.1472	FALSE
P25655	CDC39	22.3591	22.3213	22.3557	22.4633	22.4963	22.3026	22.4497	22.471	21.7692	21.2485	21.3912	20.4587	21.5162	21.7874	20.939	21.46	21.8851	21.1472	FALSE
P25656	CDC50	20.1193	19.0842	20.2714	20.0652	19.7779	20.0142	20.1003	19.995	19.202	19.053	18.3733	18.679	19.9313	17.9586	19.5226	19.9394	19.1567	18.1072	TRUE
P25659	FUB1	18.2532	17.5977	17.5276	17.1319	17.3761	17.5234	16.1511	17.6868	20.8638	20.4072	19.9405	19.1006	20.1422	19.5137	19.373	19.9661	19.8688	18.2912	TRUE
P25694	CDC48	25.6279	25.5378	25.4581	25.584	25.5592	25.7544	25.702	25.8047	26.0672	27.221	27.1969	26.5433	27.0394	26.7818	25.9822	27.1272	26.9689	26.1634	FALSE
P25719	CPR3	23.1367	23.2556	23.0329	23.3625	23.4809	23.4702	23.3753	23.208	20.4797	24.9897	25.1073	26.0263	24.8777	24.8186	25.9559	25.0237	24.8949	25.2837	TRUE
P25808	SPB4	20.891	20.9819	20.689	20.7524	21.2863	20.7639	21.4965	20.821	20.8027	20.2373	17.6462	17.35	20.2425	20.0786	19.1275	20.0928	19.7279	19.4793	TRUE
P25847	MSH2	21.5121	21.324	21.3925	21.6943	21.714	21.6494	21.6423	21.6315	20.0327	21.1798	20.712	20.2781	21.2953	21.1725	20.5573	21.4553	21.2034	20.7004	TRUE
P26263	PDC6	19.3489	19.8769	19.7538	19.6152	17.9759	18.4109	18.682	19.2041	18.7499	18.0844	18.8695	19.4106	17.7295	17.543	18.0471	16.5415	18.6944	19.2878	TRUE
P26321	RPL5	27.7335	27.0907	27.121	27.2859	26.8572	27.2129	26.7557	27.5013	27.8179	26.4172	26.61	27.0919	26.6657	27.1496	27.813	26.4857	26.8815	27.9358	FALSE
P26364	ADK2	18.5679	18.5257	18.047	17.5289	17.9754	18.5769	18.4179	17.7056	20.0017	18.7468	18.0287	18.3189	19.1524	20.2606	19.3008	19.3795	20.3144	18.8024	TRUE
P26370	UGA3	18.0321	18.2812	18.5492	18.223	17.6465	18.1303	18.1308	17.6439	19.353	18.8033	17.9972	18.9711	18.7862	18.5476	19.3943	18.7052	18.168	19.5613	TRUE
P26448	BUB2	16.4691	17.9569	17.31	17.7075	18.4805	18.9241	17.5553	17.7482	20.129	18.3048	18.0202	18.6908	16.7179	19.2869	19.4496	16.7334	19.248	18.8423	TRUE
P26449	BUB3	17.6359	18.0761	17.0492	17.7306	18.1388	17.4757	16.4001	17.4018	19.696	17.9114	18.2649	18.7121	17.8514	18.4534	18.5712	17.3617	17.4575	18.5752	TRUE
P26570	PPZ1	20.8134	20.8619	20.9612	20.924	21.2659	20.7939	21.3825	20.921	20.776	21.5088	21.7296	21.223	21.4478	20.9387	20.9312	21.2203	21.0768	21.0804	FALSE
P26637	CDC60	25.5485	25.2626	25.4524	25.4204	25.5056	25.4846	25.4338	25.6043	25.6784	25.9876	25.9683	25.8977	26.0041	25.9794	26.0937	26.0532	26.1445	26.3042	FALSE
P26754	RFA2	21.1309	21.4615	21.0125	21.2963	21.729	21.2921	21.594	21.1325	20.888	21.4757	21.843	23.0542	20.8768	21.8058	23.0836	21.0928	22.212	23.5874	TRUE
P26755	RFA3	22.7914	22.8674	22.5065	21.9341	22.1167	22.0489	22.2919	21.9381	22.7105	23.3274	22.7009	23.1026	23.1422	22.5847	22.6673	23.0181	23.0768	22.7656	FALSE
P26783	RPS5	27.0203	27.2919	27.1481	27.1211	27.304	27.2725	27.2296	27.4044	27.7336	26.0104	25.3254	25.1026	26.3201	26.1478	26.738	26.5283	26.1103	26.6811	FALSE
P26784	RPL16A	27.5954	27.5493	27.6875	27.5611	27.5353	27.6258	27.4926	27.4349	27.9638	25.039	26.4351	27.1648	25.4349	26.7584	27.928	25.0821	26.1539	26.7484	FALSE
P26785	RPL16B	27.3828	27.8277	27.6437	27.1928	27.4171	27.2473	27.3558	27.1521	28.0962	24.7881	26.2127	27.0485	24.8292	25.9672	27.3913	24.1781	25.5368	26.5536	FALSE
P26786	RPS7A	27.3044	27.222	27.5037	27.1928	27.0378	27.4599	27.0913	27.6388	27.9358	25.4631	26.5447	26.2706	25.758	26.7103	28.0344	25.8486	26.1742	27.0124	FALSE
P26793	RAD27	21.188	21.1481	21.2818	21.3773	21.3654	21.2868	21.4107	21.1265	19.9456	21.1138	20.0357	19.3106	21.3057	20.5675	20.4629	21.1522	20.282	20.1544	TRUE
P26798	INO2	17.3576	18.131	18.7099	17.3107	17.97	17.8483	17.0251	18.041	19.8812	21.3717	22.3689	23.2539	20.8488	21.3027	22.8464	21.1405	21.5595	22.0184	TRUE
P27344	DPB3	17.9518	17.7188	17.9393	18.4334	18.1364	17.9712	18.3765	17.9602	19.9513	17.4883	18.193	19.001	17.8604	18.8278	18.3202	17.6688	17.8916	18.186	TRUE
P27351	APL1	19.2066	18.6921	18.9908	19.4096	19.2363	19.271	19.2008	19.5575	20.4922	18.8004	18.6311	18.7906	18.964	18.959	18.1971	18.8867	18.378	18.9805	TRUE
P27466	CMK1	20.1425	19.6525	20.4021	19.7404	19.8915	20.0269	19.929	19.9685	19.3667	21.0575	21.7937	20.448	20.4983	21.1725	19.7876	20.5289	21.2765	19.0062	TRUE
P27472	GSY2	22.1367	22.0513	22.0313	22.1882	22.0223	21.9489	22.0172	22.056	21.54	22.1412	21.5678	21.6704	22.4432	22.3884	21.8588	22.3528	22.3171	23.0823	TRUE
P27476	NSR1	23.9249	23.4639	23.9547	23.8354	23.5246	23.7544	23.7139	23.7835	23.5561	24.3471	24.7885	24.7859	24.0833	24.2131	24.9243	24.0197	24.3604	23.4175	FALSE
P27514	PHO91	20.4714	19.7548	20.5656	20.4114	20.2555	20.4608	20.3729	20.6315	19.1727	20.3353	20.6852	21.4587	20.4618	20.3835	20.5471	20.5555	20.3874	19.878	TRUE
P27515	URK1	19.6147	20.3969	19.7853	19.774	19.9946	19.8379	20.1458	19.8083	20.069	19.669	17.9808	19.2523	19.6338	19.2673	18.9169	19.4652	19.2665	20.0743	TRUE
P27614	CPS1	23.1852	22.8508	23.1391	23.2049	23.0374	23.2164	23.0549	23.5013	23.3854	22.8812	22.7641	23.2057	22.6901	22.4388	23.2085	22.8346	22.5137	23.0342	FALSE
P27616	ADE1	24.6835	24.5175	24.6399	24.3563	24.4864	24.3863	24.5858	24.3873	24.4439	24.5927	25.6481	25.5542	24.5207	25.7513	26.1175	24.4741	25.7067	25.4099	FALSE
P27637	BUD14	20.4341	20.9751	20.9677	20.3822	20.0069	20.5339	20.3244	20.1325	20.1349	22.0984	21.6897	22.0507	21.8664	21.4126	20.7563	21.9156	21.815	20.97	TRUE
P27654	TIP1	19.2136	17.518	17.8904	17.9595	18.1131	17.2174	17.1248	17.4311	19.3104	17.4815	24.1198	19.6482	17.398	22.7268	19.1364	17.4139	23.5482	18.7338	TRUE
P27680	COQ3	19.1987	18.6875	19.1359	18.7679	18.224	18.1824	18.3967	18.7131	20.2063	20.2817	18.5095	19.8062	19.9446	17.9363	19.2682	19.8562	18.5518	19.8758	TRUE
P27692	SPT5	22.6545	22.9424	22.689	23.0296	23.1589	23.0858	23.2247	23.0528	23.2729	24.1138	24.8601	25.3042	24.2125	24.6504	24.4844	24.1852	24.7739	24.1271	FALSE
P27697	COQ8	19.1197	18.7024	19.4589	19.8132	19.837	19.8109	19.9159	19.6508	19.4069	20.4757	19.5083	18.3653	20.7911	20.3736	19.487	20.7137	19.91	19.597	TRUE
P27705	MIG1	18.8135	20.5233	19.7862	19.4581	19.7044	19.6029	20.2326	19.7901	20.4469	22.3692	21.667	20.3254	22.6005	22.1438	21.4574	22.6594	22.1049	18.0033	TRUE
P27801	PEP3	20.5604	20.3765	20.5309	20.3015	20.4585	20.1598	20.3825	20.1325	20.8263	19.545	20.0637	18.3278	19.0313	19.8184	18.589	18.8566	19.8958	19.3485	TRUE
P27809	KRE2	22.5121	22.1052	22.3557	22.5291	22.0069	22.5538	22.222	22.6628	21.7488	21.9026	21.0844	21.9524	21.6026	21.0418	20.7999	21.3927	21.1683	21.3993	FALSE
P27810	KTR1	22.9466	22.2888	22.7067	22.8497	22.3289	22.762	22.4153	22.8807	20.9012	23.5705	22.9044	23.4745	22.9773	22.4293	22.8711	23.2341	22.7864	24.0709	TRUE
P27825	CNE1	19.0061	18.5208	18.8753	18.7678	18.4223	18.8002	18.7427	18.8729	18.7312	19.012	18.1982	18.9953	18.5624	17.8031	18.3534	18.6773	17.6215	19.0422	TRUE
P27882	ERV1	19.2111	18.7908	19.0375	18.9382	19.2359	19.1205	20.0414	19.8359	19.9238	21.6036	22.1577	21.5361	21.1479	21.2975	20.5974	20.9727	21.3823	19.331	TRUE
P27895	CIN8	17.3914	17.9072	18.2217	18.0085	18.1405	17.3381	18.8665	18.3753	19.2233	20.3248	20.294	19.301	20.2098	20.9976	19.4998	20.3375	20.9992	19.1517	TRUE
P27929	NAM9	18.7237	18.478	18.5725	18.7912	18.4275	18.6511	18.5543	18.8848	21.284	18.9451	18.941	18.9924	18.9834	18.8018	19.0219	18.6642	18.5907	20.2347	TRUE
P27999	RPB9	21.5299	20.6984	21.4021	21.3272	21.1478	21.4608	21.1569	21.1503	20.4737	22.751	22.7076	23.7806	20.2744	20.2391	22.5239	20.7525	21.1018	22.8615	TRUE
P28000	RPC19	22.3715	22.8784	22.2608	22.2049	22.1167	22.3104	22.1486	21.9106	22.8863	24.067	24.3291	23.9505	23.2262	23.898	22.8567	23.4025	24.2669	23.2076	FALSE
P28004	PRP45	18.9812	17.5403	18.1077	18.3296	19.5092	19.2497	19.036	17.6212	19.7182	20.6967	20.8711	20.0294	20.8417	21.0603	19.8536	20.8273	20.7845	18.0763	TRUE
P28005	POP5	19.5137	19.2256	19.5568	18.9264	20.0069	19.3209	19.9674	19.2128	19.9024	19.1984	18.7122	18.3444	19.4633	19.6616	19.4533	18.7553	19.7896	19.571	TRUE
P28007	GAR1	23.8115	23.1405	23.7241	24.1192	23.7984	24.1954	23.8228	23.9534	24.0289	23.3537	23.9426	24.3585	23.2532	23.5932	24.838	22.7545	23.4903	22.89	FALSE
P28239	PPA2	18.8967	18.6915	18.6853	19.1438	19.3073	19.4587	19.5039	19.2658	19.7602	19.3558	20.1047	20.8711	19.8906	20.2499	21.787	19.4716	20.3037	21.8098	TRUE
P28241	IDH2	25.128	25.1005	24.9669	25.1375	25.1966	25.1307	25.0638	24.862	25.3337	24.9729	24.914	25.2089	24.9204	24.9109	25.16	24.925	24.9604	25.3403	FALSE
P28263	UBC8	19.3376	19.8719	19.5388	19.3653	19.3347	19.438	19.1499	19.0837	20.6082	20.0953	21.2581	19.453	20.4525	21.1145	18.0152	20.6158	21.7335	19.2965	TRUE
P28272	URA1	26.0183	26.2433	25.9236	25.8354	25.9014	26.0725	26.1129	26.0294	26.7701	26.1367	26.0405	26.263	25.7975	25.7417	26.008	26.229	26.0772	26.0099	FALSE
P28273	OXP1	21.4056	21.6481	21.4354	21.5401	21.7476	21.4514	21.6384	21.6102	19.6203	20.9652	21.2025	20.9933	20.9178	21.4078	21.0001	20.9122	21.3566	21.3435	TRUE
P28274	URA7	23.6382	23.5578	23.6038	23.714	23.6184	23.8735	23.7326	23.9785	23.627	24.5927	24.6625	24.6762	24.4525	24.3323	24.402	24.5255	24.6148	24.8824	FALSE
P28319	CWP1	21.0033	22.2861	21.3382	22.254	21.2187	21.3937	22.8419	21.348	19.5262	20.8667	24.9473	21.1394	21.7984	24.4246	19.0109	21.9793	24.6733	18.7958	TRUE
P28320	YJU2	18.0552	17.3314	19.0979	19.3323	19.1673	19.2226	19.4405	18.8766	19.9533	21.5993	20.7895	18.8223	21.5073	21.3981	20.6744	21.422	21.3037	20.1275	TRUE
P28321	YJU3	21.6885	21.9302	21.587	21.0591	20.8301	21.1307	20.929	21.008	19.7856	21.7008	20.4613	20.4265	21.696	20.0418	18.9648	21.6574	20.4471	20.5106	TRUE
P28495	CAP1	22.4056	21.9545	22.0802	22.3374	21.7732	22.2788	21.8175	22.2525	21.4608	21.5411	23.4131	23.8017	21.644	23.1292	23.5239	21.7254	23.0369	23.3387	FALSE
P28496	LAC1	20.6525	20.1897	20.4587	20.0774	20.5375	20.0395	19.9419	20.3221	20.8484	18.306	17.5882	18.9277	18.8487	17.7165	19.5984	18.4437	17.0398	18.8448	TRUE
P28519	RAD14	18.4919	18.9561	17.8185	16.9674	17.6889	17.9609	17.2454	17.8159	20.5505	19.5382	18.8723	19.0932	19.1772	19.3326	19.31	18.8339	17.9444	18.5818	TRUE
P28625	YIM1	21.4199	20.6566	21.4069	21.6543	21.5203	21.5516	21.3293	21.348	18.9727	20.7996	20.8227	20.2167	20.8559	20.2923	19.6189	20.7057	20.7052	19.7187	TRUE
P28707	SBA1	24.0761	23.817	24.3281	23.6744	23.2267	23.5494	23.1569	23.4059	24.6693	26.8354	25.6452	25.679	26.8315	25.5169	25.3625	26.6492	25.4574	25.0517	FALSE
P28708	PRR1	18.9969	19.1671	19.0955	19.1006	19.5719	18.9876	19.3907	19.0813	20.4498	18.7498	18.5017	19.5587	19.1454	18.3928	19.2598	18.8672	18.3196	19.292	TRUE
P28737	MSP1	18.4678	19.0461	19.1135	18.6697	18.6858	18.3781	18.778	18.4596	20.2847	19.1075	18.951	19.1633	19.4347	19.2836	18.5202	19.247	19.0965	18.4882	TRUE
P28742	KIP1	17.9434	17.4335	18.3807	17.8879	17.2569	17.2706	17.4176	16.735	19.5159	17.8542	17.7783	18.1804	18.2631	18.5699	19.9162	18.2094	18.1713	18.5499	TRUE
P28743	KIP2	19.2975	18.72	19.4874	19.3496	19.6961	19.2621	19.2929	19.0987	18.5077	20.5502	20.1047	19.2539	20.6521	20.9586	19.0898	20.7137	20.7133	19.5794	TRUE
P28777	ARO2	23.9249	24.0037	23.6949	24.0667	24.145	24.2164	24.2444	24.0274	24.5853	25.5954	25.0427	25.3225	25.233	24.6037	25.2214	25.1852	24.6364	25.0223	FALSE
P28778	MRP17	17.8239	18.0812	17.9485	17.3803	17.571	18.1573	18.2901	18.0618	19.9128	19.5102	18.4328	18.8342	18.8735	16.6904	18.4903	19.3357	17.3773	19.1617	TRUE
P28789	HEM3	21.0594	20.3867	20.8528	20.9899	20.4675	20.9083	20.8693	21.1205	20.3112	23.0055	22.1642	22.8631	22.3488	21.8773	22.6884	22.4926	21.9655	22.7127	TRUE
P28791	SEC20	19.5581	19.5665	20.0437	19.309	17.4232	17.2331	16.636	19.5584	19.6344	19.1484	17.4271	18.012	18.9747	20.2062	19.5278	19.1974	19.5274	18.9354	TRUE
P28817	EHD3	20.8702	21.3133	21.0375	21.0155	21.3015	21.1129	21.2638	20.8931	19.5577	21.3717	20.839	21.7332	21.2849	20.8058	21.1491	21.4025	20.7533	21.3748	TRUE
P28834	IDH1	24.9165	24.4083	24.3345	24.8354	24.5722	24.9836	24.5386	24.7835	24.5463	25.8607	25.5951	25.7646	25.818	25.6324	25.9655	25.7122	25.2703	24.9463	FALSE
P29029	CTS1	21.4388	22.1541	21.7954	22.1599	21.5919	21.8014	21.8659	22.1295	21.911	21.586	23.5307	20.847	21.0093	22.6247	20.5573	21.1228	22.647	18.838	TRUE
P29055	SUA7	21.4247	21.7747	20.9215	20.7524	21.208	20.9688	21.1624	20.7682	19.9461	22.4097	21.1962	21.9449	20.9178	20.8842	21.4244	21.488	21.0514	21.1326	TRUE
P29056	BRF1	19.4378	18.9462	19.4224	19.4703	18.89	19.2802	19.1932	19.3249	20.7548	19.542	19.1744	19.1132	19.7259	19.3336	18.6462	19.7925	18.8606	18.5481	TRUE
P29295	HRR25	22.1015	22.1809	22.1333	21.9173	21.9048	21.9185	21.8522	22.0591	21.6856	22.2031	21.0775	20.7549	22.3637	21.2818	21.0149	22.0528	21.3823	21.1901	FALSE
P29311	BMH1	26.8318	26.3861	26.7714	26.6338	26.5219	26.7448	26.6113	26.5579	27.1782	26.5816	26.6795	26.3585	26.4201	26.5141	25.9631	26.4491	26.6497	26.1923	FALSE
P29340	PEX4	16.0951	18.5432	17.6674	18.4252	17.2331	16.694	18.1253	16.4268	21.5862	16.1916	16.284	17.7502	16.3664	17.635	18.4117	16.4266	18.8956	19.3799	TRUE
P29366	BEM1	19.9841	20.213	19.9415	20.227	20.2964	19.8805	20.2535	20.0338	20.8689	20.0953	18.4257	19.2783	20.2638	20.1838	19.2349	20.296	19.9241	19.2468	TRUE
P29453	RPL8B	28.352	28.1948	28.2725	28.0932	28.0888	28.0905	28.0592	28.0959	28.8382	27.3969	27.3734	27.3005	27.897	27.7103	28.7691	27.7666	27.4361	27.7618	FALSE
P29465	CHS3	21.1597	21.2806	21.0681	20.7061	21.1081	20.7097	21.0945	20.843	20.7447	21.7292	21.8868	20.2292	21.3613	21.8527	20.5875	21.4316	21.4855	20.72	TRUE
P29468	PAP1	20.9712	20.7629	21.2818	21.0406	21.0253	20.9622	21.0594	21.0963	20.5031	20.3972	20.0357	20.3825	20.3563	19.9782	20.2278	20.5643	20.045	20.544	FALSE
P29469	MCM2	20.8702	20.9476	21.1846	20.9964	21.0908	21.1129	21.2792	21.1444	19.1822	20.9026	20.6207	18.3261	21.113	21.0786	18.3866	20.9859	21.1018	19.5083	TRUE
P29478	SEC65	22.1597	22.2159	22.1563	21.9441	22.0344	21.9754	22.0233	21.6648	22.1378	23.8991	24.0946	22.6796	23.5751	23.898	23.8588	23.5199	23.8449	23.3825	FALSE
P29496	MCM5	21.0347	20.9267	21.0981	21.2647	21.3845	21.3387	21.4833	21.3583	21.0935	21.0765	20.3967	20.3254	21.0281	20.7384	20.2405	21.1463	20.8742	20.5767	TRUE
P29509	TRR1	26.0163	26.0809	26.0441	25.9474	25.8785	26.0877	25.9761	25.8887	26.0638	27.5465	26.8273	27.1648	27.1601	26.5281	27.409	27.1637	26.5957	26.9873	FALSE
P29539	RIF1	19.4104	18.6589	19.189	19.11	19.2255	18.9216	18.9171	19.0293	20.5323	18.8963	20.2088	18.7906	18.7767	19.8842	20.1966	18.9814	19.7041	19.7275	TRUE
P29547	CAM1	25.7032	25.6984	25.894	25.5489	25.6508	25.6733	25.6189	25.4212	25.3222	23.826	23.6852	24.0507	24.612	24.2268	24.5174	24.5255	24.2034	24.519	FALSE
P29703	RAM2	21.1075	21.0021	21.0742	20.9508	20.4941	20.7865	20.7856	20.623	20.7608	19.5379	17.3897	18.501	19.2399	18.4293	18.9222	19.2203	18.4098	20.0334	TRUE
P29704	ERG9	23.8995	23.4639	23.7047	23.8621	23.6873	23.8558	23.7603	23.7055	23.2729	24.5927	23.7405	23.8224	24.1848	23.6453	23.5109	24.3779	23.8633	23.8549	FALSE
P29952	PMI40	24.3188	24.2057	24.1747	24.5269	24.6533	24.6606	24.6996	24.4781	24.714	25.9834	25.4764	25.6988	25.847	25.3792	25.5369	26.0474	25.6202	25.5874	FALSE
P30283	CLB5	18.1027	17.6944	18.0818	16.8129	17.3338	16.5673	18.2349	16.961	19.7691	18.1255	18.7278	19.0776	17.9538	18.3522	19.4229	17.3995	18.0725	19.2313	TRUE
P30605	ITR1	22.9013	23.0302	23.2634	22.741	22.6001	22.7486	22.6542	22.7035	20.1222	21.2541	20.7811	20.6001	21.5815	20.7152	20.1218	21.5599	21.1976	20.9284	TRUE
P30619	SEC1	20.9114	20.5418	20.8738	20.6172	20.5203	20.5863	20.5182	20.879	20.7488	19.6508	19.572	19.6189	19.7309	20.0167	19.8106	19.5863	19.5036	19.9943	FALSE
P30624	FAA1	24.493	24.6724	24.3901	24.3625	24.1796	24.3169	24.1638	24.3235	24.1113	24.0187	23.989	23.8631	24.1987	24.2539	23.8063	24.241	24.5819	24.4691	FALSE
P30656	PRE2	23.4175	24.0367	23.2634	23.2594	23.4585	23.3863	23.4452	23.1794	23.5363	23.3406	25.173	23.448	23.0108	24.8003	22.7363	22.9612	24.9171	23.7152	FALSE
P30657	PRE4	21.4482	21.6179	21.2232	21.317	20.8645	21.4467	21.2535	21.348	21.2044	22.2762	21.7769	21.7244	22.2125	22.0603	21.8297	22.4364	21.8486	21.0804	FALSE
P30665	MCM4	21.6525	21.3187	21.762	21.6784	21.7064	21.8087	21.9093	21.9175	19.9724	22.1621	21.8145	21.3991	22.2585	22.1553	21.3676	22.264	22.0124	21.4936	TRUE
P30771	NAM7	21.5077	21.437	21.4771	21.3272	21.2761	21.2762	21.0945	21.531	20.4147	21.2872	21.2881	21.0294	21.1479	21.1026	20.693	21.3169	21.26	21.088	TRUE
P30822	CRM1	23.0332	22.8637	23.2367	23.3625	23.2134	23.3233	23.1569	23.4781	22.4354	22.2288	22.193	21.7721	22.3488	22.7403	22.2468	22.4764	22.9501	22.9494	FALSE
P30902	ATP7	21.8632	22.5022	22.0621	22.3374	22.5795	22.5001	22.5461	22.3583	22.6891	23.6988	23.3994	23.1261	23.7462	23.3259	23.064	23.7097	23.4784	22.1363	FALSE
P31109	SNC1	19.8632	21.0674	20.8172	19.8198	19.9821	19.9622	20.0294	19.9551	20.4235	19.816	17.3716	18.8008	19.6325	19.6355	18.0966	19.8209	19.6512	19.1209	TRUE
P31115	DEG1	18.7436	18.1664	18.7087	18.947	18.5453	18.6017	18.5751	18.8677	19.7672	17.9233	18.3031	18.703	18.3568	18.4746	18.3706	18.4605	18.0469	18.2579	TRUE
P31116	HOM6	26.9703	27.1199	26.8172	26.6844	26.5084	26.6708	26.6113	26.5299	27.8179	24.0022	24.8898	25.9924	23.6682	24.5664	25.7848	23.9711	24.7444	25.5638	FALSE
P31334	MRPL9	19.9182	20.1298	20.7658	20.6255	19.9568	20.5777	20.3729	20.6974	19.683	21.9343	21.0498	19.0272	22.8855	21.9749	22.7848	22.5924	21.372	19.6664	TRUE
P31373	CYS3	27.9447	28.4067	27.742	27.935	27.8519	27.7388	27.8659	27.5228	28.2857	28.389	28.0678	27.7766	28.124	28.3629	27.928	28.2212	28.5035	27.7243	FALSE
P31374	PSK1	19.5434	19.4137	19.8103	19.7514	19.7431	19.7064	19.6183	19.6665	20.0216	20.168	19.5663	19.2711	20.1876	19.8101	18.5185	20.3375	20.108	19.4576	TRUE
P31377	SYN8	17.1667	17.4519	17.7275	18.2354	18.2087	17.7344	17.4818	17.0611	20.154	18.2098	18.8126	19.5019	17.6494	18.072	18.5693	17.754	16.5126	18.6179	TRUE
P31378	NTG1	18.0266	17.6806	18.3925	17.8305	18.3962	16.8392	18.9937	18.2498	20.2889	16.7067	17.9201	19.1941	16.8255	17.7152	19.027	17.3341	17.5231	19.3721	TRUE
P31380	FUN30	19.7945	20.0927	19.9935	20.1484	19.809	20.1713	20.0414	20.3532	20.6164	20.2373	20.3175	19.6801	20.3563	20.5761	19.6793	20.5378	20.5322	20.0909	FALSE
P31381	FUN26	19.6807	18.6136	18.7284	19.9375	18.6777	19.0449	18.8687	19.534	20.246	18.9429	18.6091	18.4653	19.2186	19.8842	20.108	19.5158	19.7849	19.4164	TRUE
P31382	PMT2	23.891	23.2834	23.7714	23.4818	23.2267	23.5494	23.2509	23.745	23.2069	22.5088	22.5481	23.3312	22.1987	22.7479	23.471	22.405	22.9029	23.2638	FALSE
P31383	TPD3	23.369	23.1511	23.4141	23.5269	23.3892	23.2708	23.3391	23.3684	22.8419	22.525	21.8868	21.7635	22.514	22.1781	21.7913	22.6179	22.3669	22.1399	FALSE
P31384	CCR4	21.4247	21.4904	21.3483	21.2963	21.0791	21.442	20.9224	21.499	21.3291	22.4222	22.1898	22.3196	22.1277	22.0907	21.8085	22.3629	22.0417	22.8593	FALSE
P31385	DEP1	18.7223	17.9209	18.6946	19.2317	19.0836	19.2147	19.0171	19.1587	19.5634	20.6636	20.0357	20.2041	20.6358	20.3335	19.4704	20.7525	20.3037	20.6295	TRUE
P31386	ATS1	17.7385	18.6962	19.0225	17.4103	18.5966	17.8849	16.7518	17.4777	21.5217	19.7442	19.8304	20.9562	18.9926	18.2637	20.1355	19.2418	18.3739	21.0184	TRUE
P31412	VMA5	24.0836	23.9614	24.2026	24.198	24.3103	24.2233	24.1707	24.0978	24.8721	22.6232	22.3829	22.8286	23.0406	22.4341	22.8609	23.1138	22.8094	23.3623	FALSE
P31539	HSP104	24.8694	25.0285	24.9004	24.9843	25.0842	24.9422	25.1039	25.0113	24.9263	25.4988	26.9496	25.181	25.7486	27.0756	24.8485	25.8949	27.7884	25.1317	FALSE
P31688	TPS2	24.5155	24.3373	24.5774	24.6794	24.5513	24.582	24.4899	24.6124	24.0146	25.2973	25.0946	24.1361	25.4082	25.3481	24.0694	25.2647	25.3604	24.4399	FALSE
P31755	OCH1	21.1597	21.4221	20.7047	20.8264	20.3362	20.8875	20.5354	21.0015	19.5304	20.7609	20.7641	18.6625	20.9246	20.898	20.0513	21.0621	21.1918	20.2248	TRUE
P31787	ACB1	24.2266	23.0658	23.7432	24.1266	23.9423	24.1526	23.9643	23.774	23.6138	25.5954	24.8601	24.8069	25.3563	24.8095	24.416	25.5395	25.0514	23.6654	FALSE
P32047	MLF3	19.5152	20.4951	18.8271	19.8408	19.1584	19.5873	19.807	19.2157	19.9929	23.1621	22.843	23.3656	22.8611	21.9749	23.0586	22.6918	22.2572	23.149	TRUE
P32048	MSK1	17.1491	18.0989	17.4154	17.8402	17.3572	17.8123	17.2829	17.166	19.8575	16.199	18.1806	19.4266	16.2039	18.243	18.7732	16.2636	18.5535	20.0143	TRUE
P32074	SEC21	23.8206	23.7589	23.9629	24.0281	23.9014	23.9253	23.9403	24.0433	23.7793	22.7029	22.6254	23.0312	22.7175	22.6163	22.734	22.7792	22.8688	23.2419	FALSE
P32178	ARO7	22.0776	21.9372	22.1535	21.9274	22.2107	21.9949	22.2766	21.8172	21.8027	21.0447	20.7556	21.296	21.2208	21.3884	21.7563	21.2748	21.4373	21.7152	FALSE
P32179	MET22	23.2266	23.0958	23.1348	23.191	23.082	23.0458	23.302	23.116	23.2194	23.6467	23.2717	23.8631	23.4172	22.9151	23.5999	23.6179	23.2005	23.8325	FALSE
P32191	GUT2	21.5691	21.2584	21.5221	21.4305	21.3362	21.442	21.5775	21.4472	21.1113	21.9062	20.7641	21.266	22.0187	21.5675	20.6837	21.9628	21.5595	21.2521	FALSE
P32259	SIN4	19.8081	19.692	19.9677	19.8968	19.687	19.723	19.7363	19.9415	19.7571	18.1164	18.6668	18.6974	18.5102	18.6747	17.8421	18.6566	18.4756	19.523	TRUE
P32263	PRO3	23.9416	24.0927	24.0421	24.2924	24.3289	24.2302	24.2378	24.3493	24.7315	25.0749	24.0689	24.2931	24.3563	23.5825	23.9487	24.5697	23.9774	24.2419	FALSE
P32264	PRO1	22.0776	22.1838	22.1391	22.254	22.567	22.2412	22.4965	22.2248	22.3877	22.5749	21.7556	21.9896	22.2043	21.6432	21.5775	22.3578	21.7884	21.9369	FALSE
P32266	MGM1	19.9047	19.8225	20.3532	20.392	20.2451	20.3839	20.3244	20.452	19.7413	21.0828	20.4401	18.9995	21.2043	20.9782	20.4076	21.0988	20.647	20.4295	TRUE
P32288	GLN1	25.3752	25.6135	25.2434	25.5269	25.4472	25.5244	25.3931	25.381	25.0911	26.4388	27.4747	26.4843	25.6807	26.872	25.8818	25.7867	26.8122	26.7273	FALSE
P32316	ACH1	21.7951	21.6523	21.3432	21.7713	21.6757	21.7601	21.1898	21.6812	21.6711	22.8703	23.193	23.6589	22.6541	22.8456	23.7295	22.5795	22.8188	23.2771	FALSE
P32317	AFG1	20.0471	20.3025	20.0922	20.2806	20.394	20.0888	20.2326	20.258	19.8932	19.8248	19.7021	18.7831	19.7718	19.5126	18.549	19.6645	19.4513	19.2294	TRUE
P32319	PEP1	22.0685	22.061	22.1129	22.2215	22.1366	22.1248	22.1762	22.2415	21.8093	22.8685	22.5054	22.1127	22.4028	22.1409	21.2718	22.3902	22.3304	21.5218	FALSE
P32324	EFT1	28.4965	28.2353	28.2643	28.3342	28.2521	28.4228	28.2941	28.6157	28.6326	28.8207	28.711	28.925	28.5718	28.5106	28.9493	28.7091	28.708	29.6098	FALSE
P32325	DBF4	17.9432	18.2449	18.0328	18.1967	17.8433	17.5433	17.8128	17.726	19.8751	19.299	18.6842	18.1649	20.1422	18.0797	18.8924	20.3578	18.35	17.7876	TRUE
P32327	PYC2	25.1781	25.069	24.9911	25.3054	25.21	25.3361	25.1289	25.3267	25.1956	24.9686	24.8349	25.2516	24.5911	24.7818	24.8995	24.6747	24.8905	25.9515	FALSE
P32328	DBF20	20.0836	19.2115	20.1391	20.0774	18.994	19.9219	19.408	19.626	20.5414	19.6654	18.7557	19.2236	20.0344	19.3923	19.2346	19.7809	19.2003	19.185	TRUE
P32329	YPS1	19.8632	20.3867	19.7884	20.3822	20.1139	20.2164	20.2535	20.3326	19.9268	21.9026	21.3116	20.3936	21.5471	22.048	21.037	21.8914	21.769	20.6705	TRUE
P32330	DGR2	16.6367	18.3368	16.6546	17.6179	16.7391	17.0492	17.3148	17.0452	20.1502	16.7855	18.0284	19.1866	16.5377	17.0825	16.8833	16.6384	17.4696	18.4235	TRUE
P32331	YMC1	19.5411	20.0674	19.9807	20.0529	20.1139	20.1009	20.4833	20.0465	19.9369	20.12	19.4346	19.6163	20.6842	19.8276	19.6217	20.7448	19.5547	19.9257	TRUE
P32332	OAC1	21.5733	21.6984	21.6732	21.8795	21.8981	21.6119	21.7566	21.7682	19.4014	18.807	19.737	18.7488	19.7584	20.9253	20.7739	19.9924	20.867	21.8052	TRUE
P32333	MOT1	20.6114	20.514	20.5996	20.6088	20.6444	20.6203	20.6021	20.8357	20.2229	20.1077	20.1315	18.8624	20.2744	20.6016	19.3312	20.3065	20.769	18.7655	TRUE
P32334	MSB2	17.5594	17.4461	18.3765	17.0027	18.2786	17.888	18.8559	17.1982	19.8127	19.8256	22.3116	17.9983	19.3277	21.4692	18.9964	19.2738	21.8523	20.168	TRUE
P32335	MSS51	21.2642	21.3187	21.3332	21.0774	21.4266	21.1713	21.3919	21.021	21.0232	21.0765	21.8021	22.448	21.0467	20.932	21.838	21.0745	21.4025	22.9431	FALSE
P32336	NUD1	17.4013	17.7154	21.1677	21.8408	21.8645	21.8197	21.835	20.8718	19.1173	22.6102	21.9706	21.7764	22.3337	22.0167	18.2492	22.3477	21.8075	22.1472	TRUE
P32337	PSE1	21.9548	22.0545	22.2608	22.3749	22.3774	22.3336	22.3489	22.5843	22.5143	21.1739	21.3856	21.2721	21.0344	21.0542	20.5161	21.1923	21.3251	20.7298	FALSE
P32338	RME1	18.2888	19.7303	18.7002	18.7534	18.9449	18.6617	18.8407	18.6781	20.0589	21.1798	20.7727	20.9181	21.2532	20.8842	21.3501	21.2586	20.6888	21.292	TRUE
P32339	HMX1	17.9865	18.8947	17.5468	18.0123	18.0693	17.2457	18.105	17.5742	20.607	19.3574	18.9	18.7387	18.1541	18.4913	18.542	17.8385	18.2157	19.0744	TRUE
P32340	NDI1	20.9249	21.1114	21.0188	21.1599	21.3411	21.2108	21.269	21.1325	21.0232	20.7292	21.9482	21.4902	20.8346	21.7948	20.108	20.4741	22.045	20.1971	FALSE
P32341	VPH2	18.9948	19.3293	19.1705	18.5898	18.4671	19.0734	18.6963	18.6905	19.9176	18.6351	18.8493	19.104	18.6622	17.4616	18.6505	18.6575	17.4556	19.5455	TRUE
P32345	PPH3	19.3584	18.3932	18.9593	18.3547	18.62	18.4809	17.2903	18.7838	20.8693	19.8432	19.0797	19.1717	19.9313	19.3837	19.4492	20.1752	19.1481	19.9751	TRUE
P32347	HEM12	20.4714	18.5478	20.0922	20.421	19.7948	20.3539	20.0534	20.1444	20.7654	21.4222	20.9179	21.448	20.8488	20.4967	20.1625	20.9191	20.5595	20.4175	TRUE
P32349	RPC82	21.0533	20.5601	21.1733	21.27	21.1919	21.1997	21.1735	21.4034	20.2096	19.4519	19.389	19.7385	19.7378	19.3771	17.6101	19.4323	19.6372	19.4955	TRUE
P32350	KNS1	17.9947	17.64	17.843	17.1505	16.7026	17.2018	18.101	17.4597	19.934	18.1561	18.8459	19.0393	18.7268	18.7539	18.5591	18.4532	18.3181	18.6635	TRUE
P32351	IMP2'	19.5208	19.3258	19.9415	19.3087	17.6952	19.3667	19.3265	19.505	19.392	22.4247	23.1754	20.9258	21.7576	22.0695	20.215	21.6737	22.4664	19.5199	TRUE
P32352	ERG2	23.369	22.9054	23.2095	23.4352	22.5029	23.2164	22.6698	23.5356	19.8365	24.0749	23.5054	24.7592	24.0757	22.6453	23.7519	23.796	23.6681	24.1544	TRUE
P32353	ERG3	23.9333	23.1764	24.0188	23.3625	23.304	23.3863	23.3634	23.3684	22.8611	22.7151	22.4213	22.885	22.8057	22.6936	22.6048	22.8182	22.7845	23.3717	FALSE
P32354	MCM10	17.1888	18.7061	16.8176	16.9804	18.0573	17.8276	17.1508	17.6112	19.6145	17.8368	18.0927	17.9195	18.4194	17.537	19.6602	18.0917	19.0321	18.9179	TRUE
P32356	NTH1	22.4851	22.2916	22.2687	22.3773	22.17	22.3863	22.2033	22.4687	21.776	21.5227	21.1381	20.9487	21.429	21.2391	18.5386	21.4268	21.2765	21.2788	TRUE
P32357	AAR2	18.2413	18.1309	17.8013	18.0968	17.2228	18.211	17.546	17.815	19.5075	18.3375	18.2276	19.0892	18.1578	18.4377	19.2911	18.0346	17.784	18.9715	TRUE
P32361	IRE1	18.8464	18.554	19.6345	19.5183	19.6277	18.9753	19.1803	19.102	19.739	18.6293	17.97	19.6532	18.9594	18.8134	19.4323	18.9692	18.7942	18.4245	TRUE
P32363	SPT14	18.4678	18.4166	19.0076	18.1187	17.5436	18.2752	18.2079	18.1313	20.2096	17.4074	17.993	17.6292	17.331	17.7747	17.7841	16.6448	17.9767	19.4703	TRUE
P32364	SMY1	19.668	18.6064	19.4657	19.3166	19.3354	19.533	19.4659	19.5595	20.3735	20.3248	19.5732	19.4714	20.471	20.4599	20.452	20.6073	20.4075	19.9214	TRUE
P32366	VMA6	24.493	24.1005	24.2897	24.0819	23.7253	24.1598	23.6364	24.0824	23.1586	22.7049	22.3884	22.9084	22.5427	22.9253	23.402	22.7904	23.094	24.4099	FALSE
P32367	TFC1	20.7617	20.7786	20.8944	20.8899	21.5586	20.6698	21.2483	20.9347	20.0832	20.3248	20.1182	18.6494	20.6762	20.8633	20.3265	20.5903	21.1565	19.1412	TRUE
P32368	SAC1	24.0836	23.7087	23.9547	23.8532	23.6873	23.891	23.7139	23.9702	23.3106	22.3511	22.2999	22.8631	22.2208	22.0664	22.189	22.1695	22.3848	22.7466	FALSE
P32377	MVD1	23.9663	24.3038	23.8703	23.5045	23.7804	23.5928	23.7784	23.7254	23.0898	24.373	23.4131	23.7912	24.0529	23.4005	23.6122	24.3012	23.647	24.2671	FALSE
P32378	COQ2	19.091	18.7172	18.9673	19.0091	18.5535	18.6299	18.6911	18.7861	19.8881	18.3711	17.4297	18.317	18.6684	19.7549	19.7015	18.7433	19.2381	20.1544	TRUE
P32379	PUP2	23.2536	23.4395	23.2232	23.3625	23.3892	23.4585	23.4788	23.208	24.1638	24.4601	23.9798	23.5133	24.0757	24.068	23.1115	24.2748	23.9774	23.3228	FALSE
P32380	SPC110	22.2347	17.678	22.2949	22.0683	22.1617	22.3412	22.2944	22.3352	23.0289	23.4661	23.0035	22.3341	23.5095	23.1219	18.2196	23.5752	23.3277	19.1922	TRUE
P32381	ARP2	24.0761	24.482	23.9951	23.7991	23.7804	23.8469	23.7784	23.7155	24.0979	24.2317	23.3434	23.2292	24.1349	23.3131	22.3175	24.1923	23.647	23.0842	FALSE
P32386	YBT1	21.8134	21.751	21.8807	21.8479	21.7912	21.8197	21.8105	22.0685	21.3013	20.3248	21.1047	20.448	20.4525	21.2606	20.5875	20.6073	21.3251	21.211	FALSE
P32387	MRP20	17.216	17.821	19.4871	19.8264	19.7948	19.8324	19.5296	19.7967	19.791	21.3353	21.5382	20.2781	20.8837	21.7911	20.3618	20.9793	21.5184	20.4764	TRUE
P32388	MRP49	18.6905	20.2584	18.6905	18.2545	19.8645	17.8353	20.0294	18.5069	19.9308	21.6296	20.6301	20.0855	21.696	21.8168	21.4629	21.764	21.2544	20.749	TRUE
P32389	MET4	18.3293	18.2825	18.337	18.1809	18.2593	18.5563	18.1032	17.9832	19.1867	20.1915	18.9965	18.296	20.1987	18.8935	19.1399	20.0806	19.0425	19.6572	TRUE
P32419	MDH3	22.7198	23.4518	23.0251	23.1769	23.4472	23.3739	23.3634	23.1938	23.1766	23.3921	23.0463	22.6474	23.6379	22.9701	23.2593	23.6798	22.945	23.4265	FALSE
P32432	SFP1	16.8781	17.5293	17.8163	17.9787	17.3841	17.989	18.6103	17.7292	20.6143	21.8884	22.4454	23.5511	21.75	21.7874	22.8934	21.6777	22.2875	22.72	TRUE
P32445	RIM1	22.6218	22.5046	22.5763	22.8497	23.0405	22.9506	22.8709	22.9244	23.4939	22.2569	23.4925	24.3514	22.3736	23.561	24.5369	22.4387	23.8633	23.7152	FALSE
P32447	ASF1	21.521	21.4615	21.7583	21.3871	21.3115	21.3233	21.4107	21.1325	20.1894	19.0545	18.975	19.6393	19.2941	19.2456	19.2329	19.4361	19.3769	18.8537	TRUE
P32448	ASF2	18.2689	17.7372	17.7631	17.8135	18.3501	17.4887	18.3401	17.7029	20.6815	17.2488	18.8696	18.2698	17.4597	17.8761	17.9327	17.8011	17.8112	19.7789	TRUE
P32449	ARO4	25.7678	25.3106	26.003	25.7477	25.7135	25.8691	25.7091	25.8754	26.2175	26.9686	27.0624	26.922	26.715	26.8389	26.994	26.6998	27.1852	27.2097	FALSE
P32451	BIO2	20.5343	20.5781	20.2608	20.8968	20.5712	20.8087	20.7195	20.7135	20.6008	22.4589	21.9926	22.6144	21.6762	21.4174	22.1423	22.0652	21.6083	22.0184	FALSE
P32452	PHA2	20.0594	19.9337	20.1041	20.3625	20.2761	20.442	20.2944	20.247	20.1827	20.3458	20.4822	21.7592	20.2638	20.4599	20.9698	20.296	20.5137	21.749	TRUE
P32453	ATP11	21.2589	21.6222	21.5527	21.0155	21.7178	21.1307	21.4655	20.9551	21.911	22.8298	22.1609	21.7244	23.1086	22.4552	21.5675	22.7429	22.1475	21.8098	FALSE
P32454	APE2	23.7841	23.5578	23.762	23.9139	23.8594	23.891	23.7603	23.9106	23.2342	22.8223	22.8631	22.5904	22.7911	22.6267	22.3705	22.7904	22.8282	23.0243	FALSE
P32457	CDC3	23.5539	23.6671	23.5396	23.6441	23.7714	23.6452	23.6756	23.6545	23.3744	24.3274	24.3505	24.4346	24.0529	24.0056	24.409	24.2272	24.137	24.2837	FALSE
P32458	CDC11	22.3188	21.4221	22.2259	22.3993	21.9342	22.4585	22.1003	22.5512	21.3744	21.8446	21.0215	21.4693	21.8906	21.3835	20.7826	21.976	21.3091	20.8681	FALSE
P32460	DCG1	18.505	19.0927	17.9909	17.4625	18.3108	17.9471	17.8987	18.0431	19.3468	17.9186	18.2921	17.8034	17.7865	17.9976	18.5844	17.9405	17.4078	19.8315	TRUE
P32461	DPH2	20.6279	20.1541	20.5132	20.6983	20.394	20.5069	20.5096	20.8502	20.1916	19.4663	18.1599	19.3913	19.7237	19.1092	19.9126	19.9122	19.3625	20.8325	TRUE
P32462	ERG24	22.1767	22.0253	21.9677	21.9607	21.7984	21.7715	21.3489	21.6853	20.7065	20.12	19.0058	18.7749	20.1987	19.5648	19.8854	19.6452	20.3144	20.0562	TRUE
P32463	ACP1	21.0159	21.7189	21.6163	21.6088	21.7804	21.9048	21.807	21.4231	19.9684	20.2031	22.0143	23.3936	20.9708	22.4738	23.037	20.6158	22.0385	19.1073	TRUE
P32464	HYM1	19.1695	18.7905	19.0558	19.238	18.8295	19.0419	18.8056	19.0854	19.5672	19.3335	18.219	19.1209	19.5851	19.1315	18.4847	19.6318	19.0964	19.006	TRUE
P32465	HXT1	22.0065	22.142	21.8458	21.8192	21.7623	21.6698	21.6184	21.9785	19.9938	21.6509	21.4454	20.638	21.78	22.0725	21.7739	22.0181	22.2765	21.92	TRUE
P32466	HXT3	23.7275	23.7087	23.6652	23.714	23.8161	23.7156	23.6949	23.8665	22.9414	23.9939	24.9798	22.033	24.0605	25.0371	22.9194	24.0277	25.0271	23.2453	FALSE
P32467	HXT4	17.2587	17.3044	17.6237	17.8102	18.1637	17.4799	18.2432	17.818	19.6599	17.0347	18.0206	18.3617	17.8616	19.3612	17.7942	16.6006	17.8172	18.7137	TRUE
P32468	CDC12	22.0896	22.2387	22.1592	22.1541	22.4404	22.1912	22.361	22.0015	22.0844	22.0285	21.5678	22.0612	22.2849	21.9487	22.1218	22.1551	22.1111	22.3212	FALSE
P32469	DPH5	23.1569	23.6671	23.2501	23.35	23.1167	23.4228	23.1707	23.1384	23.8354	22.6678	22.5282	23.3656	22.906	22.5035	23.0569	23.2203	22.7375	23.6007	FALSE
P32471	EFB1	27.1152	27.1005	26.9669	27.0359	26.7577	27.2388	26.7671	27.1613	27.4465	27.0104	27.167	27.6661	27.1953	27.0273	27.575	27.4491	27.2993	28.1086	FALSE
P32472	FPR2	23.0624	23.4271	23.2501	22.7562	22.9048	22.7058	22.7063	22.5756	22.6492	22.9185	21.8631	23.0786	22.2638	21.6391	22.8609	22.6116	21.867	21.9904	FALSE
P32473	PDB1	25.2401	25.4177	25.27	25.3406	25.4641	25.4108	25.5519	25.2221	24.8483	24.5365	23.762	24.4414	24.5317	23.5501	24.2294	24.4025	23.8169	24.4175	FALSE
P32474	EUG1	21.8206	21.8056	22.0529	21.7448	21.8196	21.6452	21.7233	21.5799	22.4139	22.6926	22.0035	22.0151	22.5558	21.8168	21.5675	22.643	21.7884	21.7004	FALSE
P32476	ERG1	23.1236	22.9354	23.2367	22.7862	22.5417	22.8014	22.664	22.8896	22.6602	24.2387	23.3434	22.5386	24.0375	23.3001	22.5265	24.0821	23.2738	22.7561	FALSE
P32477	GSH1	23.064	23.0974	23.1535	23.085	22.8543	22.8451	23.1569	22.9818	23.2119	23.2457	21.8227	22.4719	23.1378	22.0198	22.3934	23.1168	22.186	23.7867	FALSE
P32478	HSP150	21.7617	22.5803	21.6121	21.2806	21.346	21.4794	20.9987	21.5712	22.2633	21.0382	27.0184	23.0717	21.4195	26.2387	22.8106	21.5817	26.824	22.6855	FALSE
P32479	HIR1	17.7254	18.1744	18.1555	17.9989	18.2678	18.0515	17.9332	18.0142	20.0925	18.0422	18.4286	19.2048	18.2766	18.1741	19.8288	17.6335	18.0289	18.7613	TRUE
P32480	HIR2	18.7004	18.6033	19.0458	18.8507	19.2132	18.7976	19.1869	18.9136	20.4668	19.0382	18.2189	19.1738	19.2915	18.4323	19.1709	19.0879	18.2361	18.958	TRUE
P32481	GCD11	25.0261	24.7979	24.971	24.8752	25.0322	25.0078	25.0675	25.0786	24.8563	24.6145	24.4534	24.7646	24.5039	24.1922	24.5561	24.5029	24.2106	24.2248	FALSE
P32485	HOG1	23.0017	22.6755	22.872	22.9375	22.5649	22.9219	22.6483	22.7682	22.4268	22.7191	21.9817	22.0717	22.7117	22.3411	22.1922	22.8145	22.232	22.768	FALSE
P32486	KRE6	22.0001	22.4121	22.3949	22.1599	22.2787	22.1598	22.2535	22.2443	21.977	22.7312	21.9817	22.4319	22.4756	21.8842	21.2656	22.3853	21.8994	21.9741	FALSE
P32487	LYP1	20.2536	19.5881	19.6801	19.7218	19.4403	19.3375	19.3726	20.0716	20.2399	20.6636	21.8062	18.6634	20.7386	22.2606	19.3516	20.6073	21.8523	19.2707	TRUE
P32490	MKK1	18.0467	17.9818	18.0109	18.2863	17.5099	17.7196	17.3135	17.5312	20.4243	18.5507	17.9499	17.5968	18.594	17.5628	19.4668	18.3671	18.0129	19.3688	TRUE
P32491	MKK2	17.5452	19.0677	16.1747	16.915	16.1034	16.1814	16.4277	16.4608	20.7806	16.6816	17.8544	18.6699	16.8757	16.3641	18.9572	16.7197	17.791	19.4876	TRUE
P32492	MYO4	19.9712	19.8018	20.1391	19.924	19.931	20.052	20.0294	20.2248	20.7065	17.4631	18.0531	19.5965	17.9901	18.2535	19.4656	18.1279	18.0164	19.1522	TRUE
P32494	NGG1	18.5226	18.3975	18.8507	18.8664	19.1908	18.7849	19.1709	18.936	20.911	20.2707	19.3787	17.8657	20.4525	20.3233	19.0627	20.264	19.9791	19.4375	TRUE
P32495	NHP2	25.1711	25.1005	24.7384	24.9802	24.9261	24.7967	24.7648	24.8931	25.0359	23.9256	24.4199	24.7266	24.0605	24.6195	25.7435	24.0745	24.1742	25.2076	FALSE
P32496	RPN12	22.9679	23.1206	23.2766	22.9899	23.304	23.0979	23.3872	22.9483	23.1868	23.7784	23.5921	23.6357	23.7078	23.5391	22.6673	23.7867	23.6039	23.1652	FALSE
P32497	NIP1	24.0836	23.6671	24.003	23.9557	23.6969	23.9338	23.5858	24.2498	23.837	21.8446	22.1381	22.1328	21.8238	22.3785	22.3618	21.8984	22.4544	23.2705	FALSE
P32499	NUP2	22.5299	22.5915	22.2067	22.4517	22.5607	22.5001	22.5354	22.5908	22.9263	23.0937	23.3717	23.0437	23.0803	23.1922	22.7695	23.2203	23.3924	22.042	FALSE
P32500	NDC1	20.6766	20.5959	20.8458	20.7217	20.7064	20.8307	20.6502	20.8931	20.4471	19.3745	18.7362	19.5337	19.8488	20.0167	19.9649	19.8984	20.0956	20.211	TRUE
P32501	GCD6	22.8403	22.3969	22.6368	22.7081	22.5795	22.597	22.5503	22.8412	21.8093	22.3274	21.7164	21.9297	21.9043	21.483	21.1355	21.936	21.4903	22.0144	FALSE
P32502	GCD7	22.8024	22.7148	22.7144	22.64	22.8645	22.6182	22.6284	22.7892	22.1792	21.3301	21.3463	21.81	21.7462	21.7307	22.4327	21.7867	21.6722	22.183	FALSE
P32504	CBF2	18.7724	18.5366	18.7084	19.1634	18.7424	19.1201	18.3654	19.338	20.2072	17.6084	18.0461	18.5994	16.7727	17.2118	18.6884	17.7734	18.2302	19.3673	TRUE
P32505	NAB2	22.5343	21.8545	22.3026	22.1656	21.8405	22.052	21.814	22.1235	21.2919	23.49	22.7874	21.4798	20.8837	21.1838	20.7022	21.3169	21.1385	20.555	FALSE
P32521	PAN1	22.232	22.4566	22.1449	22.4587	22.4517	22.3233	22.4632	22.4544	22.7624	24.5192	24.6336	24.263	24.3748	24.2268	23.1922	24.2881	24.5425	23.1326	FALSE
P32523	PRP19	20.8562	20.8471	20.8099	20.714	21.0614	20.5069	21.0594	20.821	20.344	20.5592	20.1047	20.0717	20.3662	19.6381	19.4329	20.4553	19.9241	19.4014	FALSE
P32524	PRP21	18.6815	19.552	19.5498	19.3732	19.257	19.4213	18.8261	19.1331	20.3322	20.226	20.0357	18.4737	20.2638	20.4692	19.2769	20.0683	20.4664	19.0523	TRUE
P32525	ECM25	20.603	19.9887	20.4494	20.6088	20.4495	20.6034	20.6021	20.6894	20.2642	19.5368	19.2752	19.0399	19.311	18.7922	18.4359	19.3184	18.9692	20.7336	TRUE
P32527	ZUO1	24.9985	24.8545	24.844	24.8037	24.7714	24.8014	24.8402	24.9062	25.4171	24.1138	24.1115	23.7484	24.3121	24.3066	24.5174	24.1852	24.0434	24.3163	FALSE
P32528	DUR1,2	21.0655	21.1779	21.3876	21.2433	21.1366	21.1129	21.0474	21.1084	20.0409	20.1442	20.1834	20.4265	20.471	20.4599	20.2405	20.2092	20.495	20.4879	TRUE
P32529	RPA12	22.7748	22.488	22.3307	22.2911	22.9977	22.5582	22.8402	22.2415	19.3382	22.6823	23.8946	25.0375	22.3538	23.8366	25.3949	22.5017	24.0271	24.7573	TRUE
P32558	SPT16	22.9515	22.9372	23.0636	22.9557	22.8001	22.8945	22.7945	22.9851	22.2872	22.3769	22.1047	22.0187	22.4243	22.0725	21.5624	22.4123	22.271	21.9782	FALSE
P32561	RPD3	21.1767	20.9196	21.2923	21.0652	20.8439	21.0458	20.9483	20.9483	20.4823	22.6123	21.5873	22.1194	22.5751	21.5192	21.5369	22.504	21.5819	22.7273	TRUE
P32562	CDC5	17.3127	18.7461	18.5355	17.1307	17.8271	17.9863	18.2914	17.3426	20.012	18.8743	18.4018	19.4579	19.0277	18.8478	18.1249	19.023	18.5029	18.2702	TRUE
P32563	VPH1	24.1781	24.1616	24.0344	23.8532	23.8931	23.9672	24.0263	24.0978	23.5872	21.8185	21.9293	21.6427	22.1479	21.9487	21.3676	22.2505	22.2516	22.0144	FALSE
P32564	SCM4	18.5857	18.5166	18.3993	18.5278	17.9874	18.3496	18.7486	18.213	19.0324	18.2251	18.3573	18.6914	17.8461	18.1942	19.1749	18.1735	18.088	19.0651	TRUE
P32565	RPN2	23.4056	23.2834	23.3154	23.447	23.2659	23.4932	23.3634	23.7254	23.4139	23.7881	23.9613	23.2871	23.6782	23.932	23.5109	23.7391	23.8633	23.8212	FALSE
P32566	SMI1	22.1824	22.1571	22.1818	22.0468	22.0937	22.0395	22.1789	22.1024	22.0401	22.6424	22.1577	21.6333	22.6255	21.7536	21.1491	22.5967	22.2034	21.3686	FALSE
P32567	PAH1	19.1639	18.7002	19.4775	18.9423	19.1207	18.9818	19.2625	19.2601	19.763	19.9377	19.114	18.6698	19.5896	19.2721	19.9812	19.6974	19.2028	19.1538	TRUE
P32568	SNQ2	21.5904	21.5372	21.7954	21.468	21.6796	21.4794	21.461	21.6188	19.584	20.0055	20.1182	19.1725	20.2098	20.4692	20.2278	20.3272	20.3874	20.2521	TRUE
P32569	SRB4	19.9316	20.0801	20.0802	20.1014	20.3264	20.2053	20.2326	20.2689	19.6491	20.5319	20.4077	20.3825	20.7078	20.7229	17.9815	20.5017	20.6639	19.3989	TRUE
P32570	SRB6	18.6384	18.3108	18.5088	19.108	18.1349	19.221	19.5762	19.1359	19.4386	19.8087	18.7501	18.2899	20.4893	20.6676	18.6556	20.4171	20.6722	19.5735	TRUE
P32571	DOA4	17.9939	18.2033	18.001	17.8556	18.3602	18.2097	18.2317	18.0444	19.8659	18.367	18.1714	18.9711	18.9715	18.0731	18.73	19.0329	18.6644	19.3251	TRUE
P32578	SIP1	18.3585	19.2522	19.2746	18.79	18.8656	18.6195	18.1736	18.697	19.268	21.0447	20.5432	20.4047	21.0344	20.0167	19.5715	20.8562	20.1918	19.398	TRUE
P32579	SUA5	19.9969	20.5959	20.3332	20.1014	20.346	20.1009	20.3045	20.0716	19.3198	19.6144	19.501	19.9509	19.0028	19.4402	20.0658	19.3674	19.4602	19.9138	FALSE
P32582	CYS4	26.4788	26.4426	26.4066	26.5407	26.4809	26.4526	26.4366	26.4197	26.7994	28.0104	27.6653	27.5386	28.1056	27.4201	27.191	28.0267	27.6563	26.8127	FALSE
P32583	SRP40	20.5077	19.074	19.8315	19.6085	18.7356	19.6096	18.2129	19.602	19.3982	20.3034	21.098	21.0006	19.9178	20.7384	20.6171	19.5309	20.8597	19.5029	TRUE
P32585	SRB5	18.6047	17.7936	18.2744	18.5315	17.6277	17.8446	17.6176	17.9576	18.8539	17.5971	18.8703	18.4628	17.6649	18.7788	18.5752	17.5337	17.6906	18.723	TRUE
P32588	PUB1	24.6484	23.7979	24.5396	24.6894	24.3892	24.6708	24.1289	24.7105	24.5062	26.8237	26.2851	25.9992	26.8089	26.1241	25.3698	26.8076	26.2231	25.9489	FALSE
P32589	SSE1	26.9905	26.5775	26.8395	26.9964	26.6873	27.0277	26.7557	27.2238	27.0057	27.806	27.9019	27.9809	27.7331	27.435	27.4002	27.924	27.6497	27.7243	FALSE
P32590	SSE2	22.5691	22.727	22.587	22.4886	22.596	22.5863	22.7289	22.6586	20.1338	23.2597	23.4267	23.2447	23.3312	23.5391	23.1625	23.1923	23.6991	22.6033	TRUE
P32591	SWI3	20.1654	20.2696	20.5132	20.2487	20.2451	20.313	20.3634	20.2023	19.8582	21.6382	21.1446	20.4156	21.6152	21.3027	20.4844	21.6492	21.3772	20.211	TRUE
P32597	STH1	21.2211	21.0927	21.3973	21.5706	21.5712	21.556	21.6542	21.6689	21.122	20.9788	20.8711	20.6474	21.3362	21.5325	20.7022	21.4171	21.2875	20.6399	FALSE
P32598	GLC7	24.6176	24.1616	24.5287	24.2859	23.7346	24.2641	23.7511	24.1722	23.806	25.5564	24.7513	24.7753	24.9981	24.3945	24.2214	24.9293	24.4962	24.5941	FALSE
P32599	SAC6	24.9985	24.619	24.8172	24.9391	24.9302	24.9795	25.0263	25.1317	25.1766	24.7929	25.169	24.922	24.8292	25.0982	24.4977	24.8508	25.2909	24.6843	FALSE
P32600	TOR2	19.4344	19.4101	19.816	19.8408	19.7637	19.8805	19.5806	20.021	20.3323	18.6184	18.193	18.2669	18.864	19.5024	18.5373	18.7018	19.1722	19.2537	TRUE
P32601	DSS4	17.0669	18.3714	18.1293	18.2037	18.1507	18.1944	18.2234	18.2933	20.1084	18.1861	17.6954	18.2527	18.1771	17.8584	18.0291	17.9462	17.6828	19.8866	TRUE
P32602	SEC17	22.6545	23.0137	22.6752	22.409	22.5138	22.4748	22.4497	22.037	22.8159	23.3794	23.1898	24.1361	22.8541	22.7152	23.5999	22.8071	23.2005	23.7867	FALSE
P32604	FBP26	18.4577	18.2817	18.3863	18.7944	17.7842	18.4207	17.9906	18.3967	20.8746	18.1106	17.1612	19.4981	18.9217	18.8148	17.7224	18.7475	18.5833	18.1229	TRUE
P32607	RTG1	18.0508	18.5388	17.9285	17.877	18.1114	17.7112	17.6394	16.9269	20.3984	17.9129	17.291	18.0639	19.0557	19.3968	18.5586	18.8932	19.7286	18.0665	TRUE
P32608	RTG2	22.2102	22.022	22.2204	22.1512	22.1506	22.1009	22.3268	22.162	21.3013	20.6636	20.5824	20.6474	20.9246	20.6916	20.7205	20.8633	20.8226	21.1759	FALSE
P32609	PEP7	18.0109	17.7237	18.5275	17.6179	18.4343	17.979	17.9577	17.8668	19.6049	18.2766	18.2207	18.6468	17.9122	16.6309	18.9104	18.074	17.2347	19.5095	TRUE
P32610	VMA8	23.2536	23.5116	23.1677	23.1769	23.2134	23.0489	22.9847	23.2904	23.4052	22.1502	22.644	21.7592	22.0061	21.2552	21.3145	21.9956	22.0058	18.9634	TRUE
P32611	RML2	21.4714	21.2245	21.3382	21.421	21.6562	21.6161	21.4565	21.5756	19.0161	20.437	20.4718	19.1684	20.3858	21.4967	19.3234	20.4364	20.5595	19.2918	TRUE
P32614	FRD1	23.4412	23.4518	23.4953	23.6943	23.6384	23.6452	23.4899	23.5799	23.8322	24.2666	23.6964	23.7592	24.1848	23.6955	23.5109	24.2748	23.7979	23.3196	FALSE
P32617	IES6	16.4525	17.3091	17.7094	18.4996	18.2587	18.5967	18.6077	18.5452	19.0868	18.0065	18.0859	17.4074	18.44	17.3352	19.141	18.3578	18.6745	19.2147	TRUE
P32618	YEL043W	19.2619	18.8281	18.2529	18.5227	19.3096	19.1981	18.8836	19.1531	19.9201	20.6636	20.294	19.9273	20.4802	19.81	18.3889	20.5108	20.2929	19.2868	TRUE
P32621	GDA1	22.1367	21.6901	22.0772	22.1484	21.8196	22.0979	21.8175	22.3985	22.3474	22.0219	21.6112	21.3428	21.9145	21.746	20.8995	21.8526	21.7052	21.1472	FALSE
P32623	UTR2	21.9712	22.175	21.373	22.1541	21.8645	22.1336	21.7195	22.2443	23.1086	19.3972	19.512	18.624	19.9446	19.8703	19.6155	20.2092	19.9519	18.8795	TRUE
P32626	UTR4	21.8944	22.0769	21.891	21.5576	21.3892	21.6616	21.4429	21.4897	21.1197	20.7211	20.8868	21.6841	20.7984	21.0786	21.7956	20.8704	21.1565	21.2721	TRUE
P32628	RAD23	23.1045	22.2556	22.7751	23.0698	22.8178	23.0014	22.9611	23.0129	23.0734	24.9813	24.2702	24.263	24.4172	23.483	23.1955	24.5913	23.5708	23.7273	FALSE
P32629	ANP1	21.7352	21.5372	21.9415	21.509	21.7253	21.5472	21.5052	21.4133	20.3399	21.298	19.9204	19.7583	21.2098	20.7307	19.8022	21.264	20.5685	19.7866	TRUE
P32634	PMD1	18.0135	18.6993	18.2773	18.3861	18.4176	17.485	18.428	18.3629	19.9795	18.5923	18.9806	18.6112	18.4442	19.2182	18.7203	18.2613	18.956	19.5135	TRUE
P32639	BRR2	20.9969	21.2806	21.3631	21.2433	21.1366	21.0888	21.1118	21.084	19.4686	20.1562	20.0498	17.5128	20.2638	20.6184	18.17	20.4741	20.4175	20.3297	TRUE
P32642	GRX4	22.6766	21.5187	21.5353	21.642	21.2914	21.7865	21.5608	22.008	21.4439	22.8034	22.1642	23.1228	23.2262	23.1496	21.0871	23.3401	23.8263	22.7298	FALSE
P32643	TMT1	19.5915	20.0285	19.4683	19.701	19.878	19.7497	19.152	19.35	19.7049	19.4148	18.986	19.2914	19.8906	19.8562	19.7868	19.7237	19.8958	20.0989	TRUE
P32644	ECM32	19.8772	19.4185	20.0681	19.883	19.9695	20.0269	20.3045	20.3117	19.765	19.3409	19.1381	17.9063	19.0962	19.1586	18.6965	18.8687	19.0298	19.1877	TRUE
P32656	GCG1	20.8562	21.4271	21.4117	20.642	21.17	20.5516	21.1735	20.3634	19.3142	20.5772	20.2702	20.0992	20.8488	20.195	17.9975	20.7904	19.1855	19.4376	TRUE
P32657	CHD1	21.1991	21.2916	21.2232	21.2487	21.1919	21.2493	21.1569	21.2851	21.1104	20.5411	20.5432	19.0144	21.1707	21.3835	20.1355	20.5378	20.3251	18.3856	TRUE
P32660	DNF1	20.9047	20.9614	21.0621	20.7675	20.8161	20.8594	20.8488	20.8135	19.4613	20.9097	21.1047	20.2416	20.9837	21.6309	19.5818	21.0117	21.4274	20.4764	TRUE
P32767	KAP122	20.8278	20.8765	21.0188	20.8479	20.7948	20.9355	20.7784	21.2023	20.0598	18.9505	18.3047	19.4753	19.3802	18.8105	19.0208	19.2819	19.2774	19.9648	TRUE
P32769	HBS1	21.5776	21.1052	21.3281	21.7899	21.394	21.8805	21.4699	21.8896	20.3812	21.8703	20.9926	20.9411	21.9446	21.0293	19.2893	22.0053	21.1141	19.1001	TRUE
P32770	NRP1	20.5343	20.3867	20.3532	20.8119	20.5116	20.4702	20.6737	20.5624	20.776	21.9273	22.9102	23.2339	22.0281	22.5147	22.8547	22.0683	22.5528	22.8527	FALSE
P32771	SFA1	23.4987	23.2696	23.4378	23.2324	23.2134	23.2574	23.1569	23.0732	23.7844	24.1215	23.9236	24.3298	23.2398	22.8615	23.4438	23.4025	23.1475	23.088	FALSE
P32773	TOA1	18.7933	19.4434	18.5969	18.6917	19.0169	18.9452	18.6885	18.6529	20.1054	19.6225	20.4294	21.1526	18.9744	19.3452	19.7581	18.9771	19.9925	19.5742	TRUE
P32774	TOA2	19.5675	18.881	18.4079	19.3314	18.8745	19.364	18.8283	19.4364	21.066	19.7479	19.3636	19.9593	19.7782	19.1897	19.7555	19.8984	19.3982	19.0541	TRUE
P32775	GLC3	19.9841	19.7907	19.9547	20.2487	20.2555	20.0269	20.2741	19.8718	18.8799	20.0317	19.7827	20.2041	20.0952	20.0907	19.5178	19.7892	19.938	21.3435	TRUE
P32776	TFB1	20.2428	20.476	20.5042	19.7579	20.346	20.3937	20.6814	20.1561	20.7121	21.8298	21.4454	21.0577	21.3312	21.1263	21.1218	21.5154	21.2875	20.6295	TRUE
P32783	ABD1	20.7914	20.8692	21.0313	21.0406	21.0069	20.8805	21.0474	20.745	20.355	20.5949	20.0775	19.4543	20.8417	20.3637	20.2278	20.7525	20.0705	20.2788	TRUE
P32784	SCT1	20.2748	19.6368	20.2714	20.4114	20.1919	20.1713	20.4383	20.3011	19.6035	19.6006	18.174	18.0021	19.5977	19.4706	19.0331	19.7926	19.38	18.4401	TRUE
P32785	FMT1	16.2825	18.6177	17.4615	17.2136	17.4834	17.0598	18.1758	17.9552	21.014	17.0017	18.5479	19.2575	17.4291	17.7926	20.4288	17.4925	18.2799	18.7163	TRUE
P32787	MGM101	22.0191	22.3816	21.8668	22.0374	22.0614	21.9185	21.835	21.5973	20.1861	22.8667	23.4666	23.3514	22.2208	22.5632	23.939	22.3298	22.4446	23.1848	TRUE
P32788	YBL010C	17.8628	17.3364	19.2459	19.1164	17.8289	18.4012	17.4905	17.7648	20.1642	19.7843	18.3926	19.3725	19.9446	19.4416	19.3514	19.9661	18.8029	18.2823	TRUE
P32789	ALK2	18.5366	17.9331	17.9466	17.1897	17.9863	18.4109	16.9831	17.7419	19.5398	18.2179	19.3826	18.6967	17.805	17.476	19.6004	17.8708	18.0811	19.6594	TRUE
P32790	SLA1	23.28	23.402	23.645	23.4114	23.4127	23.3614	23.3753	23.3557	19.9424	25.6307	25.4796	24.0769	25.3501	25.2639	23.7519	25.3432	25.26	23.7983	TRUE
P32792	YSC83	19.2945	19.6045	18.8539	19.4234	19.7418	19.2249	19.6348	19.1766	19.6052	17.6128	17.9137	18.3455	18.0353	17.1788	17.9338	18.4142	17.465	19.3614	TRUE
P32793	YSC84	20.891	20.3347	20.8738	20.9899	20.7948	21.2708	21.0653	20.9685	20.21	21.6636	21.3233	21.5952	21.8382	21.6676	21.7695	21.6938	21.4225	21.4764	TRUE
P32794	AFG2	20.5166	20.1897	20.3631	20.27	20.2451	20.4228	20.4013	20.4804	20.4191	20.8812	20.2821	19.8104	20.7688	20.5236	20.3963	20.7754	20.3037	20.0907	FALSE
P32795	YME1	22.4341	22.3052	22.6531	22.3298	22.3289	22.3514	22.5587	22.4376	19.4036	23.6573	23.0997	22.4211	23.5644	23.2336	22.0478	23.5752	23.405	22.2248	TRUE
P32797	CDC13	17.0478	18.4406	16.9083	16.7687	17.8867	17.1604	17.356	17.2502	19.7709	17.5051	18.2435	17.6499	17.8443	16.9432	18.0844	17.3351	16.7563	20.1796	TRUE
P32798	COT1	21.1935	21.3609	21.0802	21.1426	21.0908	20.9355	21.0534	20.9618	21.2729	20.9377	20.9999	21.9823	21.1594	21.6716	23.5369	21.2203	21.6342	24.0804	FALSE
P32799	COX13	19.5741	20.7863	19.0645	19.9508	18.5931	19.2191	18.3003	19.886	19.8842	22.298	22.879	23.0454	22.6642	23.4365	23.6243	22.8704	23.4422	22.7176	TRUE
P32802	EMP70	22.8702	22.834	22.8422	22.6824	22.3726	22.5885	22.4315	22.7214	22.1534	21.3088	21.352	22.146	21.0893	21.7152	22.1287	21.3375	21.3409	22.3561	FALSE
P32803	EMP24	22.2129	22.6091	22.7714	22.2077	22.0223	22.3259	22.2167	22.2388	19.7017	20.8298	22.8611	23.6589	21.5162	22.1263	23.7848	21.1287	22.3874	23.7152	TRUE
P32804	ZRT1	17.8176	19.463	20.1041	19.2497	19.2831	19.1725	20.1345	17.4006	20.0277	18.4435	18.9327	18.6911	17.4778	18.2963	19.0284	19.1786	18.2447	19.7411	TRUE
P32805	FZF1	18.143	18.3121	16.3391	17.8575	18.3664	19.0685	17.0546	17.2789	20.4816	19.8497	17.8613	17.9806	19.7653	20.6916	22.5395	19.5331	19.5223	21.6805	TRUE
P32806	GYP6	21.1015	20.9683	21.2661	21.3724	21.6912	21.3387	21.8522	21.3835	20.0173	20.5134	18.0302	19.2903	19.9708	16.6163	18.879	19.9394	20.1445	19.1501	TRUE
P32807	YKU70	18.627	18.2714	17.8414	18.4186	18.3229	17.6355	18.5997	18.6255	20.9417	18.1509	18.2559	19.2684	18.3447	17.8191	18.7769	17.6189	17.1704	19.0996	TRUE
P32828	SLX5	18.1893	18.1665	17.6842	17.0098	18.117	18.656	18.2846	17.2157	20.3043	19.9922	19.6291	18.517	19.8906	19.5929	18.8801	19.8141	19.3923	19.3101	TRUE
P32829	MRE11	17.5586	17.6179	17.628	17.5731	18.1867	17.6481	18.0604	17.5042	20.7713	19.2223	18.2192	19.5265	19.3063	18.8461	18.9854	19.4983	18.4268	18.4018	TRUE
P32830	TIM12	18.9648	19.6245	18.5309	19.4463	19.5	18.3166	20.0049	19.2927	20.3623	20.621	20.5727	22.1295	20.7078	21.4078	22.9926	21.0621	21.7335	23.3179	TRUE
P32831	NGR1	20.7617	21.4856	20.2608	20.8621	20.1919	20.8451	20.1458	20.6315	21.244	23.2031	22.7252	23.5133	23.1349	22.3711	22.4327	23.1781	22.7787	22.606	FALSE
P32832	NPL6	21.2211	21.2187	21.2501	21.2487	20.9821	21.1365	21.1061	21.247	19.5255	22.1502	22.5357	22.9449	22.0893	22.5588	23.3115	22.3853	22.7826	23.2041	TRUE
P32833	ORC2	17.732	17.4824	17.662	17.9561	17.7723	17.7795	17.9597	18.2262	19.729	17.6792	18.4035	19.2993	17.8396	17.2182	19.3526	17.4405	17.3892	19.4001	TRUE
P32835;P32836	GSP1;GSP2	26.7154	27.0809	26.8059	26.271	26.4386	26.3265	26.3753	26.1447	26.3019	25.9897	25.396	25.189	25.8448	25.4715	25.9243	25.8418	25.4422	25.9899	FALSE
P32838	PPG1	19.3036	19.0977	19.0624	18.4323	17.6453	18.4554	18.4584	17.1216	19.9297	20.0447	19.1517	18.4624	19.2495	18.7396	19.0354	19.4698	18.6027	19.2467	TRUE
P32839	BCS1	19.0512	18.6086	18.7932	18.8485	17.9855	18.9338	18.0179	18.6224	20.4582	18.2473	18.2014	19.1467	18.7339	17.824	18.3732	18.8342	17.966	18.9834	TRUE
P32842	VMA11	22.5452	23.0253	22.9182	23.0075	22.8335	23.0828	23.2247	23.4663	23.3036	21.6382	17.9237	18.8148	21.8453	19.0583	19.2239	21.7332	20.0831	19.6223	TRUE
P32843	YME2	20.8349	21.1661	20.7508	20.7899	20.8439	20.7176	20.8827	20.7293	18.775	19.2405	19.8422	19.9025	19.2559	19.5561	18.7437	19.4373	19.8782	18.4709	TRUE
P32844	SEC6	19.9449	19.6479	19.3762	19.7228	19.4376	19.6966	19.5328	19.9279	20.6661	19.0665	19.2368	18.7992	19.4986	19.5259	19.7541	19.4454	19.3884	19.3068	TRUE
P32849	RAD5	20.154	20.2014	20.4771	20.4494	20.6912	20.7332	20.821	20.6315	20.9662	20.5411	20.1962	19.0939	20.7078	21.1894	20.0222	20.9259	21.0124	18.4525	TRUE
P32854	PEP12	18.3118	17.9435	17.7564	18.4554	17.4372	17.0123	18.06	18.2072	21.1304	19.318	18.0908	19.8584	19.5602	19.8703	18.9824	19.7009	19.5584	19.6244	TRUE
P32855	SEC8	19.8492	19.5127	19.5875	19.7879	19.4329	19.9754	19.5767	20.0963	19.8421	19.6457	18.7986	18.2467	19.633	19.2759	19.9442	19.7759	19.8092	19.0317	TRUE
P32857	PTM1	21.5904	20.8322	21.5221	21.5445	21.375	21.4514	21.6062	21.9071	20.3928	20.0055	19.4592	19.3295	20.3955	19.8562	19.8119	20.4074	20.032	19.146	TRUE
P32860	NFU1	21.0096	21.3452	20.908	21.1599	21.3606	21.3026	21.4788	21.3274	21.5968	23.0781	22.6088	22.8711	22.9043	22.7536	22.838	23.045	22.8976	22.8703	FALSE
P32861	UGP1	24.8518	25.213	24.7945	24.9433	25.0547	25.0705	25.0339	25.0354	24.911	25.0228	25.1528	25.3334	24.9204	25.1817	25.3625	24.9419	25.1026	25.5502	FALSE
P32862	RGT1	17.9313	18.1997	17.3556	17.5071	17.6255	16.3092	19.6365	16.9891	20.6158	16.2764	19.1132	19.4096	16.6044	18.6108	19.1341	16.7946	17.2447	20.2397	TRUE
P32863	RAD54	17.4609	18.357	17.4558	17.4583	18.0555	17.4091	17.7855	18.6609	19.9969	17.6719	18.919	19.1555	18.8403	18.8031	19.7671	18.3051	17.3113	18.7959	TRUE
P32864	MRS6	21.3163	21.7863	21.4862	21.2487	21.5029	21.2164	21.6224	21.3985	21.4354	20.6885	20.1315	20.337	20.4893	20.5057	20.5161	20.3779	20.3566	20.8943	FALSE
P32867	SSO1	20.9515	20.891	21.3332	21.2753	21.3702	21.3438	21.3825	21.1852	21.2176	21.5227	20.9255	21.3825	21.5815	21.0847	18.9281	21.5988	21.186	19.8184	TRUE
P32873	BEM3	19.5469	18.3644	19.388	19.2789	19.385	19.2535	19.5613	19.4393	21.0118	19.7963	20.1962	19.5005	20.1987	20.1026	18.609	20.0053	20.1918	19.123	TRUE
P32875	LIP5	20.8632	20.665	21.2067	21.0774	21.0495	21.2547	21.2483	21.084	19.6859	22.6296	21.6017	20.7891	22.059	21.9117	21.8464	22.0867	21.4175	20.6501	TRUE
P32891	DLD1	22.5277	22.3583	22.3973	22.7061	22.6988	22.7254	22.8659	22.8023	22.8547	23.7784	23.1331	23.3656	23.7078	22.9253	22.6219	23.6898	23.1535	23.6905	FALSE
P32892	DRS1	22.1569	22.3399	22.493	22.2049	22.546	22.0582	22.5566	22.4424	21.8419	21.972	21.4874	21.3079	22.0029	22.0877	21.7563	21.8845	21.8742	22.3276	FALSE
P32895	PRS1	23.3442	23.116	23.4725	23.5045	23.4919	23.3863	23.4452	23.33	22.7861	23.525	22.8124	23.2447	23.3312	22.8929	22.9213	23.3012	22.9908	23.775	FALSE
P32896	PDC2	18.9912	18.8158	18.8256	19.0548	19.1539	19.024	18.8356	19.3357	19.9431	19.0074	18.4227	18.2119	18.6895	18.4349	19.2853	18.9408	18.5186	18.464	TRUE
P32897	TIM23	21.1767	21.3765	21.4907	22.2132	22.314	22.1684	22.2405	22.1024	20.4012	21.9097	21.0357	21.1127	22.0833	20.7384	20.985	22.3952	21.3091	21.0956	TRUE
P32898	CYM1	20.7841	20.5601	20.9215	20.8192	20.931	20.9287	20.9159	21.021	18.5148	20.4271	20.5028	20.6841	20.7155	21.2712	21.0223	20.7525	21.1018	20.8593	TRUE
P32899	IMP3	22.6825	23.3635	22.7202	22.2215	23.6969	22.5928	22.6423	22.1966	20.3115	23.1154	24.3291	22.8948	22.6317	24.3131	24.8223	22.6367	24.019	22.7633	TRUE
P32900	SKG6	18.883	18.8884	18.5617	18.1481	18.5737	18.8195	18.9194	19.0593	19.7144	20.7996	20.9482	21.2477	20.6842	20.5761	19.9972	20.6737	20.9858	20.1971	TRUE
P32901	PTR2	20.5343	20.6984	20.6245	20.76	20.5544	20.313	20.2843	20.1325	20.0227	22.1321	21.7426	20.0437	21.7837	22.0511	19.9386	20.9859	21.8779	20.2788	TRUE
P32902	MRP4	19.5292	19.8702	19.7734	19.8408	19.7025	19.8945	19.6428	19.8103	20.3551	19.0924	17.7956	18.3473	19.7094	18.8293	19.1473	19.8845	18.7378	18.6882	TRUE
P32904	MRPL6	19.3145	17.5015	19.5127	19.4195	19.4962	19.7634	19.6184	19.4459	20.7488	19.5533	18.7913	18.2058	18.8968	19.3142	19.2464	18.9457	18.974	18.8108	TRUE
P32906	MNS1	20.8278	20.0801	20.8172	20.6983	20.4312	20.4978	20.3634	20.6566	19.3044	20.2707	19.8183	19.8785	19.7874	18.8821	18.7735	20.1752	19.2351	18.3591	TRUE
P32908	SMC1	20.3566	20.1661	20.3925	20.5401	20.878	20.4228	20.5182	20.4328	20.0148	20.852	20.7296	20.266	20.8057	20.898	20.1758	20.8418	20.8523	18.9566	TRUE
P32909	SMY2	19.9581	20.213	19.7145	20.227	19.931	20.2708	20.2006	20.3429	20.5107	21.709	21.7811	21.1656	21.5514	21.5675	20.8588	21.764	21.5685	20.3179	FALSE
P32910	RPC34	21.3959	21.3816	21.7843	21.2487	21.546	21.3336	21.4788	21.0465	21.4268	21.3141	20.3633	18.03	21.2638	20.4126	18.8879	21.0928	20.6639	18.4231	TRUE
P32911	SUI1	23.9663	24.4395	23.6851	23.7237	23.7439	23.8014	23.7139	23.6336	23.1193	24.6834	24.8247	24.6875	24.2665	24.1351	23.9194	23.9956	24.246	23.334	FALSE
P32912	VAM7	19.4006	20.1779	19.5899	19.71	19.0073	19.727	19.7388	19.2656	19.5118	21.0511	21.0215	17.744	20.8274	21.1026	20.0373	20.8704	21.4225	19.0644	TRUE
P32913	VPS17	21.3265	21.1838	20.8244	21.3323	20.8915	21.2275	20.9224	20.9141	20.2114	20.4468	19.9453	18.7937	20.2638	20.2606	18.8283	20.4364	18.9579	19.6709	TRUE
P32914	SPT4	20.3467	19.838	19.583	20.1014	19.0716	20.6452	19.4796	20.4897	20.356	22.3743	21.6207	22.1093	21.5644	19.7277	18.9744	21.9595	20.0831	19.8182	TRUE
P32915	SEC61	24.4759	24.116	24.347	24.1484	23.9977	24.0705	24.0414	24.3169	23.4566	22.3997	22.2851	21.7721	22.7763	23.1026	23.5875	22.8739	23.1415	23.533	FALSE
P32916	SRP101	21.4714	21.1661	21.3925	21.5877	21.7912	21.6328	21.6062	21.6059	21.6566	22.0479	21.3291	20.6096	22.2532	21.2818	20.7826	22.2451	21.4664	20.8769	FALSE
P32917	STE5	19.2687	19.3645	19.361	19.3588	19.6389	19.1713	19.62	19.5293	19.662	19.7874	20.6579	19.3872	19.5294	20.4506	18.0236	19.6446	20.2376	19.7242	TRUE
P32939	YPT7	23.5321	24.1616	23.9215	23.5269	24.0584	23.6758	24.1638	23.5579	23.5403	23.1517	22.5993	23.3797	23.2927	22.8186	24.1558	23.1108	22.8169	23.519	FALSE
P32944	SWE1	18.2396	18.2439	18.0406	17.3185	17.9654	18.1594	17.485	17.0658	20.2097	17.1749	19.1721	19.3828	16.7502	17.5549	18.4917	16.1699	17.746	19.6593	TRUE
P32945	PPQ1	17.9606	18.1826	16.3725	17.6876	17.7664	17.7154	17.767	16.757	20.18	18.4862	21.4294	18.2134	18.4455	21.2712	19.8612	17.5108	20.945	18.662	TRUE
P33122	TYE7	16.9619	17.3491	17.5074	18.4408	18.2556	17.4004	17.549	17.1521	20.1896	20.3248	24.3787	19.427	20.8346	24.85	18.8581	20.7829	24.9215	19.0037	TRUE
P33201	MRT4	24.4116	24.2696	24.3407	23.9054	24.051	23.9836	24.1075	23.9279	24.3899	24.4296	25.025	24.7539	24.1204	24.4365	24.7794	24.2613	24.3797	24.1812	FALSE
P33202	UFD4	20.5946	20.5959	20.5132	20.5489	20.224	20.5069	20.2843	20.7372	19.7448	19.9377	19.727	19.5613	19.7902	20.1026	19.6316	19.8307	20.032	20.1971	TRUE
P33203	PRP40	18.2123	18.6536	17.3949	18.1828	21.0008	18.2985	17.9683	20.9685	19.4244	21.12	18.2845	19.0701	21.8594	21.3587	18.7155	21.9727	21.232	19.0912	TRUE
P33204	ARC19	22.8188	23.4999	23.1957	23.1627	23.145	23.1511	23.0549	22.886	21.7419	22.1562	20.8309	18.9508	21.4983	20.7612	20.0338	21.5599	21.1264	20.8681	TRUE
P33296	UBC6	20.0716	19.8704	20.4021	20.216	19.9439	19.9083	20.1898	19.4751	19.7459	21.3406	21.1248	20.2292	20.7984	20.952	18.4892	21.0559	21.6039	18.6506	TRUE
P33297	RPT5	23.0896	23.297	22.8458	23.2049	23.3892	23.3361	23.3872	23.277	22.9293	25.4079	24.4534	23.8928	25.2731	24.3066	23.7956	25.1637	24.4113	23.2521	FALSE
P33298	RPT3	23.0941	22.8729	23.1535	23.0744	22.8283	23.0317	22.8556	22.9261	22.9474	24.4959	23.9044	22.6049	24.3992	24.0056	22.9312	24.2134	23.6991	22.4235	FALSE
P33299	RPT1	23.2668	23.4999	23.426	23.4352	23.6582	23.4348	23.6853	23.569	23.5463	24.5479	24.1528	23.4745	24.5095	24.4424	23.5369	24.5367	24.3604	23.3099	FALSE
P33300	SUR1	19.3516	17.9658	19.5089	18.6227	18.6021	18.6525	19.8488	19.2243	20.107	19.4826	17.9029	17.4325	19.6188	17.9008	19.4415	19.1482	20.0578	19.2587	TRUE
P33301	XRS2	17.5278	18.3858	17.1841	16.5583	18.6748	17.6582	16.6332	17.7799	21.1763	17.4412	18.0077	18.4854	17.8921	18.0996	19.1469	17.8427	17.8808	19.7277	TRUE
P33302	PDR5	24.5701	24.3957	24.4494	24.2119	24.0658	24.3039	23.9403	24.1576	23.6748	23.9343	24.2474	23.9878	23.7462	24.0371	23.7956	23.4387	23.9689	23.6007	FALSE
P33306	BCK2	17.8286	18.5599	18.1494	17.3593	18.2319	17.9889	17.8893	18.2674	19.9999	20.0055	19.8576	17.8251	20.2849	19.9117	18.7773	20.1522	19.7842	19.6591	TRUE
P33307	CSE1	22.3983	22.5848	22.5309	22.5749	22.4853	22.6034	22.4744	22.593	21.8863	20.6036	20.4613	20.638	20.8559	20.8131	20.8752	20.8984	20.867	21.1472	FALSE
P33308	CSE2	16.6464	18.4907	18.0823	18.4934	17.3587	17.1774	18.3018	18.2777	19.5537	19.4696	21.2821	20.7806	19.3204	21.7307	21.3791	19.1267	21.3356	20.1316	TRUE
P33309	DOM34	21.5121	21.551	21.6163	21.518	21.7439	21.5294	21.6062	21.6441	20.0733	22.3769	22.3434	21.8059	21.6921	21.9847	21.7607	21.7867	22.3144	17.7146	TRUE
P33311	MDL2	19.8008	19.9476	19.9012	19.3649	19.6428	19.4168	19.7784	19.7364	19.0067	18.1398	18.7099	19.3837	18.3637	18.641	18.1774	18.2861	18.5457	19.619	TRUE
P33312	RIB7	18.9836	19.1207	19.668	17.4643	17.6722	17.5215	17.2644	18.8271	21.241	19.0304	18.7853	18.643	18.1479	18.0651	19.2416	17.8621	17.5181	19.752	TRUE
P33313	CNS1	21.188	20.9954	20.8315	21.4447	21.3065	21.6161	21.4744	21.4182	21.8093	22.5365	22.5654	22.6096	22.2235	22.2552	22.1423	22.3779	22.2655	21.9029	FALSE
P33314	BUD2	19.2233	19.6508	19.4664	19.395	19.8508	19.369	19.6622	19.6513	19.5534	18.1496	18.1471	18.6716	17.8214	19.0277	19.0026	17.7612	18.6477	19.4962	TRUE
P33315	TKL2	19.3233	18.6475	19.7345	19.6771	19.9695	19.6406	20.2006	20.0591	20.4026	17.9266	18.8732	19.9017	17.2893	18.0289	18.4668	17.8667	18.7968	19.5102	TRUE
P33317	DUT1	22.7275	23.0318	23.0172	22.7713	23.145	22.739	23.0263	22.5197	23.1456	22.8539	22.249	22.3656	22.573	22.6059	22.5369	22.8774	22.301	22.0342	FALSE
P33322	CBF5	23.6983	24.0121	23.9629	24.0744	23.9179	24.0473	23.7511	24.229	23.7384	23.826	24.0946	24.4143	24.2927	23.7911	24.8328	24.1419	23.9432	24.3083	FALSE
P33324	YKL091C	20.4435	21.0737	20.5396	20.3424	20.8508	20.1827	20.4383	19.9415	20.3913	22.1321	21.5678	21.9749	22.471	22.0847	22.1355	22.2423	22.1355	21.3435	TRUE
P33327	GDH2	20.5518	20.0801	20.7954	20.7524	20.546	20.7097	20.4833	20.7682	19.8641	19.1788	18.4214	19.2819	18.9057	18.0981	19.4918	18.814	17.8025	19.6201	TRUE
P33328	SNC2	20.5861	21.3969	20.7202	20.5749	20.6204	20.7409	20.6891	20.4231	19.9983	20.226	21.0357	19.4503	20.471	21.8597	18.8182	20.5817	21.7729	20.2521	TRUE
P33329	PPZ2	18.8169	18.828	19.0327	19.0354	19.0136	19.0401	18.7995	19.0964	19.6884	19.395	19.2867	18.9958	19.3877	19.1809	17.1249	19.4093	19.1427	19.2693	TRUE
P33330	SER1	24.7371	24.6671	24.6801	24.8795	24.5084	24.8735	24.3753	24.745	24.7743	24.8213	24.4131	24.9411	24.7883	24.4715	25.0149	24.9079	24.6837	25.0024	FALSE
P33331	NTF2	25.4086	24.8545	25.0149	25.0706	24.7759	25.206	24.7874	25.2221	24.5756	26.1647	25.7269	26.2554	25.7604	25.3637	25.8716	25.9482	25.5454	25.0804	FALSE
P33332	SEC3	19.5693	19.3299	19.683	19.9105	19.9048	19.9489	19.6993	19.995	20.5226	19.8211	19.6427	19.1483	19.6611	19.1985	18.8382	19.6848	19.3404	20.005	TRUE
P33333	SLC1	23.3442	22.9954	23.4378	23.0012	23.304	22.8288	22.8608	22.6294	22.2094	22.2485	22.0741	21.9637	22.6131	22.5192	21.9429	22.6284	22.2572	21.8325	FALSE
P33334	PRP8	20.4987	20.437	20.2501	20.2379	20.0069	20.4035	20.0887	20.5535	19.6683	19.5062	19.7185	17.7041	19.3842	20.1263	18.7669	19.3999	19.8403	18.7238	TRUE
P33336	SKN1	18.5417	18.976	18.6447	17.7156	17.2879	17.6933	17.8489	17.8486	20.0702	19.2984	17.8592	19.1885	18.5092	17.7332	18.9257	18.4709	17.3301	18.5469	TRUE
P33338	SLA2	22.3416	22.316	22.4045	22.3196	22.5203	22.4083	22.6968	22.5821	22.5775	23.0104	23.2321	22.7463	22.9902	23.0008	22.5056	23.0387	23.3669	22.3403	FALSE
P33339	TFC4	20.6114	20.0674	20.9349	20.8621	20.1253	20.9622	20.5858	21.3011	19.5509	19.5195	19.0129	18.4738	20.0219	20.0786	18.9771	20.1405	20.0058	19.2665	TRUE
P33399	LHP1	23.8474	24.2273	23.844	23.3993	23.6969	23.5272	23.6062	23.33	23.8451	23.8166	23.8551	23.4211	23.8906	23.6955	23.9679	23.9293	23.7494	23.1953	FALSE
P33400	RIM101	18.2875	18.6939	17.4804	16.6138	18.2669	18.5806	17.648	17.2354	19.8941	21.4709	20.9331	20.6286	21.3057	21.3335	20.8752	21.1923	20.9029	19.1908	TRUE
P33401	PGM1	23.3566	23.324	23.5505	23.6025	23.8072	23.516	23.814	23.4781	23.2966	22.6467	22.2581	22.588	23.0529	22.331	22.693	23.1153	22.666	23.7983	FALSE
P33411	PRP18	16.4227	17.0896	17.5983	16.8699	18.2196	16.9264	16.6811	16.8191	20.2829	16.1791	17.8442	18.8783	15.4534	18.519	18.1724	16.247	17.724	18.9275	TRUE
P33412	ECT1	20.6845	20.551	20.5912	20.3625	20.224	20.5516	20.3537	20.4615	19.5837	22.0252	21.7208	22.5782	21.321	21.3027	21.6837	21.5378	21.7572	23.4369	TRUE
P33416	HSP78	22.2589	22.3426	22.318	22.5202	22.4875	22.5092	22.4452	22.4897	22.6927	22.9855	23.875	22.0577	23.2797	24.1056	22.1625	23.4506	24.877	22.2655	FALSE
P33417	IXR1	19.4304	18.4925	19.9415	19.8006	18.5242	19.8805	18.6477	19.8191	19.9239	22.1412	22.1381	21.5159	22.2015	21.9976	21.3963	22.1895	21.815	19.9455	TRUE
P33418	LOS1	20.3862	20.3661	20.7202	20.592	20.5289	20.3937	20.2431	20.7135	20.4216	19.1397	19.2714	18.9556	18.9588	19.0606	18.3538	19.0879	18.9789	20.0479	TRUE
P33419	SPC29	19.4471	19.722	19.1878	17.7386	18.1205	18.9396	19.4656	17.7297	20.5386	21.0702	20.7979	19.43	20.7155	20.1145	18.4742	20.8633	20.3037	19.7999	TRUE
P33441	MFT1	20.1075	17.5459	20.1391	20.2806	19.5831	20.1365	19.9027	20.1678	20.1332	20.1077	20.8551	20.448	20.3955	21.1553	20.2531	20.2854	21.0831	19.8419	TRUE
P33442	RPS1A	26.4338	26.7614	26.6501	26.3102	26.7229	26.4482	26.7209	26.5299	26.3106	25.1739	25.735	25.588	25.4727	25.9403	27.0401	25.3748	25.6121	25.7424	FALSE
P33734	HIS7	22.8562	22.849	22.8081	22.9721	22.9261	23.1114	22.9627	23.1517	23.0979	23.2872	23.4925	23.922	23.3438	23.6555	23.672	23.2613	23.6576	23.8769	FALSE
P33748	MSN2	19.1581	19.0539	18.4776	19.626	19.3504	19.1757	19.5847	19.5563	20.0199	22.2457	22.6693	21.6239	22.277	21.8491	22.8401	22.3729	22.0255	21.1759	TRUE
P33749	MSN4	18.7255	18.3106	18.7098	18.0584	18.5666	18.3451	18.4972	18.1509	19.2889	22.6988	22.8165	21.9599	22.4893	22.7229	22.215	22.4292	22.8523	21.1472	TRUE
P33750	SOF1	20.9712	20.731	20.8387	21.0652	20.9946	21.0078	20.9674	20.9415	19.5193	20.6803	21.0637	20.879	20.611	20.9847	20.3618	20.2748	20.6126	20.1544	TRUE
P33753	TRM2	20.3467	20.3347	20.557	20.216	20.181	20.3336	20.0049	20.236	20.6736	20.7372	20.8145	20.0577	20.3563	20.9049	20.3734	20.3878	20.8449	20.1971	FALSE
P33754	SEC66	21.4575	21.213	21.6287	21.6172	21.6757	21.5691	21.5733	21.2525	20.0537	21.0765	21.0286	19.8214	20.5073	21.4784	20.215	20.8704	21.5952	20.4531	TRUE
P33755	NPL4	22.0836	21.9018	21.7658	21.8934	21.9212	21.9219	21.9547	21.8098	20.4291	22.2429	21.8985	21.7463	21.5295	21.3284	21.1287	21.7941	21.4664	21.6399	TRUE
P33759	MRPS5	19.5977	19.5354	19.0059	19.4841	19.4858	19.3258	19.98	19.5092	20.298	20.3666	20.3856	20.4902	20.7078	20.8131	20.3024	20.296	20.6299	19.2799	TRUE
P33760	PEX6	18.6833	18.0607	19.4199	19.3204	19.6535	19.4527	19.6099	19.4314	19.6003	18.7856	18.6715	19.0655	19.6008	19.5448	18.2828	19.6961	19.3314	19.1935	TRUE
P33767	WBP1	23.3566	23.3373	23.4953	23.4932	23.3774	23.4585	23.4107	23.3935	22.9741	21.5456	21.558	21.847	22.0621	22.1322	22.6767	22.2286	22.2404	22.5713	FALSE
P33775	PMT1	23.9744	24.139	23.9215	23.4932	23.4697	23.5928	23.4899	23.7929	23.5698	23.6253	23.1818	23.612	23.4983	23.0982	23.5999	23.4972	23.3924	23.678	FALSE
P33891	TIP20	20.232	19.4058	20.0437	20.3424	20.2346	20.3937	20.4474	20.1794	19.3901	18.7079	18.3622	18.4047	19.3159	19.2494	19.3534	19.3668	19.4089	18.7493	TRUE
P33892	GCN1	23.891	23.987	24.0651	24.1044	24.0879	24.0317	24.0111	24.215	23.6381	22.5502	23.1047	21.9711	22.8256	23.3884	22.2841	22.9259	23.593	23.0164	FALSE
P33893	PET112	18.1314	18.4139	17.6465	17.8392	18.7497	18.2806	17.4293	16.4814	20.0576	17.9694	19.4982	18.5464	17.3343	17.137	18.7226	17.493	17.5205	18.9882	TRUE
P33895	NUF2	17.9559	18.1007	18.5298	18.1634	18.0317	18.0451	17.9173	17.9698	20.0182	18.2753	19.1258	18.289	18.1898	17.1619	18.6094	18.4792	18.3911	19.1381	TRUE
P34072	MKS1	19.3825	18.599	19.5924	19.5221	19.5698	19.609	19.5883	19.2134	19.7935	19.7156	19.5301	19.3211	20.6521	20.138	19.1363	20.5643	19.8654	20.519	TRUE
P34077	NIC96	21.7878	21.6047	21.8244	21.9207	21.8645	21.8558	21.9674	21.9483	21.244	20.972	20.8471	20.5611	21.1364	21.4174	20.5775	21.3012	21.3198	21.1971	FALSE
P34078	LTV1	20.6525	20.9751	20.8944	21.0529	21.2399	20.9949	21.2378	21.2023	21.6344	21.5816	22.1479	22.0751	21.75	22.1866	21.7474	21.7716	22.1203	21.9863	FALSE
P34087	RPB7	21.9776	21.4221	22.0712	21.7448	21.9407	21.9389	22.5333	22.1909	20.3692	22.035	21.0215	21.851	22.056	21.7113	22.9775	21.8597	21.4997	21.9369	TRUE
P34110	VPS35	21.154	21.4808	21.4541	21.7256	21.8335	21.6287	21.7044	21.6812	21.0345	20.3353	20.1446	20.1526	20.5073	19.9387	19.1816	20.5817	20.2929	20.1352	TRUE
P34111	TFC3	19.1833	19.0928	19.2193	19.3415	19.4333	19.091	19.3199	19.2012	19.4122	18.4497	18.7456	19.419	18.3024	17.8749	19.581	18.1461	17.9244	18.1712	TRUE
P34160	STO1	22.4987	22.2751	22.3205	22.4281	22.3582	22.3233	22.2194	22.5865	19.3551	21.6296	21.2088	21.2354	21.7726	21.4692	21.5317	21.7525	21.5908	21.459	TRUE
P34161	YOX1	17.5125	17.6526	17.8692	18.1797	18.4976	17.1194	18.0327	17.4381	20.2433	19.2233	18.0904	19.1179	19.2947	18.9143	18.9388	19.3606	17.2844	19.7913	TRUE
P34162	SRB2	20.2853	20.0927	20.2286	20.2487	20.4127	20.4608	20.222	20.084	19.878	19.5505	19.2339	19.268	19.9313	19.5467	19.0234	19.8984	19.4954	19.3103	TRUE
P34163	TGL1	21.2374	21.2751	21.0188	20.7524	20.8301	20.5339	20.712	20.6399	19.4283	20.0055	19.544	19.3176	19.8906	19.6533	19.8629	20.0928	19.8958	20.0307	TRUE
P34164	SIP2	21.8702	20.7148	22.0282	21.9672	21.878	21.877	21.9769	21.6689	20.1718	23.6145	22.8451	22.7044	23.3057	22.8348	23.0296	23.4025	22.495	22.7004	TRUE
P34167	TIF3	24.1852	24.0037	23.8876	24.1769	24.1238	24.138	24.0263	24.1429	23.2094	23.1352	23.8849	24.848	22.906	23.0892	24.1218	23.1153	23.4544	24.0709	FALSE
P34216	EDE1	22.7081	22.4096	22.3705	22.5224	22.5007	22.5712	22.4292	22.6273	22.7315	24.0022	24.1364	23.3936	23.7837	23.8095	22.7848	23.8597	24.1064	23.1253	FALSE
P34217	PIN4	19.6488	20.2245	19.6434	19.4548	19.536	19.8805	19.821	19.7024	21.1006	22.5927	22.1148	22.4102	22.1042	21.0907	20.9545	22.2586	21.5775	19.6609	FALSE
P34219	TOD6	19.0971	19.3588	19.3614	18.6317	18.4388	18.6156	18.6049	18.815	20.074	20.6296	21.3689	20.8142	20.3261	21.4412	23.43	20.2532	21.4471	22.334	TRUE
P34220	YBL055C	20.2536	20.5418	20.4679	20.3119	20.4404	20.2601	20.2431	20.1794	18.994	20.9097	20.0215	21.0577	20.0952	20.0664	20.3501	20.1168	20.3669	21.6603	TRUE
P34221	PTC3	21.1824	20.8838	21.2766	21.3374	20.8915	21.3078	20.9737	21.2635	21.1804	22.3327	21.1898	21.5561	22.116	21.0967	20.8914	22.1781	21.5595	21.544	TRUE
P34222	PTH2	20.3862	20.4271	20.557	20.4955	20.6757	20.7563	20.6891	20.5174	20.6137	21.3088	21.9024	22.8307	20.9446	21.8946	23.575	21.0621	21.7174	23.1326	TRUE
P34223	SHP1	22.7504	22.4444	22.5087	22.6804	22.4875	22.3986	22.4176	22.376	22.7658	24.9343	24.735	25.1152	24.6327	23.8456	24.5239	24.602	23.9689	24.2755	FALSE
P34226	SKT5	20.0096	19.9751	19.9547	20.227	20.3557	20.2384	20.3342	20.4615	20.4444	19.8778	19.3291	18.544	20.1876	19.8562	18.4385	20.1048	19.4502	18.55	TRUE
P34227	PRX1	22.7878	23.2415	23.0172	22.9291	22.8543	22.891	22.8123	22.7797	22.7658	22.4852	22.6301	23.6818	22.7443	22.6101	23.5999	22.781	22.91	22.7466	FALSE
P34228	SEF1	17.6937	18.0732	16.9922	18.2949	17.629	18.0853	17.7999	17.027	20.3048	18.4777	18.2297	18.5265	18.7556	19.028	18.3566	18.8914	18.8313	18.4522	TRUE
P34232	MTR2	18.9621	19.3563	19.3441	19.0244	17.8519	18.8677	18.0824	18.7107	20.3714	20.9652	21.2025	20.9786	20.4243	20.7152	19.8217	20.3375	21.0385	19.9913	TRUE
P34233	ASH1	16.8019	18.1026	18.3748	17.3466	17.1786	16.4314	17.9425	18.6412	20.518	20.5502	20.8227	18.7673	20.8768	22.3437	20.2902	20.5643	21.2432	18.9849	TRUE
P34234	LOT5	17.8174	18.1883	18.4501	17.802	18.1834	17.8749	17.9436	17.4943	19.6323	18.9307	18.0435	18.8755	19.1518	18.6513	19.135	19.1348	18.3457	19.8487	TRUE
P34237	COY1	20.5604	20.4566	20.3332	20.3015	20.5375	20.5949	20.6659	20.7528	19.8962	21.0055	21.6897	20.6096	20.8559	21.5236	20.3145	20.9122	21.7651	20.1688	TRUE
P34239	LST4	17.8955	17.2987	18.4357	17.5777	17.5639	18.1813	18.289	18.2247	19.7064	19.2311	19.148	19.1014	18.5595	17.9048	17.9294	18.7833	17.8352	19.7856	TRUE
P34240	ZRT3	19.8772	19.9337	20.0681	19.855	21.1196	20.2815	19.929	19.8718	19.4793	20.0317	20.712	22.3341	19.7316	20.635	21.8995	20.2748	21.938	23.775	TRUE
P34241	URB1	21.9316	22.0864	22.1041	21.8726	22.1589	21.9523	22.1514	22.0993	21.4095	19.2746	20.3856	20.6001	19.5573	20.4599	20.6073	19.6775	20.7375	20.8593	FALSE
P34244	HSL1	21.5861	21.3505	21.4998	21.454	21.2964	21.2439	21.344	20.5973	20.0396	21.9754	22.4294	21.0717	21.8238	22.4552	18.7248	21.7716	22.2765	19.2798	TRUE
P34247	UTP11	20.7159	18.5248	20.5996	21.0028	20.596	20.8014	20.7999	20.8931	19.7861	22.0187	21.3689	20.8224	22.4847	22.2633	22.0765	21.5063	20.9519	19.6162	TRUE
P34248	YKL100C	20.5604	20.3867	20.4679	20.5135	18.9558	20.5604	19.0549	20.7986	19.2954	19.3157	18.2816	18.7378	19.7623	19.3935	19.1303	19.4569	19.2147	19.0127	TRUE
P34250	SEG2	18.333	19.7965	18.3918	19.0779	18.2533	18.7005	19.1243	19.0709	21.4157	21.4172	20.5231	20.3254	21.4432	20.7911	19.936	21.4268	20.6806	19.8945	TRUE
P34252	SLD2	17.9313	17.5857	18.3752	17.5603	18.182	17.8984	18.1454	16.5125	19.4478	19.3058	18.2723	19.2653	19.0502	18.9894	18.9413	18.7217	18.0117	19.3735	TRUE
P34253	KTI12	20.9114	20.4664	20.7732	20.5749	20.4764	20.4514	20.4833	20.5887	20.6209	19.5074	20.2088	20.5611	19.6895	20.0786	20.202	19.5808	20.2929	20.7298	FALSE
P34730	BMH2	24.1711	23.5233	24.3901	24.2324	23.9261	24.2233	24.0263	24.1054	24.2268	23.6145	22.7076	22.6543	23.8021	23.7152	23.0694	23.6696	23.6256	23.5049	FALSE
P34756	FAB1	18.9933	18.6047	19.1567	18.9257	19.0813	19.0555	19.1356	18.956	19.6071	19.7106	19.9678	19.8158	19.9446	20.4412	20.665	20.0308	20.0058	19.8334	FALSE
P34758	SCD5	18.806	19.512	18.6614	18.5681	18.2317	18.5797	18.7514	19.0914	20.6792	20.4757	19.7504	18.4391	20.0344	19.7035	19.0795	19.9924	20.3566	18.6122	TRUE
P34760	TSA1	28.4056	28.8218	28.4465	28.0212	28.4134	28.3848	28.5761	28.4759	28.8731	27.2649	28.6653	28.2819	28.3438	29.0199	28.4693	28.2298	29.0639	28.3688	FALSE
P34761	WHI3	21.4294	21.142	21.4021	21.4447	21.3313	21.4702	21.2741	21.5401	19.8117	23.1591	23.0827	23.223	22.5665	22.7911	23.2499	22.9826	23.0626	23.533	TRUE
P34909	MOT2	21.1425	21.061	21.1449	21.0406	21.0849	21.2053	21.2994	21.2192	19.5053	23.1606	24.2244	24.6647	22.9692	24.0135	24.8433	23.1108	24.0831	25.0468	TRUE
P35056	PEX5	19.9449	18.3248	19.5283	19.7062	19.809	19.5801	19.2894	19.6069	19.9503	22.3301	21.7599	20.7549	22.0406	21.8022	20.1218	22.1198	21.9621	20.5218	TRUE
P35127	YUH1	21.4714	21.9887	21.8668	20.9375	21.3892	20.8875	21.2006	20.8357	20.9827	20.226	20.4718	19.6051	20.5251	20.7837	19.6725	20.198	20.5322	18.6316	TRUE
P35169	TOR1	19.4395	19.281	19.5907	19.5534	19.5867	19.3228	19.3492	19.5063	20.3468	18.1784	18.3565	19.5102	18.3691	18.9341	18.4644	18.6419	18.8047	19.1154	TRUE
P35172	NTH2	17.7702	17.7664	17.4577	17.6412	18.017	17.3139	17.4489	17.7397	19.2692	18.586	18.3698	18.8513	17.4318	18.9953	18.8149	18.0144	18.8911	18.8963	TRUE
P35176	CPR5	23.5431	23.3106	23.5287	23.592	23.3533	23.4932	23.2766	23.0513	19.8597	24.5076	24.2626	24.8879	24.5482	23.8186	24.402	24.4741	24.2249	23.678	TRUE
P35177	SPT7	19.7058	19.3581	19.8738	20.1599	19.837	20.0767	19.7504	20.1084	19.1423	20.3353	20.5432	19.5873	20.1876	20.9185	18.3534	20.264	20.7922	18.7105	TRUE
P35178	RRP1	22.3715	22.0513	22.2555	21.9071	21.695	21.8735	21.4833	21.7911	19.7	21.811	21.5282	21.7244	21.5514	21.6309	21.3849	21.5946	21.3409	21.292	TRUE
P35179	SSS1	25.4056	25.324	25.5721	25.5786	25.8931	25.3552	25.4165	25.623	26.7228	21.608	22.723	22.9656	23.7929	24.2062	24.2531	23.6898	24.5652	25.1499	FALSE
P35180	TOM20	22.5474	23.0642	22.9198	22.714	23.2134	22.5361	23.1147	22.2498	23.1167	23.5705	23.2955	23.0097	23.1707	22.9895	22.8191	23.0481	22.9672	22.1179	FALSE
P35181	APS1	21.1075	21.2806	21.3681	20.5313	20.375	20.6287	20.5692	20.5174	19.6193	20.5227	20.5231	17.9067	20.5514	21.3884	20.0387	20.5903	21.0956	20.6191	TRUE
P35182	PTC1	18.6732	19.0536	19.3293	18.6008	18.1234	18.0859	18.465	18.8714	19.624	19.1859	18.5028	18.5799	18.3803	18.8038	18.5982	18.8247	18.1118	19.4237	TRUE
P35183	AST1	19.9182	19.8671	19.5202	19.3961	19.6931	19.6619	19.98	19.5516	20.695	19.5351	18.6424	19.2574	19.3305	18.7882	19.1139	19.6138	18.5877	18.9428	TRUE
P35184	SQT1	22.9433	22.3635	23.129	22.8461	22.7714	22.8858	23.0034	22.9141	22.4939	24.0022	23.3434	24.1444	23.487	22.4246	22.9641	23.7678	22.8922	23.9823	FALSE
P35187	SGS1	18.1086	18.1655	18.0945	17.2582	18.2459	17.9438	18.7678	18.5256	19.2601	17.8758	17.4738	19.506	18.1207	18.8535	19.1295	17.6761	17.2855	18.3134	TRUE
P35189	TAF14	22.1626	22.1268	22.0742	22.0281	21.5417	21.6576	21.5182	22.0306	22.5581	22.2844	21.9669	21.1721	22.2371	22.2172	20.7739	22.1895	22.045	18.9121	TRUE
P35191	MDJ1	21.5946	21.2916	21.6328	21.8621	21.8055	21.7977	21.7006	21.8172	22.2094	22.7745	23.1625	22.2323	22.9981	22.8842	22.7045	22.9191	22.9958	21.837	FALSE
P35192	MAC1	18.4738	17.4549	17.5228	18.286	18.3931	17.6525	17.4481	18.0145	20.8155	17.2641	18.0687	18.7594	17.5112	16.8618	18.7997	17.5996	17.3673	19.3106	TRUE
P35193	ATG19	19.6584	20.5691	20.1846	20.1484	19.393	19.4562	19.5282	18.952	20.4495	22.6253	20.9706	21.2539	22.5558	21.0786	20.0941	22.3039	21.1141	19.6115	TRUE
P35194	UTP20	22.0471	21.9337	22.0862	21.9375	22.1562	22.0675	22.1707	22.1532	21.3832	17.6101	19.4077	18.6382	18.9466	20.6916	21.0223	18.6215	20.8815	21.1326	TRUE
P35195	ECM15	18.8348	19.5438	19.1628	18.3546	18.6698	18.5233	19.1164	17.5358	19.7798	15.7662	19.864	19.0952	16.2752	16.1204	18.6467	16.7101	16.6532	19.6493	TRUE
P35196	RER2	20.0096	19.5929	19.4136	19.9508	19.6823	20.0888	20.1003	19.8575	20.5406	18.5462	18.3562	18.8214	19.4808	19.2013	18.7884	19.8562	19.031	19.3569	TRUE
P35197	GCS1	22.1908	22.2723	22.1362	22.5576	22.3533	22.5001	22.413	22.1966	21.2537	23.0252	22.623	23.8731	22.8453	22.1611	22.9583	22.7941	22.3461	22.7078	FALSE
P35198	MTH1	17.7895	18.1699	18.3951	17.6366	18.1817	17.7182	17.7663	17.8004	21.1703	17.4511	22.3491	19.6231	17.8089	23.0135	18.6212	17.7457	22.8226	19.6545	TRUE
P35200	UPS2	17.1005	17.8384	18.4165	17.9078	17.5458	17.6652	17.3183	17.2966	19.6851	18.6517	17.9334	19.2205	19.2434	19.4521	18.8188	18.862	19.0185	18.7605	TRUE
P35201	MIF2	19.112	18.5112	17.423	18.5193	18.0827	17.9363	17.6626	18.5369	19.4422	19.2483	18.3064	19.0471	19.8346	18.9568	18.8355	19.7432	19.3399	19.1776	TRUE
P35202	THI80	20.4247	20.0416	20.7732	19.9899	20.3845	20.0644	20.5269	20.0591	19.1484	18.6168	18.731	18.6059	19.1327	19.9387	18.4405	18.8474	20.0058	18.8759	TRUE
P35206	CSG2	19.3858	19.0634	19.1524	19.5989	19.0199	19.3075	18.4972	19.3565	19.916	19.4486	19.6938	17.7134	18.6175	18.8858	18.4403	19.6692	18.9691	19.4852	TRUE
P35207	SKI2	21.0594	21.0481	21.1846	21.2806	21.1253	21.2384	21.206	21.4897	21.0132	21.49	21.1577	20.7975	21.6317	21.635	20.4844	21.4741	21.5368	20.5767	TRUE
P35208	SPT10	18.5296	17.7193	18.7455	17.4096	17.782	18.0328	18.0834	18.8047	20.0326	19.9377	17.5991	18.9777	20.0093	19.1332	18.7432	19.6423	18.8443	18.9389	TRUE
P35209	SPT21	18.4692	17.8844	18.0205	17.9669	17.8085	18.5086	17.9116	18.1804	19.941	17.2659	17.1775	18.6463	16.9481	19.1772	18.3006	16.9952	19.5887	18.8887	TRUE
P35210	SPT23	17.0661	18.1263	18.7205	15.943	19.054	17.377	17.1189	16.306	20.2062	19.8812	19.6995	18.3846	19.5851	19.8062	19.8313	19.6532	19.9791	18.8356	TRUE
P35688	LRG1	18.507	18.5949	18.5867	18.1703	18.3988	18.4302	18.5237	17.7937	19.554	18.429	18.8921	18.6801	18.2977	17.7889	17.9833	18.0878	17.9191	18.69	TRUE
P35691	TMA19	27.352	27.4984	27.6051	27.4411	27.542	27.4378	27.6364	27.3966	27.5113	28.7267	28.1569	28.6371	28.6468	28.1764	28.3689	28.662	28.4206	28.6858	FALSE
P35718	RPC25	18.7618	18.1978	18.453	19.048	17.9246	18.5409	18.0591	18.5291	20.0527	18.3929	18.6489	19.3288	18.7976	18.4405	18.4865	18.8968	18.9448	19.0889	TRUE
P35719	MRP8	22.3764	21.9819	22.502	22.3993	22.1052	22.331	22.2114	22.1145	21.9887	21.8848	22.6648	22.4954	21.9346	22.7093	21.6976	22.0867	22.856	21.6654	FALSE
P35723	YET1	22.1739	22.2387	22.2766	22.2594	22.2659	22.0551	21.8522	22.2108	20.8674	19.9238	18.6606	19.4743	20.6682	20.6676	20.3963	20.6242	20.8742	18.8015	TRUE
P35724	MNR2	19.1862	19.2208	19.4081	19.3826	19.1935	19.4556	18.8542	19.427	19.4023	19.9922	19.0797	17.6007	20.1306	19.5718	19.336	19.7852	19.1331	18.9939	TRUE
P35725	YKL063C	20.1309	17.4973	17.1847	17.503	18.7054	17.9387	19.3683	19.9818	20.2519	20.0055	19.7674	18.8933	20.3662	20.4967	18.8673	20.2314	20.4855	18.0391	TRUE
P35727	BLI1	17.1856	17.2664	18.4496	16.5448	17.7999	18.2913	18.1103	17.485	19.5009	18.7242	18.9951	18.5772	18.7287	19.3205	18.6315	18.654	19.0075	19.9506	TRUE
P35728	MPE1	18.8475	18.1228	17.8265	18.4209	16.6935	17.3098	17.9917	18.0194	20.4018	23.0236	22.7727	22.7044	22.847	22.4552	21.9233	22.8984	22.3695	21.3561	TRUE
P35729	NUP120	21.1935	20.9545	21.3281	21.254	21.4809	21.2868	21.3244	21.4472	20.36	18.7183	18.3558	18.0201	19.6279	19.4764	19.6848	19.393	19.6645	20.2788	TRUE
P35731	OAR1	17.2578	18.3674	17.2943	18.3244	18.1196	18.8787	17.6697	17.1351	20.5967	19.7446	17.9263	19.6294	20.0219	17.8238	18.406	19.8984	18.0589	18.112	TRUE
P35732	DEF1	22.7352	22.8838	22.8703	22.6317	22.5353	22.3488	22.4474	22.8228	23.5223	23.5134	24.6852	25.5511	23.648	24.3323	25.0649	23.7678	24.5708	24.4099	FALSE
P35734	ASK1	19.2416	19.9751	19.4195	18.7555	19.1186	18.8346	19.9547	19.1625	21.0474	21.1321	21.2088	21.3312	20.4243	20.3835	20.5056	20.6409	20.815	19.5539	TRUE
P35735	SFK1	18.7985	18.6287	18.9932	18.7269	18.5515	18.424	18.4101	18.2757	20.0025	18.4105	18.9598	17.6844	18.0879	18.9779	18.9641	17.8017	18.0369	18.1177	TRUE
P35817	BDF1	20.739	20.8471	20.4401	21.1309	20.729	21.0458	20.8556	21.1736	21.3564	22.7842	21.7727	20.9104	22.7481	21.9911	20.7739	22.8436	21.7174	20.7774	FALSE
P35844	KES1	23.8474	23.7688	23.6851	24.0819	24.0284	24.0934	23.9241	23.9702	22.9563	22.4541	22.9044	23.9693	22.8112	22.9701	23.9679	22.9001	22.8338	24.2504	FALSE
P35845	SWH1	20.6443	20.7629	20.7954	20.714	21.0008	20.6034	20.594	20.5973	20.6752	20.4661	20.8227	20.1394	20.3662	20.5325	19.9902	20.3679	20.647	20.5981	FALSE
P35996	MRPL38	19.5446	19.8033	20.1733	19.7895	19.747	19.8945	19.9547	19.7377	20.1405	21.5993	19.7752	19.4216	20.6921	20.1026	19.7252	20.6656	19.8513	19.7878	TRUE
P35997;P38711	RPS27A;RPS27B	28.5106	28.491	27.9257	28.5094	28.9996	28.6771	28.9103	28.3533	29.2931	26.8354	28.035	29.0622	26.9902	28.3315	29.994	27.1364	28.708	30.2966	FALSE
P35999	2001-10-01	19.4831	19.7314	19.6307	19.3578	19.7146	19.4462	19.7224	19.6113	19.7154	20.4271	19.7112	18.127	20.3858	20.1611	19.6393	20.3169	20.032	20.305	TRUE
P36000	APL2	20.6443	20.6395	20.8387	20.6583	20.9883	20.6203	20.7784	20.7055	20.6652	20.3034	19.9902	19.2744	20.4148	20.0293	18.8914	20.4364	19.9925	19.9154	FALSE
P36002	PTK1	17.614	17.8892	17.2721	19.2856	17.9799	18.9985	17.6612	19.5171	20.5941	20.0187	17.7689	18.576	20.5942	20.3637	20.108	20.5988	17.8835	19.6136	TRUE
P36003	NNK1	17.9412	17.261	17.5693	17.5371	18.0972	18.4175	19.4948	17.965	20.3566	19.4761	18.8342	18.6035	19.7455	19.7931	18.4809	19.4815	19.3076	20.0475	TRUE
P36004	KKQ8	18.0607	18.6086	18.3131	17.0032	18.1143	17.8175	18.0821	18.2567	19.3611	18.0269	18.1138	19.9673	19.2969	18.9168	19.7858	19.1256	18.3477	19.2878	TRUE
P36006	MYO3	20.3959	20.6309	20.4494	20.4305	20.2346	20.4324	20.2431	20.4615	19.9007	19.7194	20.3058	19.4591	19.9577	20.1145	19.306	19.611	20.271	20.3677	TRUE
P36007	SRY1	20.0471	20.5418	19.8458	19.7856	20.1366	19.8522	20.2431	19.7958	20.5459	21.2652	21.5727	21.302	20.8488	20.9387	20.441	20.8704	21.3304	19.8581	TRUE
P36008	TEF4	27.602	27.4984	27.5519	27.3263	27.1983	27.2129	26.9483	27.2238	27.7228	25.8024	25.5117	25.6733	25.8426	25.5583	25.7408	26.0277	25.7739	26.3184	FALSE
P36009	DHR2	19.9969	19.7562	20.0802	19.5797	19.9946	19.8665	20.3634	19.9415	20.7521	18.2782	17.957	19.5201	17.8075	18.7956	19.4216	17.6698	17.3374	19.2849	TRUE
P36010	YNK1	24.6176	25.1275	24.7193	24.4818	24.7159	24.3614	24.3694	24.3365	24.299	24.6625	24.5307	25.4447	24.8992	24.8231	26.191	24.7631	24.8122	25.706	FALSE
P36012	CSE4	18.2204	18.4407	17.8003	17.3324	18.0626	17.9757	18.4373	17.3227	21.8773	19.1895	19.6192	18.4232	19.1224	19.8842	19.1948	19.0935	19.8772	19.5392	TRUE
P36013	MAE1	22.9433	22.8471	23.011	23.2049	23.1024	23.1884	23.1147	23.277	23.1086	23.709	24.3505	24.6415	23.648	24.0135	24.402	23.6998	24.26	25.0322	FALSE
P36015	YKT6	23.0761	23.3106	22.8978	22.9721	22.531	23.052	22.6264	23.1605	22.8483	23.4661	22.1544	22.4454	23.6782	22.6016	22.4355	23.5643	22.8688	22.4054	FALSE
P36016	LHS1	21.8492	21.9337	21.7732	21.9375	22.3845	22.0949	22.4223	22.1054	21.7349	22.3007	21.6761	22.0006	21.9837	21.483	20.9926	22.2881	21.7214	21.1253	FALSE
P36017	VPS21	21.9482	22.5555	22.1217	22.0499	21.7984	21.9917	21.9925	21.8825	20.9663	21.5816	21.5432	20.9026	21.7117	22.2364	20.7563	21.8454	22.1889	18.2221	TRUE
P36018	YPT52	22.5431	22.514	22.4907	22.5792	22.5733	22.5949	22.5629	22.5668	20.6171	22.5772	22.3204	21.8059	22.9429	23.2336	22.2963	22.9122	23.2034	22.0459	TRUE
P36024	SIS2	20.2853	20.2806	20.2394	20.4494	20.6988	20.3233	20.3729	20.4897	21.2537	20.6382	20.3405	19.8429	20.7763	20.6595	19.7582	20.6492	20.5137	19.5188	FALSE
P36029	TPO5	20.1309	20.1897	20.4494	19.9508	20.3264	19.8313	20.3634	19.9685	19.6999	18.5134	18.1237	18.5608	18.5222	18.5426	19.2987	18.926	19.0325	19.1733	TRUE
P36034	COS9	17.4966	18.5721	18.4118	19.1649	19.164	18.6782	18.8587	18.7736	20.9338	18.063	17.7336	17.9942	18.2078	17.6581	18.3775	18.2001	17.1319	20.0047	TRUE
P36036	YRA2	20.6443	20.7629	20.5742	20.3625	20.2761	20.5516	20.5354	20.3326	20.0209	22.1046	21.1381	20.0855	22.0621	21.195	21.5573	21.5244	20.1565	20.1095	TRUE
P36037	DOA1	21.6443	21.3816	21.426	21.2963	21.3362	21.3539	21.5226	21.471	20.4327	21.168	21.1446	22.1261	20.7078	20.5932	20.6837	20.8562	20.7214	21.1971	TRUE
P36039	EMC3	17.1184	17.7638	18.2403	17.929	17.2664	18.2749	17.8634	18.7939	19.5615	18.9211	18.5153	19.2668	17.693	17.3781	18.4649	17.729	18.1933	19.6458	TRUE
P36040	ADD66	20.5604	20.3867	20.8668	20.4772	20.3654	20.313	20.3342	20.4328	20.9572	20.0702	18.9772	18.851	20.3463	19.4337	19.51	20.3065	19.6008	20.211	TRUE
P36041	EAP1	20.5691	21.4664	20.5996	20.8264	20.7439	20.4035	21.3095	20.5356	20.3769	24.2666	24.2398	22.8611	24.0452	24.1351	22.5004	23.9545	24.2249	21.6654	TRUE
P36044	MNN4	20.7841	20.3867	20.8738	20.8761	20.375	20.5863	20.6968	20.6894	20.1527	21.4852	20.8227	20.4373	21.3907	21.3131	20.6073	21.4316	21.0642	19.3907	TRUE
P36046	MIA40	21.6606	21.3713	21.7843	21.2594	21.1534	21.3336	21.3682	21.4279	19.8762	22.6253	22.2881	22.7742	22.1247	22.0664	21.8297	22.0213	22.061	22.1216	TRUE
P36047	SDS22	20.6924	20.6309	20.9415	21.0343	21.1422	21.0767	21.1569	20.9071	20.5078	20.5319	21.3745	20.9335	20.8488	21.6595	20.5775	20.8346	21.5276	20.3932	TRUE
P36048	SNU114	20.6362	20.6984	20.6969	20.392	20.7513	20.3233	20.6264	20.499	19.7651	19.8379	19.5525	18.0203	19.9966	19.7816	18.7435	20.0053	19.9241	17.8042	TRUE
P36049	EBP2	22.3492	21.743	22.3631	22.2594	21.6404	22.0858	21.5524	22.1852	22.1483	22.9601	22.9388	23.0294	22.7194	22.7229	22.686	22.764	22.4544	22.89	FALSE
P36051	MCD4	22.5299	22.0087	22.6851	22.1966	21.9726	22.4443	22.3318	22.6524	20.4642	22.0317	20.9853	20.3599	22.1904	21.9219	19.1322	22.2175	22.0385	19.0636	TRUE
P36052	YKL162C	19.007	18.5269	17.7322	16.7879	17.0764	17.9234	17.9645	18.1316	20.6373	17.6373	17.8314	19.3833	17.9178	17.9965	18.7044	18.1334	17.8503	19.3724	TRUE
P36054	RCN1	18.2784	18.075	18.2416	18.4163	18.632	18.4494	18.7609	18.184	20.6299	19.8235	19.1932	18.8244	19.2458	19.8276	18.3722	19.3751	19.7027	19.2975	TRUE
P36056	RSM22	17.6871	18.2354	16.4851	17.728	17.4794	17.8741	17.142	17.6902	20.1426	18.7393	18.4093	18.2454	18.589	17.9161	20.4072	18.479	17.7408	19.2262	TRUE
P36057	SRP102	19.7707	19.6877	19.4877	19.2065	19.3965	19.2019	19.4271	19.3009	19.2561	18.5867	18.6325	18.944	18.794	19.3757	19.4582	18.4276	19.6642	18.909	TRUE
P36059	YKL151C	21.3616	21.6566	21.557	21.7562	21.6988	21.5472	21.6062	21.5356	21.3744	22.4443	20.5629	20.5807	22.2289	20.8058	20.452	22.0837	20.8958	20.381	FALSE
P36060	MCR1	23.5648	22.729	23.426	23.6234	23.0495	23.582	23.1707	23.4182	23.381	24.5816	25.2925	25.4005	24.387	25.0371	25.5813	24.3143	24.9432	24.5536	FALSE
P36062	AVT3	19.0258	19.3765	18.814	18.8566	18.7876	18.6279	18.7626	18.6838	19.7939	18.6253	19.4635	19.7379	18.4434	18.5907	19.3563	18.2888	18.7577	18.2582	TRUE
P36064	CMC1	19.6744	18.6267	19.6487	20.0155	20.0314	19.8805	20.2431	19.7506	19.7732	22.753	22.1962	21.2354	22.7039	22.6288	21.2718	22.3221	22.7941	20.6501	TRUE
P36068	SHE2	20.6443	20.6566	20.1158	20.7372	20.2027	20.7715	20.4474	20.7528	21.3013	20.0953	20.0052	17.9919	20.1537	20.403	18.6806	19.9394	20.697	18.5783	TRUE
P36069	PMU1	21.2428	20.3969	21.3582	20.5224	20.3264	20.8451	20.7856	20.6812	19.7518	21.7008	20.5028	21.4373	21.6317	20.5147	21.3265	21.6656	20.9311	22.3018	TRUE
P36076	CAB3	20.6443	19.8318	20.0062	20.1133	20.3654	20.0269	20.0887	19.9685	20.2774	21.972	20.6852	20.0717	21.5644	20.9117	19.5084	21.8454	21.108	19.4592	TRUE
P36077	SRX1	17.9613	19.0464	17.7856	18.7564	18.2218	17.3793	17.7415	18.8845	21.1817	19.5833	20.6942	18.7152	19.5221	20.7911	18.1256	19.6067	20.697	19.4299	TRUE
P36078	HOT13	19.6193	19.2823	19.3908	18.792	19.1315	19.0973	19.313	18.628	19.3989	21.2541	22.6347	23.3797	20.4525	21.842	22.7739	20.296	21.9136	22.8235	TRUE
P36080	RRP14	20.7466	21.1114	20.9415	21.1074	20.596	21.0644	20.7195	20.9551	19.5284	20.3871	20.5231	19.4088	20.4243	20.1725	18.1557	20.1637	20.26	20.0132	TRUE
P36081	YKL077W	22.2455	22.1601	22.1592	22.3822	22.271	22.3863	22.3489	22.3326	21.911	22.2624	21.644	21.5709	21.9212	21.3835	21.1824	21.4834	20.9519	20.6295	FALSE
P36083	YKL075C	18.0649	17.6413	16.9845	18.0464	17.4374	17.7809	17.6408	17.9495	19.0116	17.7541	18.0477	18.8834	18.1419	17.5155	18.7764	18.1758	17.5649	19.4389	TRUE
P36084	MUD2	19.9969	20.1176	19.7886	19.5226	19.7591	19.6772	19.7622	19.886	18.9585	20.5411	20.513	18.6879	19.9966	20.2499	17.8652	19.9394	20.0705	19.1467	TRUE
P36088	YKL069W	19.6678	20.437	20.908	20.6338	20.2761	20.0888	20.6814	19.7671	20.8419	20.7609	21.2336	23.0006	21.5251	21.7687	22.8526	21.3426	21.9958	23.8325	FALSE
P36090	ANR2	19.9047	19.8218	20.0437	20.0652	19.6708	19.8062	19.4984	19.7567	19.7763	18.6112	18.762	18.9599	18.9616	18.8007	18.795	18.6268	18.8402	18.3868	TRUE
P36091	DCW1	21.8806	21.9683	22.4564	22.3699	22.6404	22.2788	22.5333	22.5401	20.3684	21.955	20.3175	18.7314	21.611	20.8204	20.3849	21.8016	21.2765	18.3876	TRUE
P36093	PHD1	18.418	17.9516	18.1952	18.1541	17.5489	17.1907	18.5679	17.0134	18.7424	20.2817	17.6087	18.8532	19.9043	18.1363	18.5602	19.8845	17.7216	20.3234	TRUE
P36094	SPC42	17.7292	18.3349	17.4727	18.5335	20.1366	17.4956	19.5838	17.1026	19.1781	21.7765	21.0844	20.3599	21.7233	21.2765	18.9529	21.5599	21.6126	20.4993	TRUE
P36095	VPS24	20.4247	18.737	18.7323	20.216	20.3165	20.4228	20.4292	19.7921	20.114	22.8991	21.294	19.5692	22.573	21.635	20.4951	22.849	21.6597	19.2076	TRUE
P36096	TUL1	18.2332	18.2644	18.2994	18.3511	18.5255	18.458	18.4864	18.5684	20.8692	18.9399	18.7389	18.8921	18.2484	18.0889	19.2556	18.1497	18.1187	19.3095	TRUE
P36097	TTI1	17.4827	16.8469	17.7935	17.6622	17.5186	17.6415	17.5194	17.5534	18.38	16.658	18.2503	18.1685	16.6328	17.7689	18.7639	15.9288	17.8827	19.2552	TRUE
P36100	TFA1	20.7236	20.324	20.3925	20.1368	20.0554	20.1009	20.344	20.452	19.6505	20.3562	19.8386	18.8668	19.8202	19.1078	19.5718	20.1405	19.3051	19.5907	TRUE
P36101	TCD2	21.306	21.0351	21.3631	21.2379	21.0614	21.2547	21.1789	21.1736	19.5256	19.9238	20.5231	18.9739	19.9313	20.4599	20.202	19.8418	20.3975	20.6603	TRUE
P36102	PAN3	20.7313	20.8545	20.7047	20.2594	20.8161	20.4514	20.807	20.886	21.0373	21.4994	20.6852	20.8869	21.611	20.746	20.8085	21.8127	21.045	20.72	TRUE
P36103	YKL023W	16.8248	18.5359	17.8676	17.3032	18.0552	17.5953	17.5777	17.1097	20.5482	18.1	18.729	18.9476	18.4955	17.6665	18.4929	17.9401	17.9369	19.8149	TRUE
P36104	SWD2	20.3467	19.8755	20.4587	20.6583	20.668	20.6616	20.5608	20.5445	20.8415	20.0828	19.3473	20.3485	20.2208	19.9387	20.6171	20.3679	20.26	21.4821	TRUE
P36105	RPL14A	27.5888	27.3749	27.5037	27.9032	27.5552	27.8713	27.6239	27.734	28.113	26.2562	26.8651	26.5371	26.7391	27.2027	27.9703	26.8305	26.9367	27.5382	FALSE
P36106	BYE1	19.9581	17.6629	20.1158	19.8264	19.9179	19.6952	19.876	19.535	19.3673	19.9922	19.3784	18.7697	19.9043	19.8703	19.5232	19.9661	19.1543	19.7488	TRUE
P36107	AUR1	18.2308	17.8058	17.9319	19.1502	18.7664	18.8079	19.4395	19.1302	19.835	16.6073	19.147	18.6333	17.3616	17.3782	17.2357	17.2123	16.7968	19.5984	TRUE
P36108	DID4	19.8492	19.7971	19.5264	19.8065	20.224	20.2275	20.344	19.9141	21.0809	22.6424	20.7031	20.0437	22.2797	21.2117	20.1355	22.54	21.1324	19.2577	TRUE
P36112	MIC60	21.1824	21.3918	21.0621	21.5792	21.3606	21.5906	21.5052	21.5535	19.2391	19.7506	20.4185	21.4373	19.9837	20.8131	21.3265	20.0181	21.0514	20.8052	TRUE
P36114	YKR018C	22.7617	23.0753	22.3852	22.6379	22.3338	22.5494	22.4565	22.7624	22.4008	23.0285	22.3204	21.922	22.8148	22.3361	21.6603	22.9377	22.5253	22.0956	FALSE
P36117	ALY1	18.9447	18.6558	19.0221	18.9645	19.0643	18.941	19.1088	18.748	20.7715	19.7577	19.6385	19.7367	19.5604	20.0664	19.5034	19.7199	19.9519	19.8653	TRUE
P36118	NTR2	18.4468	18.4758	17.8271	18.3173	18.8468	19.0534	18.708	17.275	20.1395	19.0318	18.5298	18.5224	18.6273	18.1843	19.3756	18.9938	18.3053	18.5017	TRUE
P36119	YKR023W	19.3589	17.1921	19.2894	19.3243	18.8107	19.2333	19.2757	19.4252	20.24	20.6803	20.3175	19.3052	20.5773	20.8842	20.108	20.6158	20.8301	19.7882	TRUE
P36120	DBP7	19.7638	19.4511	19.8116	19.883	19.9821	19.8244	20.0049	19.9551	20.2106	19.5978	19.3722	18.194	19.7669	20.1611	19.6002	19.5769	19.5155	19.3038	TRUE
P36121	RPC37	19.8772	19.9196	19.6259	20.0155	19.8645	20.3233	20.4474	20.084	19.8254	20.437	19.8315	20.5005	20.5514	20.4126	19.037	20.7293	20.523	19.7154	FALSE
P36122	BCH2	19.2734	19.387	19.2891	19.1923	18.8632	19.2458	19.2021	19.2076	19.0272	18.0246	18.2927	19.8853	18.6135	18.9939	18.8539	18.6163	18.7974	18.7452	TRUE
P36123	SAP190	19.7574	20.3133	20.162	20.2487	20.17	20.1713	20.2326	20.2136	19.987	19.4562	19.4547	19.3646	19.444	19.8224	18.6247	19.6679	19.9241	19.5911	TRUE
P36124	SET3	21.1193	21.1838	21.1275	20.9173	21.2187	20.8087	20.9987	20.7605	19.6923	20.4072	19.9474	20.1932	20.7155	20.9117	19.9237	20.5643	20.1918	18.8907	TRUE
P36126	SPO14	19.4914	19.7019	19.6742	19.4438	19.3468	19.3467	19.5533	19.1734	19.8382	18.9216	18.9122	18.0412	18.8495	18.981	18.3827	18.9156	18.8586	19.0756	TRUE
P36130	CAF4	18.6901	18.2815	18.7749	18.9816	18.9751	18.8061	19.0046	18.864	19.2345	19.0779	18.3952	18.711	19.4575	18.6015	19.0403	19.2555	18.8878	18.7655	TRUE
P36131	SPC34	17.9544	18.1984	16.7069	17.8346	17.805	18.3627	18.0454	17.8161	20.8516	19.6423	18.9068	17.9208	19.5437	20.1145	20.7563	19.6236	18.9205	19.6519	TRUE
P36132	KAE1	23.1425	21.9819	22.5309	22.4517	22.2214	22.3104	22.1345	22.6124	20.1766	23.6782	22.8471	23.6932	23.0093	22.1175	22.7091	23.0544	23.0894	23.5049	TRUE
P36135	UTH1	20.8702	22.3918	20.8944	21.468	21.463	21.4132	21.7044	21.5082	21.5968	23.5592	24.177	23.1261	23.2262	23.4715	23.2515	23.3401	23.7394	22.4324	FALSE
P36136	SHB17	23.0956	23.4518	23.056	22.6684	22.5919	22.7582	22.4877	22.5105	22.0734	22.5018	22.1148	23.0223	22.3134	21.6676	22.2625	22.3553	22.3356	22.5794	FALSE
P36139	PET10	20.9969	21.1541	20.9807	21.0955	21.1589	21.2053	21.0712	20.6399	20.7864	20.6036	21.0706	20.1261	20.9246	21.7762	20.2531	20.8914	22.1565	18.6506	TRUE
P36141	FMP46	18.0014	19.1902	18.8155	18.9188	18.9244	18.6901	18.904	18.1558	19.3053	19.9788	20.0637	21.1394	19.3586	19.6289	19.89	19.3178	19.2904	18.3581	TRUE
P36144	UTP30	19.9841	20.4171	19.8315	19.4221	19.5174	19.7204	19.7324	19.5794	19.1867	18.8686	17.6572	19.0506	18.8655	19.0548	18.1937	18.6753	18.5432	18.2783	TRUE
P36145	TFA2	20.3959	20.6735	20.0802	20.1484	20.2451	20.1827	20.4383	20.2248	20.419	20.5592	19.7052	18.7305	20.2638	20.0786	19.6683	20.5289	19.6435	19.5743	TRUE
P36146	LAS1	17.6923	16.5879	17.0341	17.5129	16.8761	17.5787	17.3303	17.3164	19.5045	16.9147	19.2493	18.8642	17.0045	16.7642	18.6243	16.9245	18.5661	19.3115	TRUE
P36147	PAM17	20.6686	19.818	20.4587	19.5648	18.927	19.3934	18.9521	20.1205	20.0927	18.8044	21.098	21.8224	19.5059	19.2581	20.9154	18.7431	21.2432	21.2248	TRUE
P36148	GPT2	22.5255	22.4121	22.5806	22.5157	22.3963	22.3207	22.3561	22.3195	19.4862	22.0828	21.7979	21.6001	22.1622	22.6995	22.037	21.936	22.1475	22.2419	TRUE
P36149	BET3	22.0033	22.7922	22.4885	22.157	22.5332	22.154	22.2087	21.9279	22.2777	22.4994	21.6942	21.4534	22.2098	22.7229	21.8954	22.4741	22.2488	22.828	FALSE
P36150	MET1	22.128	22.8747	22.587	22.6624	22.7328	22.3207	22.876	22.2662	19.4224	23.9343	22.3087	22.0751	23.9162	22.5974	22.3024	23.9628	22.523	22.2821	TRUE
P36151	YKR070W	20.9114	21.3347	21.0437	20.7217	20.809	20.5777	20.7784	20.9141	18.8794	19.436	19.1276	18.5353	19.9178	19.7042	20.1218	20.0434	19.1259	20.4648	TRUE
P36152	DRE2	21.2157	21.7107	21.2501	21.317	21.3702	21.2493	21.406	21.3274	19.83	22.1169	22.4077	22.485	22.1479	22.5057	22.7205	22.0528	22.6299	22.5954	TRUE
P36154	AIM29	22.8134	20.9476	22.5742	22.642	21.4853	22.442	21.9832	22.7547	20.0621	21.298	22.6739	23.4346	20.9313	23.1467	23.7068	21.3629	22.4225	22.7346	TRUE
P36155	YKR075C	17.5457	17.3413	17.7404	17.645	17.585	17.7458	17.5613	18.3091	21.4508	16.6498	22.1642	18.6429	18.1506	22.7365	18.0208	17.9488	22.1918	19.977	TRUE
P36156	ECM4	19.7859	19.5466	19.6934	19.4243	18.7003	19.3832	19.0444	19.4566	19.2186	17.8247	19.1657	18.0866	18.008	18.2417	18.6412	17.5826	18.5722	19.24	TRUE
P36157	MSA2	17.4215	18.8796	17.4644	18.383	16.81	17.3349	18.2629	16.8079	20.3626	21.9168	22.5897	18.3325	21.9043	22.7384	19.3184	21.8597	22.6192	18.8184	TRUE
P36158	YKR078W	17.2086	18.4564	18.6064	17.3189	18.3067	17.9121	17.8948	17.8524	20.3494	17.7617	18.4909	19.6526	18.3579	17.692	17.8324	18.2439	18.0283	19.3635	TRUE
P36159	TRZ1	21.2157	21.4419	20.9935	20.9964	20.8645	21.0078	21.0534	21.1966	18.9182	20.3972	20.2821	20.0992	19.9966	20.2391	19.0167	20.1637	20.2376	20.4879	TRUE
P36160	RPF2	23.8206	23.9	23.6348	23.2727	23.7439	23.3863	23.4565	23.4304	22.714	23.8446	22.8083	21.566	23.5963	23.7441	23.1708	23.8145	23.2738	22.6373	FALSE
P36161	NUP133	21.5733	20.9196	21.4587	21.454	21.2659	21.5383	21.2843	21.7489	20.5214	20.3248	20.0637	20.1656	20.4148	20.4784	20.202	20.4647	20.5863	20.796	TRUE
P36162	DAD2	18.8617	18.5125	17.1167	17.9891	17.4787	17.4446	19.0983	17.2821	20.3835	21.3562	20.0357	18.3232	21.4338	21.2659	19.5971	21.2314	20.9925	19.7401	TRUE
P36163	OMA1	18.1497	19.0085	17.3631	18.8869	18.2867	18.705	18.3946	18.621	19.9551	19.637	19.418	18.9517	19.5805	19.1512	18.5793	19.2971	19.1184	19.1188	TRUE
P36164	TVP38	19.3962	18.8488	19.2345	19.6559	18.3886	19.1759	18.6808	19.6091	20.0429	18.325	19.3083	18.7319	18.8199	18.1588	19.32	18.7767	18.0992	18.1933	TRUE
P36165	TGL4	19.6786	20.0927	19.8598	19.654	20.17	19.5389	19.807	19.7062	20.1211	20.3871	19.6845	19.0195	20.5514	20.4222	18.0396	20.3976	20.3461	19.4219	TRUE
P36166	PXL1	18.5091	17.4646	19.3617	18.7094	19.5271	18.5381	19.372	19.1095	20.5767	21.5682	21.978	21.5108	21.4664	22.0937	20.8914	21.46	22.1172	21.381	TRUE
P36167	SRL3	17.264	18.5028	16.9376	17.5347	18.1641	18.3199	17.2322	17.5755	20.4001	20.0702	17.9508	17.8849	20.2744	20.2712	18.4401	19.8984	19.9791	18.3957	TRUE
P36168	ESL2	18.5492	17.4197	18.6903	18.7209	18.4203	18.7259	18.0648	18.7216	18.8717	16.8774	17.0898	19.0757	16.7473	17.1631	17.7388	17.2816	17.0855	19.9323	TRUE
P36169	SKG1	19.5647	19.0996	19.3429	18.7987	19.1243	19.0673	18.8618	18.8933	20.1255	19.67	19.0363	18.6714	19.4931	18.6763	18.9275	19.5891	18.788	19.5342	TRUE
P36224	JNM1	18.5322	18.3098	18.2862	18.4647	18.0159	17.329	18.113	17.6721	19.5612	19.9238	19.1504	18.8565	19.9966	19.0961	18.4094	19.8704	19.0255	19.1469	TRUE
P36421	TYS1	23.8995	24.0367	24.0651	24.3311	23.9821	24.2233	24.0034	24.4121	24.0979	24.2872	23.6394	23.77	24.3121	23.8544	23.5624	24.3964	23.6888	23.7152	FALSE
P36516	MRPL3	21.3862	21.5464	21.3382	21.4726	21.3557	21.516	21.7195	21.2851	20	21.4271	21.6301	22.266	21.5815	21.5889	21.7826	21.3976	21.6597	22.129	TRUE
P36517	MRPL4	20.0956	20.1779	20.2923	20.8336	20.375	20.6452	20.4833	20.5973	19.2161	19.6751	20.4507	19.7571	20.1422	21.7725	20.8254	19.5951	20.945	20.1688	TRUE
P36519	MRPL7	18.2348	18.6123	17.5697	18.7236	18.9205	18.7702	16.8769	18.5843	19.8279	18.1606	18.3714	18.9638	18.1614	18.2382	18.6207	18.521	17.9354	19.5225	TRUE
P36520	MRPL10	20.0594	20.6735	20.2714	20.2806	20.6912	20.0767	20.4199	19.995	19.6841	20.6467	19.175	18.556	20.5514	19.6122	20.5775	19.9259	18.6938	18.1077	TRUE
P36521	MRPL11	20.1654	20.7941	20.0681	20.27	20.1589	20.1248	20.1898	19.9685	19.5862	19.8505	18.5297	19.8027	19.8629	19.1742	19.1939	19.8984	19.0387	19.3077	TRUE
P36523	MRPL15	19.8772	20.2014	19.6695	19.7902	19.538	19.8522	19.929	19.8575	20.0065	19.2053	19.9884	20.2901	19.6715	20.4784	21.5471	19.8704	20.3975	20.5659	TRUE
P36525	MRPL24	18.3354	17.3969	17.9449	18.5213	18.2154	18.7805	19.0403	18.493	19.6148	18.8159	18.5025	18.655	19.8127	20.2062	18.8258	18.9379	18.6119	19.356	TRUE
P36526	MRPL27	18.5342	17.5082	17.5711	17.1278	17.3969	17.6013	18.3957	17.3058	19.3463	18.9167	18.2385	18.8518	19.1229	19.4624	19.7504	18.7874	17.505	19.0666	TRUE
P36527	MRPL28	17.5167	17.6575	17.018	18.44	18.6123	18.7425	19.1477	18.4089	20.1055	19.5847	19.2114	17.8163	19.9043	20.842	20.1758	19.9924	20.4664	18.7472	TRUE
P36528	MRPL17	18.8863	18.6206	18.3537	18.9318	18.2365	18.8527	18.2671	18.7156	18.9489	18.7372	18.1694	19.0599	19.0788	18.2571	17.4304	18.3963	18.1977	20.319	TRUE
P36531	MRPL36	17.9991	18.6896	17.6581	18.5394	17.9361	18.6992	19.0107	19.1345	19.8931	20.3248	18.0017	17.509	20.0467	19.5168	20.0515	20.1866	17.6363	18.6851	TRUE
P36533	MRPL39	18.2565	18.5721	17.8653	18.8604	19.3056	18.9744	19.5042	18.905	19.9621	17.7213	19.1105	19.0454	17.8407	19.7228	20.3849	18.2095	19.8754	19.2079	TRUE
P36534	MRPL40	18.7043	19.7828	19.4448	19.2914	19.4687	19.2894	19.6772	18.9429	19.9147	21.4709	20.4613	20.0437	21.4983	21.3835	21.1955	21.5686	21.1683	20.1971	TRUE
P36775	PIM1	22.3467	22.0416	22.5418	22.5445	22.4853	22.5928	22.5608	22.6059	22.1534	23.017	22.9312	22.1818	22.8768	22.9117	22.2117	22.9578	22.8505	22.3147	FALSE
P37012	PGM2	22.6155	22.7609	22.7695	22.9341	22.6523	22.8197	22.7784	22.832	23.1792	22.6424	23.1315	22.6168	23.0937	23.7152	22.0515	22.9053	23.8724	22.9263	FALSE
P37020	GEF1	20.4987	21.142	20.6652	20.2806	21.4897	20.1248	20.828	19.8718	19.5757	17.1935	18.2971	18.4906	17.6469	19.0844	18.9403	18.037	18.7664	18.8542	TRUE
P37254	ABZ1	20.4714	20.2359	20.5656	20.392	20.4853	20.313	20.3825	20.1084	20.0194	19.9788	18.568	18.6107	19.3055	19.3637	19.5026	19.5127	19.2747	19.8707	TRUE
P37262	SOL2	22.0926	22.3025	22.1217	22.278	22.2	22.2219	22.2483	21.9415	20.0521	22.3221	21.8985	22.0682	22.3588	22.1838	22.5548	22.4764	22.271	22.8029	TRUE
P37263	YCR087C-A	20.8978	21.4518	20.8807	21.1994	21.422	21.2921	21.5608	20.9618	21.0022	21.5993	23.0498	23.3656	21.7117	22.8168	24.575	21.7829	22.8207	24.0517	TRUE
P37291	SHM2	27.8093	27.7676	27.7538	28.0113	27.8942	28.0667	27.9179	28.0424	28.1941	28.9392	28.7983	29.1521	28.8646	28.7345	29.2189	28.8191	28.7363	29.4491	FALSE
P37292	SHM1	24.5266	24.1838	24.3218	24.5157	24.53	24.5874	24.6314	24.5185	24.6138	24.7292	24.4063	24.9693	24.7837	24.5001	25.6304	24.7535	24.4483	25.5468	FALSE
P37293	NAT2	20.9581	21.0927	21.0375	20.6004	21.3313	20.6287	20.8827	20.2136	18.6654	20.5592	18.8881	20.3171	20.2425	19.2933	19.4319	20.3375	20.108	18.2589	TRUE
P37296	STV1	20.7159	20.8094	21.1333	20.8046	20.837	20.7563	20.9547	20.821	19.5458	19.1618	18.7155	18.8005	19.6674	18.9663	18.8631	19.3631	18.6268	18.1714	TRUE
P37297	STT4	20.4435	20.0154	20.5656	20.1826	20.3557	20.2493	20.4833	20.5356	19.6231	18.4779	19.0074	18.6855	19.2387	19.647	19.3359	19.0541	19.4303	19.1944	TRUE
P37298	SDH4	17.0089	17.106	17.8437	17.4378	17.5238	17.6412	17.7708	18.0024	19.9676	16.4932	18.1398	18.1981	17.1473	18.3279	18.4326	16.4523	17.9331	18.8019	TRUE
P37299	QCR10	20.2102	20.0674	20.1957	20.1133	20.5375	20.3839	20.6344	20.3935	20.6855	20.6967	21.177	19.9616	20.8202	21.048	20.2656	20.5467	21.3975	19.5988	TRUE
P37302	APE3	24.7178	24.0529	24.5505	24.7429	24.4069	24.5712	24.2509	24.6124	24.4545	25.3074	25.5307	25.3585	25.0567	24.5879	24.3145	25.1309	24.6785	24.1724	FALSE
P37303	GLY1	24.0144	23.6881	24.0266	24.1484	23.8764	24.1954	23.8911	24.2221	23.8547	24.7976	24.5981	24.9646	24.7791	24.4944	25.0195	24.8373	24.7042	25.4324	FALSE
P37304	PAM1	20.0471	19.4904	20.1846	20.2594	20.181	20.4035	19.9674	20.4034	19.8819	20.9238	20.9557	20.2539	21.0893	20.952	19.8963	20.8127	20.7845	19.7605	TRUE
P37366	CCL1	19.1896	19.4977	19.9547	20.1484	20.422	19.8192	20.2114	19.1647	19.6056	18.5504	19.4857	19.0402	18.9705	20.2391	18.3766	19.2493	20.3251	18.3066	TRUE
P37370	VRP1	19.8015	19.9196	19.5156	20.0529	20.0069	19.8945	20.0172	20.021	19.8066	22.3034	21.9817	21.3196	22.0187	21.5588	21.0729	22.2092	21.9206	19.2454	TRUE
P37838	NOP4	22.4318	22.5069	22.4401	22.2806	22.5628	22.3839	22.5671	22.4734	22.1843	23.0022	22.6183	21.5709	23.1145	23.113	22.9869	22.8016	22.1505	21.6755	FALSE
P37898	AAP1	22.2826	22.1268	22.3901	22.2567	22.1837	22.1968	21.906	22.2388	21.1325	20.1798	20.1315	20.266	20.3858	20.2391	20.3963	20.3375	20.4175	21.0263	FALSE
P38009	ADE17	25.341	25.1653	25.1677	25.2324	24.986	25.2199	24.9956	25.2532	25.3899	24.8857	25.1364	25.6444	24.8202	24.8141	25.6632	24.6898	24.877	25.4943	FALSE
P38011	ASC1	27.7631	27.6325	27.4967	27.6782	27.5015	27.8713	27.7091	27.6713	28.3294	27.9686	27.3994	28.2148	27.715	27.3034	28.4221	27.8752	27.7144	28.6662	FALSE
P38013	AHP1	29.0252	28.8188	28.9644	29.1211	28.7663	29.1576	28.7557	29.0791	28.5732	28.3569	29.3887	30.0375	28.0101	28.3668	28.8063	27.7607	28.5645	28.4118	FALSE
P38041	BOI1	19.6283	19.2264	19.7005	19.4348	19.5425	19.6116	19.6656	19.8575	20.3104	20.3141	19.6656	19.6768	20.5162	19.8162	19.1842	20.2748	19.5273	18.9373	TRUE
P38042	CDC27	18.2731	18.5611	17.4394	18.9312	18.0918	18.9849	16.6347	18.5229	20.2229	18.6596	18.2241	19.3103	18.9827	18.8687	18.2554	19.2809	18.6063	19.1319	TRUE
P38061	RPL32	27.0967	27.139	26.7597	27.1026	27.0566	27.2129	26.9682	27.2921	28.1782	25.0631	25.8576	26.1194	25.3901	26.066	27.7025	25.1709	25.5482	25.9147	FALSE
P38063	PRS4	21.2748	20.8838	21.2661	21.4447	21.4173	21.4608	21.3634	21.3274	20.7488	21.7726	21.0568	20.8307	21.7039	21.3785	20.6555	21.7941	21.3409	21.0804	FALSE
P38064	MRPL16	18.8145	19.1094	17.6582	18.0265	17.961	17.9713	19.1598	18.1474	20.7222	17.6683	18.7345	18.2849	18.449	18.087	18.6996	17.9164	17.5288	19.0024	TRUE
P38065	APL3	19.5698	19.5222	19.8598	19.8691	19.6808	19.7256	19.4367	20.0716	19.6283	17.9085	18.4973	18.2339	18.2614	17.9292	18.4401	18.2452	18.2868	19.3216	TRUE
P38066	RIB1	19.891	19.852	20.1733	20.27	20.1919	20.3539	20.3919	20.2136	19.7402	21.5088	22.0775	19.8035	21.1651	21.8168	19.6012	21.5154	22.0925	19.7292	TRUE
P38067	UGA2	21.0836	21.0801	21.1563	21.1074	21.2293	21.0078	21.3489	20.8135	20.9652	20.6967	20.2336	20.6932	20.5073	20.3027	20.2902	20.5017	20.6039	20.0617	FALSE
P38068	GRX7	20.5604	20.9751	21.2501	21.216	21.4358	21.3026	21.5608	21.0963	19.6748	20.2597	21.0143	18.7911	20.7462	21.6101	20.6744	20.9461	21.4664	20.7889	TRUE
P38069	MNN2	22.0001	21.7148	21.7695	21.8691	21.546	21.9014	21.6224	21.995	21.4095	21.863	21.6897	22.1228	21.6235	21.7152	21.5265	21.7754	21.8742	21.5162	FALSE
P38070	YPK3	19.5639	19.9476	19.4582	19.7844	19.4709	19.6902	19.5286	19.7772	20.5774	19.9238	19.1188	18.5098	19.7847	19.5827	19.3889	19.8704	19.0876	18.8597	TRUE
P38071	ETR1	22.4964	22.7209	22.1011	22.5022	22.7458	22.6224	22.5713	22.4448	22.806	23.0252	23.0637	23.3936	23.0452	23.1026	24.1046	23.1153	23.0206	22.9984	FALSE
P38074	HMT1	21.6403	21.587	21.788	22.0028	21.5919	21.8161	21.5566	21.8896	21.3199	21.2541	21.1315	21.4798	21.2638	21.5718	21.3791	21.4972	21.523	22.2419	FALSE
P38075	PDX3	23.1852	22.9836	23.0787	22.8673	22.5502	22.7195	22.4766	22.6016	22.3013	21.6123	23.297	23.9599	22.0375	22.9879	23.3442	21.9989	23.26	22.4879	FALSE
P38077	ATP3	22.1991	22.6438	21.9807	22.5068	22.6719	22.7733	22.7082	22.6995	22.8642	24.3537	23.6277	23.5758	24.3687	23.9151	24.1132	24.5255	23.8169	23.3099	FALSE
P38080	AKL1	20.306	20.3661	20.1041	20.1713	20.3165	20.3539	20.3634	20.4034	19.1679	22.1591	21.7383	20.9487	22.0437	21.5588	20.5573	22.1287	21.8113	20.6501	TRUE
P38081	YBR056W	21.5988	21.0989	21.6121	21.5224	21.375	21.2275	21.2843	21.3735	20.0264	21.4468	20.8062	21.0786	21.5383	21.4412	21.1355	21.6284	21.4616	22.4295	TRUE
P38082	NRG2	17.8501	19.1425	18.0618	17.7141	18.0095	17.4561	18.4185	17.6613	19.7111	20.2373	20.4507	20.1379	20.5251	21.9487	17.705	20.264	21.108	20.058	TRUE
P38084	BAP2	19.9182	19.799	19.7028	19.3526	19.3864	19.7958	19.7138	19.5518	20.2263	19.4033	19.1786	17.865	19.3229	20.1611	19.6566	19.06	19.9925	19.2995	TRUE
P38085	TAT1	21.6279	21.7025	21.9215	21.6824	21.9758	22.0174	22.1925	21.6648	21.122	19.8118	19.9955	19.7701	19.9313	20.6676	20.1758	19.9122	20.3461	20.1688	FALSE
P38086	RDH54	20.4341	20.6309	20.5396	20.44	20.668	20.4886	20.5524	20.5973	19.3352	21.0055	19.9814	18.2866	21.0833	20.9049	20.3145	21.0559	20.6039	20.1688	TRUE
P38087	YMC2	18.965	18.6414	18.3825	18.6878	19.0355	18.841	19.4973	18.7229	19.1742	18.0819	17.2991	18.9692	18.3384	18.0929	19.0574	18.3294	18.0615	17.982	TRUE
P38088	GRS1	25.8047	25.7365	25.7313	25.7042	25.6873	25.6834	25.6413	25.8348	25.714	25.908	25.613	25.7484	25.8404	25.5336	25.4403	25.8796	25.5021	25.8824	FALSE
P38089	PTC4	19.5785	19.699	19.9282	19.6303	19.9439	19.6058	19.6539	19.5586	20.3295	19.1536	18.4828	19.0366	19.7241	19.4108	19.7254	19.7367	19.4873	21.2588	TRUE
P38109	YBR139W	21.9482	21.9683	21.9349	22.1512	21.5754	21.8197	21.8726	21.7835	22.3519	23.5479	22.5506	22.0957	23.6582	22.8615	21.1955	23.5752	22.9958	21.6654	FALSE
P38112	MAK5	21.2642	21.4271	21.4021	21.5749	21.755	21.5949	21.5226	21.5579	20.7069	20.0828	19.7374	19.9534	20.2953	20.1725	20.0658	20.1637	19.9655	19.2825	TRUE
P38113	ADH5	19.0186	19.3983	19.4633	19.3507	19.3597	19.5256	19.2342	19.2003	20.5895	19.1849	18.5566	18.6076	18.7959	17.7069	18.4358	18.5909	18.1949	19.7168	TRUE
P38114	TBS1	17.1876	18.5599	17.1831	17.3378	17.9029	18.1046	17.5133	17.5408	20.9203	17.5707	19.2992	18.4245	17.5342	17.3461	19.3355	17.5965	17.7582	19.7552	TRUE
P38115	ARA1	23.891	23.7189	23.6851	23.4818	23.3533	23.4585	23.143	23.3037	23.3383	24.4419	23.5921	24.2323	24.1707	23.1781	23.8485	24.2064	23.26	23.5874	FALSE
P38116	ARL1	22.5904	22.2779	22.3205	22.4517	22.1645	22.5428	22.0653	22.6607	20.6085	21.9618	21.952	21.26	22.1071	22.8022	22.1725	22.2314	22.3198	22.4354	TRUE
P38120	MRPS9	19.5973	20.2916	19.2987	19.4271	19.6749	19.4995	20.2431	19.7306	20.1692	19.7616	19.3004	18.927	20.3057	19.4634	18.9447	19.9259	18.8242	19.2976	TRUE
P38121	POL12	21.0347	21.1298	21.2012	20.775	20.8981	20.6859	20.9419	20.7835	20.7966	21.2485	20.7383	20.6932	21.4004	21.0167	20.2656	21.2801	20.7999	20.2248	TRUE
P38122	ECM31	20.3163	20.5959	20.1733	19.8408	19.837	19.8173	19.8488	20.1205	19.6434	21.9447	20.7031	20.3936	21.321	20.7985	20.1218	21.6574	20.9791	20.5981	TRUE
P38123	SWD3	18.4856	17.9771	17.7378	18.6226	18.6622	18.4856	18.6646	18.7293	20.022	19.5876	18.3171	20.5611	19.6121	18.4934	19.1361	19.2008	19.2819	21.72	TRUE
P38127	RIM2	19.9581	20.1176	20.2067	19.8408	20.2964	19.7004	20.1345	20.008	20.6572	18.2454	18.3204	18.6681	19.1097	18.843	18.6108	18.6542	18.8278	18.3796	TRUE
P38129	TAF5	21.5032	21.0864	21.6245	21.6297	21.6912	21.7058	21.7928	21.549	21.0696	21.7372	21.879	21.9786	21.8629	21.9911	22.2933	21.8454	22.0673	22.1901	TRUE
P38130	KTR3	22.2293	22.5937	22.2555	22.0406	22.3678	22.1598	22.452	22.1414	22.2094	21.1915	20.2088	19.9408	21.2153	21.0725	20.693	21.1923	20.8742	21.381	FALSE
P38131	KTR4	21.4575	21.4518	21.2974	21.4352	21.2607	21.2973	21.4429	21.3011	19.7008	22.3921	21.3058	20.847	21.9111	21.5413	19.6014	22.0181	21.617	21.0728	TRUE
P38132	MCM7	19.8349	19.608	20.2923	20.1713	20.6523	20.2384	20.712	20.2136	19.7302	20.9097	19.9254	18.5022	21.1479	20.1496	18.282	21.1923	20.5137	19.5687	TRUE
P38137	PCS60	22.2102	22.7999	22.3407	22.4329	22.6021	22.3665	22.4899	22.208	22.2488	23.2597	22.3028	22.5487	23.1565	21.9911	22.1355	23.1078	22.0546	22.6603	FALSE
P38138	ROT2	22.3214	22.5418	22.5806	22.2567	21.8848	22.1884	21.7307	22.2388	20.581	21.3614	21.177	21.3137	21.2797	21.2552	21.1491	21.264	21.3144	21.3115	TRUE
P38139	LDH1	19.2063	17.561	18.4944	18.1622	17.2324	18.0035	17.9249	17.6072	20.8255	17.7554	16.9638	17.0549	17.0785	16.706	18.2291	17.2228	16.8093	19.2781	TRUE
P38140	ERT1	18.9613	18.5688	16.6907	17.6633	17.62	17.3267	18.1103	17.6709	18.8974	17.0328	18.7207	19.3494	17.0201	18.3417	18.7789	17.112	17.7157	18.5817	TRUE
P38143	GPX2	22.7409	22.7688	22.9332	22.9341	22.6083	22.8927	22.7157	22.9227	22.5737	23.0953	24.3505	24.111	22.8328	23.2062	23.4574	23.0913	23.5137	23.472	FALSE
P38144	ISW1	22.2774	22.4542	22.2367	22.2406	22.4404	22.2302	22.361	22.3195	21.8483	22.6967	22.7769	21.9969	22.6622	22.952	21.9194	22.6777	22.8578	22.0498	FALSE
P38145	RIB5	20.9646	21.3133	21.2012	21.1251	21.2293	20.9151	20.9547	20.9752	19.9649	21.4022	20.4401	21.3712	21.4525	20.2062	20.5974	21.3878	20.5685	21.7103	TRUE
P38146	YPT10	19.8632	19.4102	20.6163	19.924	19.615	20.1598	19.9925	20.0963	20.347	19.9097	18.2622	18.568	20.3261	18.4557	17.5609	20.2203	18.5532	18.5906	TRUE
P38147	CHK1	20.4896	20.3133	19.8134	19.6279	19.3377	20.0395	19.2396	19.9818	20.1507	20.2707	18.0708	19.5239	19.4871	17.3623	18.7362	20.0308	18.8592	19.4632	TRUE
P38148	PPS1	18.8887	18.1804	19.2194	18.7716	19.1608	18.6538	18.8899	18.608	20.2198	18.1747	18.8144	19.0105	18.32	16.8814	18.6108	17.7978	17.3329	19.5936	TRUE
P38149	DUG2	20.9969	21.0545	20.9935	21.3675	21.1422	21.2275	21.3537	21.3634	20.1376	21.1321	20.3967	20.9487	21.2691	20.7837	20.7739	21.3729	21.0578	21.8325	TRUE
P38151	PBP2	19.8772	19.5457	19.3294	19.0635	19.087	19.0286	19.3877	18.9977	19.186	20.6382	20.9557	20.7635	19.7335	19.8703	18.9181	19.7955	20.0705	17.9894	TRUE
P38153	APM3	21.3517	21.4664	21.2555	21.0529	21.1309	21.0705	21.1175	21.0402	20.8027	20.1798	19.9989	18.9356	20.2425	19.4942	19.5872	20.1287	19.5904	20.381	TRUE
P38162	MIX23	18.2014	18.6243	18.6229	18.3464	19.0922	18.2959	18.9756	18.2635	20.3668	18.5177	18.2952	18.7478	18.5087	18.4771	18.2944	18.1159	18.5209	17.7793	TRUE
P38163	SRO77	17.9682	17.7807	18.5776	18.0373	18.6794	18.3304	18.5416	18.0802	21.001	16.4348	17.145	18.9206	16.7757	16.5839	18.5144	16.2371	17.1465	19.1661	TRUE
P38164	SEA4	19.2239	19.442	19.5164	19.5603	19.931	19.5834	19.7928	19.684	20.5964	20.168	19.8483	20.1394	20.0093	20.0542	19.4771	20.0053	20.032	19.7536	TRUE
P38165	RTG3	18.3731	17.9112	20.7047	19.2022	19.7173	20.7018	19.4576	20.6315	19.5589	21.7803	21.098	21.146	21.6562	21.023	21.08	21.6031	20.8226	21.0956	TRUE
P38166	SFT2	21.6321	22.2916	21.7658	21.642	21.8747	21.5428	21.5858	21.4084	21.5891	20.4661	19.7259	19.6314	20.7233	20.4222	20.1758	20.6242	20.4664	19.9744	FALSE
P38167	ECM21	20.8206	20.6735	20.7432	21.0028	21.0495	20.7332	20.8556	20.879	20.2765	21.168	21.9669	20.266	21.3005	22.0572	21.0296	21.1695	22.2291	20.9029	TRUE
P38169	BNA4	20.154	20.0416	20.3129	20.2911	20.3362	20.3539	20.6737	20.3221	20.4346	20.3353	18.7431	18.9839	20.3159	19.1617	18.6659	20.264	19.3534	20.381	TRUE
P38170	BRN1	18.4814	18.5757	18.7314	18.6875	18.8381	18.7701	18.8372	18.6109	19.3573	19.565	19.3354	18.0355	19.7289	20.3637	19.0423	19.7875	19.9925	20.1899	TRUE
P38174	MAP2	22.427	22.3893	22.4885	22.6441	22.8001	22.6411	22.7214	22.7333	22.5659	23.1245	22.1248	22.0115	23.2398	22.3105	22.0658	22.8472	21.8449	21.4706	FALSE
P38175	MRP21	18.7086	19.9476	19.6561	19.6393	20.2451	19.8665	20.3919	19.6612	20.3073	22.4709	21.747	19.037	22.8184	22.5588	21.3383	22.8704	22.2544	18.4378	TRUE
P38177	YBL086C	18.7994	18.8248	19.122	19.208	18.7476	18.8986	19.289	19.2656	19.937	19.717	19.066	19.1203	19.8629	19.1783	18.414	19.777	19.497	19.0162	TRUE
P38180	YBL081W	17.9589	18.3005	17.7114	18.5114	18.2928	18.5033	19.0837	17.9513	20.189	22.4781	24.0515	25.4514	21.9902	23.2606	24.7295	22.1018	23.8905	24.2248	TRUE
P38181	NUP170	20.6606	20.4664	20.5132	20.6664	20.6204	20.5516	20.6344	20.8283	20.4684	19.9922	18.4949	19.6501	19.8346	18.9359	18.5284	20.0181	19.193	19.7757	TRUE
P38182	ATG8	20.3163	18.605	20.5042	20.44	19.3767	20.1713	19.821	19.4742	19.2404	21.7211	23.3994	19.4849	21.7117	23.5057	18.9002	21.7176	23.3924	19.8726	TRUE
P38187	UBP13	20.4341	18.1417	20.689	20.7448	20.837	20.7715	20.7639	20.843	20.7609	21.7491	21.424	20.675	22.0281	20.932	20.9775	21.9727	20.8523	19.2771	TRUE
P38193	PSY4	19.9449	20.324	20.1041	19.8691	21.1253	19.7033	20.6814	19.9279	20.4539	21.0121	20.9926	19.1278	20.6026	20.7762	18.7951	20.9327	21.0956	19.0592	TRUE
P38197	YBL036C	22.9581	22.6776	22.7105	22.4066	22.1645	22.5339	22.0945	22.471	22.3654	23.0495	23.4925	22.612	22.6338	22.833	22.1558	22.9173	23.3924	22.4764	FALSE
P38198	STU1	20.4987	20.0545	20.9148	20.3724	20.3264	20.4886	20.4833	20.7605	19.659	19.8292	18.6558	19.1312	19.424	19.8202	19.0794	19.2316	19.2085	19.3393	TRUE
P38199	HEK2	21.9249	21.6693	21.8136	22.27	21.9114	22.2655	21.9956	22.3169	19.7468	20.972	20.7727	21.0223	20.8768	20.8131	20.6268	20.7137	20.9858	20.8235	TRUE
P38200	SHE1	18.0949	18.6559	17.6516	17.7518	18.0414	17.3926	17.7514	17.3422	18.7108	20.2817	20.4077	19.3469	20.5427	20.3233	18.9588	20.6073	20.5414	19.175	TRUE
P38202	YBL028C	18.3455	18.3031	18.7421	18.9439	19.0973	18.9705	18.9322	18.648	19.7948	19.7997	19.7906	18.7605	19.9043	20.4126	19.3041	19.8329	19.9241	19.5057	TRUE
P38203	LSM2	21.3566	19.7404	20.0681	21.1192	20.6835	21.2053	20.7784	21.5668	19.3469	20.6719	20.352	19.3367	20.7233	20.7152	19.4681	20.6574	21.0124	19.9476	TRUE
P38204	RRN10	18.0861	18.4738	17.6027	18.2389	17.8699	17.5872	18.5322	15.4156	20.9159	16.5777	18.5192	18.9144	17.1418	18.7968	18.0801	17.584	18.3926	19.3866	TRUE
P38205	NCL1	23.1711	23.0154	23.1391	23.1769	23.0747	23.0751	22.9769	23.0855	22.7692	23.9771	24.1609	23.5005	23.6782	23.9066	23.6603	23.5643	23.6039	23.3196	FALSE
P38206	RFT1	20.6362	21.0545	20.9282	20.7675	21.1755	20.9014	21.2894	20.843	20.2595	17.561	18.6564	18.4022	18.3284	19.059	18.8537	18.2506	19.2429	18.7608	TRUE
P38207	APN2	17.0024	18.2224	16.7969	15.5092	17.6839	18.7676	18.607	18.6609	20.5385	15.1858	18.8477	17.9865	15.3115	17.4994	18.8945	15.9051	17.9625	19.6326	TRUE
P38210	LDB7	18.8006	19.699	19.2195	18.6464	18.2392	19.1037	18.7866	18.7382	20.0577	18.4661	18.7111	18.5451	18.3394	18.4752	19.1797	18.3481	18.1112	19.4753	TRUE
P38212	RCR1	19.4688	19.642	20.0681	19.267	19.1679	19.0326	19.1149	18.9973	20.6975	18.5565	18.9926	18.7958	18.0309	19.6358	18.7262	18.1824	19.4444	19.4809	TRUE
P38213	DSF2	19.1287	19.3921	19.0372	19.2851	17.52	19.1962	18.9692	19.0687	19.9867	20.3871	20.0775	19.4266	20.4983	20.7536	18.4963	20.3976	19.9925	19.2915	TRUE
P38217	KAP104	23.0269	22.987	23.1319	23.1769	23.3289	23.1742	23.399	23.381	22.4008	21.7411	20.6487	19.235	22.0437	21.4222	21.3963	22.2532	21.6597	21.5162	TRUE
P38218	POA1	18.6531	18.8288	19.1088	18.2789	17.8705	18.4729	16.6053	18.5409	19.7747	20.9097	19.7137	21.3542	20.3858	20.3736	21.0729	20.2203	20.523	21.1472	TRUE
P38219	OLA1	25.9416	26.1764	25.9851	25.9096	25.9261	25.8713	25.9363	25.8597	25.8761	26.1684	26.2702	25.9855	26.2943	26.0794	26.0333	26.2798	26.118	25.6967	FALSE
P38221	CDS1	23.2129	22.9853	23.1391	23.2049	23.4243	23.0736	23.4223	23.2635	22.1006	21.7803	20.8946	20.9562	21.7348	22.3462	22.6268	21.645	21.9346	23.1345	FALSE
P38225	FAT1	20.7313	20.739	20.4862	20.5489	20.729	20.4324	20.807	20.5082	20.156	19.9516	19.4305	18.8338	20.0833	19.5176	19.0502	20.0053	19.4952	19.6923	TRUE
P38226	CST26	20.0347	19.422	19.9807	19.4777	19.5324	19.4612	19.412	19.7188	20.071	19.1305	18.8387	18.3301	19.3276	18.8936	19.3358	19.3214	19.2266	17.9992	TRUE
P38228	TCM62	18.1155	17.3159	18.0507	17.0384	17.6205	17.5738	17.4369	18.0934	20.504	17.1817	17.8005	18.8239	17.4168	18.1564	18.7263	17.5338	17.1981	18.6505	TRUE
P38230	ZTA1	20.4805	20.2806	20.3828	20.7899	20.2659	20.6698	20.4107	20.5887	20.0436	21.5181	22.9369	23.2183	21.5207	21.78	22.1758	21.4025	21.9241	21.4354	FALSE
P38234	RFS1	22.2748	22.6352	22.2528	22.5068	22.2684	22.2894	22.109	22.2304	22.3428	21.5456	20.352	20.8388	21.4432	20.898	20.817	21.5467	21.1324	21.796	FALSE
P38235	YBR053C	21.3813	20.4566	21.3483	21.1309	20.7948	21.0767	21.0712	21.162	21.1592	21.3769	21.7383	22.2477	21.113	21.3835	21.5573	21.1048	21.5863	21.5927	TRUE
P38236	MUM2	18.3797	17.9185	18.6357	17.1623	18.4134	17.8149	18.1599	17.2785	19.5534	21.5273	20.747	21.2041	21.5295	20.1838	20.8422	21.5946	20.7533	20.9029	TRUE
P38237	UBP14	22.2748	22.3025	22.2122	22.0925	22.0908	21.8594	22.0111	22.2023	21.3908	23.4296	22.8868	23.0401	23.2797	23.0433	23.1507	23.3401	23.1801	23.6139	TRUE
P38238	TRM7	20.6686	21.0285	20.8099	21.0468	20.7439	20.5249	20.7928	20.3221	20.9644	20.0187	19.4783	18.5863	19.4694	18.7214	19.7095	19.683	18.9502	19.4583	TRUE
P38239	YBR062C	20.9712	21.7229	21.2394	19.2477	18.3572	19.4327	19.3176	19.1541	20.274	22.8072	22.9981	22.5831	21.2953	21.7985	20.452	21.1405	21.5414	19.2871	TRUE
P38241	ECM2	17.8664	18.4868	18.1111	18.5484	17.9256	17.9481	17.6479	18.2849	19.3283	18.005	18.0331	17.9863	17.7856	17.5632	19.3416	16.9815	17.2457	18.9856	TRUE
P38243	YBR071W	17.6111	17.4442	16.2584	17.4333	17.3608	17.6509	17.8982	16.6836	20.6578	23.2597	24.0339	19.7384	23.2665	24.6656	20.3501	23.0637	24.4962	19.144	TRUE
P38244	PFF1	20.0716	19.8598	20.056	20.3525	20.3654	20.2708	20.2114	20.499	19.7854	19.4617	19.1464	18.7694	19.5774	19.1806	19.148	19.606	19.2576	19.6269	TRUE
P38247	SLM4	20.5255	20.4271	20.7658	20.4864	20.6835	20.6119	20.6581	20.2689	20.3471	21.2146	19.5775	20.5611	21.0281	20.5413	19.7766	21.0497	20.5685	20.7394	TRUE
P38248	ECM33	25.8474	25.357	25.9791	25.8554	25.9014	25.9443	25.8162	25.8093	24.299	25.1554	25.4267	24.3866	24.4583	24.3575	23.939	24.8463	24.6733	22.8943	FALSE
P38249	RPG1	24.6885	24.5464	24.6752	24.6943	24.6533	24.614	24.5598	24.7254	24.5659	24.5134	25.0161	23.9599	24.4408	24.6142	23.6953	24.4147	24.5253	23.6139	FALSE
P38250	IST2	23.064	22.9768	23.2367	22.741	22.8178	22.7176	22.7639	23.0513	22.2729	20.5134	21.1706	21.3137	20.9313	22.1116	22.8732	20.8704	21.4025	21.749	FALSE
P38251	RFC5	21.7042	21.8359	21.4117	21.7022	21.6123	21.7563	21.5858	21.6524	20.721	21.2541	20.3405	20.1394	21.3463	20.8911	20.7913	21.586	20.8449	21.2317	FALSE
P38254	PBY1	20.6114	19.4425	20.7356	20.4587	19.9695	20.4132	20.0049	20.6566	20.8148	20.1798	19.5913	20.266	20.4525	19.1475	18.8876	20.198	19.2581	19.4616	TRUE
P38255	RXT2	19.3921	19.1927	19.8315	19.8408	19.931	19.8059	20.0294	19.7944	19.331	19.1118	20.1577	18.6041	19.6921	21.0967	18.9349	19.8409	20.9858	18.2256	TRUE
P38256	YBR096W	21.4714	21.6693	21.8172	21.5045	21.5586	21.5906	21.6891	21.4376	21.1534	19.8955	19.496	19.8963	20.0952	20.1725	19.1561	19.3442	20.938	21.941	FALSE
P38260	FES1	22.2957	21.9302	22.3582	22.4376	22.314	22.3665	22.3801	22.3684	22.2633	23.863	25.8501	23.1328	23.8292	25.3512	22.5056	23.9793	26.2266	22.4879	FALSE
P38261	EXO84	18.7149	18.3838	19.1168	19.5995	19.74	19.6064	19.3677	19.5751	20.2297	20.226	19.4115	18.3845	19.9708	19.0955	18.5612	19.9528	19.0552	19.384	TRUE
P38262	SIF2	19.5356	19.2746	19.2509	19.3175	18.8908	19.3257	18.6983	19.415	19.6438	19.2809	18.3894	18.6323	19.073	18.6248	18.823	19.3096	18.6138	18.9219	TRUE
P38263	VID24	17.157	17.606	16.599	18.6881	18.44	17.4566	17.9746	17.7753	20.8456	21.5727	23.0568	19.0976	21.6193	23.2336	19.4478	21.3779	22.7315	17.8267	TRUE
P38264	PHO88	24.9703	24.6724	24.7289	24.8354	25.0769	24.9795	25.1218	25.128	25.233	25.4959	24.3218	24.6001	25.4554	24.2936	24.7182	25.4741	24.4361	24.5049	FALSE
P38266	AIM3	19.1099	19.8818	19.1522	19.1052	18.8181	19.1691	19.3754	19.2558	19.1564	21.5949	20.9999	20.7891	21.5773	21.1026	20.7826	21.5467	21.2432	20.098	TRUE
P38271	OPY1	19.5272	18.5283	19.1975	19.4181	19.2953	19.3493	19.1756	18.8988	19.7439	19.7151	20.9557	20.3254	20.1651	21.3386	23.281	19.4979	20.3037	22.4648	TRUE
P38272	SHE3	20.0594	20.0021	19.9547	20.2594	20.3362	20.5069	20.1569	20.4424	19.9738	22.3168	21.6579	21.6566	22.182	21.6876	21.5725	22.3221	21.7768	20.3179	TRUE
P38274	HSL7	20.0836	20.0154	19.8315	20.0529	19.9048	19.9754	19.9159	20.1561	20.0551	19.7325	19.4011	19.5739	19.6073	19.5124	19.474	19.7326	19.5713	20.4764	TRUE
P38276	YBR137W	20.6686	20.8765	20.3631	21.0406	20.7513	20.7254	20.5354	20.879	20.152	21.6761	20.8062	21.146	21.1764	19.952	19.8537	21.0181	20.3461	19.8286	TRUE
P38277	YBR138C	17.8367	18.1311	17.7532	17.2055	18.1872	18.4806	17.8735	17.8067	20.4303	18.8955	18.3181	19.0205	19.1346	19.3092	19.1037	18.9701	18.8298	18.6359	TRUE
P38281	APD1	21.8737	21.7668	21.8027	21.562	21.8266	21.6077	21.906	21.5973	22.1843	21.0447	20.8631	21.1721	21.0467	21.2765	21.734	21.3426	21.2983	21.5049	FALSE
P38282	SPP381	18.9136	18.0271	18.4022	16.727	18.2685	17.5422	17.8583	16.8615	20.4628	22.2899	18.8148	18.3556	20.813	20.8204	18.0716	21.7678	21.0578	19.6979	TRUE
P38283	SLI15	18.272	18.557	17.9336	18.0461	18.3941	17.9344	17.6891	17.809	19.887	19.8726	18.9009	18.5078	19.7999	19.7286	18.7033	19.8845	18.8839	17.9933	TRUE
P38284	ICS2	17.9062	17.8031	17.6943	18.0709	18.2724	17.7266	18.4186	17.4058	20.188	18.705	19.3565	18.4608	19.0775	19.1507	18.6041	18.5158	18.8877	19.1485	TRUE
P38285	AMN1	18.6	18.0778	17.4826	18.2263	17.3115	17.5762	17.9265	17.3705	19.7214	19.4018	18.0435	18.7804	19.5946	18.8133	18.9595	19.542	18.3454	18.5287	TRUE
P38286	IFA38	22.5409	22.488	22.3852	22.2351	21.8439	22.0613	21.9579	22.1084	20.5287	21.2203	21.1182	20.9786	21.2153	21.2659	21.215	21.264	21.0831	21.4175	TRUE
P38288	TOS1	20.8492	21.5326	21.1677	21.4162	21.4034	21.2601	21.6021	21.5624	21.8987	23.9256	23.7832	22.4613	23.6582	23.0634	21.7295	23.4506	23.1639	21.8681	FALSE
P38293	UMP1	18.2965	17.1585	16.7441	18.0233	17.1849	18.2931	20.4833	17.7674	20.9092	23.8902	25.0732	18.0106	23.9981	25.1957	17.8843	23.9122	25.4082	19.3314	TRUE
P38295	EHT1	23.9249	23.5803	23.7337	23.5379	23.4697	23.5712	23.5118	23.6441	23.2119	23.8354	23.8041	24.2401	23.7651	23.8276	24.307	23.8053	23.7494	24.292	FALSE
P38297	FZO1	18.1591	17.5604	18.4439	18.5111	18.5752	18.8253	19.1246	18.9114	19.0828	18.4778	18.6926	19.663	19.3413	18.8686	18.9984	19.3566	18.5958	19.4458	TRUE
P38300	MBA1	18.8687	19.0551	18.5635	18.8584	18.448	18.5414	17.1973	18.1079	19.7143	17.8015	17.1018	18.4392	18.2682	17.485	19.7303	18.1114	17.9366	19.1186	TRUE
P38302	NTC20	17.5216	17.7556	18.3327	18.1181	17.3463	18.3132	18.1875	16.958	19.1143	18.5962	18.3698	18.5708	18.6623	19.3545	18.9158	18.8185	19.0983	18.7994	TRUE
P38304	MED8	18.5467	19.0802	18.7519	19.1623	19.4083	18.7943	19.0427	18.5352	20.4614	18.7204	17.8858	17.522	18.4525	18.4205	19.7496	19.058	18.6017	18.6796	TRUE
P38306	YBR197C	17.8789	17.7501	17.6761	17.5802	17.4164	17.8857	16.6619	17.1966	19.9923	20.5682	20.1182	20.448	20.4148	20.2391	21.5265	20.5378	20.3566	20.9029	TRUE
P38310	FTH1	19.7111	19.2275	19.643	19.7385	19.3565	19.7189	19.2907	19.4793	20.304	18.9799	18.2726	17.4687	18.9423	18.9953	19.5924	19.2306	18.891	19.1633	TRUE
P38313	AME1	17.4219	18.2086	17.1299	16.9013	17.4069	17.5636	16.2288	18.0905	20.4179	18.7258	18.7572	18.6357	18.7849	18.4407	18.4896	19.0002	16.93	18.8939	TRUE
P38314	SDS24	19.891	19.8133	19.4772	20.1713	19.675	20.2275	19.9027	20.2248	20.5519	20.1915	20.0775	17.7352	20.6026	20.7384	19.6733	20.6574	21.0385	19.8704	TRUE
P38315	YBP1	19.6094	19.4269	19.6958	19.4455	19.5544	19.4486	19.7928	19.7233	19.3127	17.9642	18.5667	18.7753	18.8234	17.6957	18.8364	18.5468	18.2862	18.5283	TRUE
P38321	YBR225W	18.1648	18.273	18.7426	18.5742	17.9072	18.1383	17.8935	18.5678	21.3969	18.9493	18.6056	18.3647	19.3597	19.3866	18.5423	19.0701	18.6706	18.8738	TRUE
P38323	MCX1	21.3163	20.6047	21.3281	21.4587	20.9179	21.637	21.4107	21.6357	20.8159	20.7292	20.4185	19.5476	20.7078	20.4506	19.8796	20.7525	19.91	18.7052	TRUE
P38325	OM14	20.7003	20.2916	20.8315	21.6543	22.0131	21.6077	21.1898	21.2304	21.9293	20.0953	20.9999	21.0366	17.1118	19.1462	20.7651	18.8829	19.2551	19.5785	TRUE
P38328	ARC40	24.1711	23.4999	23.879	23.6844	23.546	23.7058	23.2766	23.8117	23.9217	23.2317	23.6625	24.3585	22.8855	23.2062	24.1558	22.8827	23.3669	24.8714	FALSE
P38330	YBR238C	19.1841	18.5227	19.173	18.8362	18.6631	18.6073	18.8296	18.5871	21.4231	19.9922	19.6303	19.7901	19.7492	19.7847	20.6364	19.7719	19.9519	21.218	TRUE
P38331	YBR242W	19.1253	18.4596	19.17	18.6672	18.2912	18.8297	18.8151	18.9197	20.065	19.6071	19.2354	18.776	19.3948	19.7254	19.4228	19.6148	19.6502	18.3967	TRUE
P38332	RRT2	19.7334	19.0002	19.5894	19.7984	19.3463	19.7754	19.0277	19.8026	20.1824	21.382	21.2088	22.526	21.0093	20.1725	21.6073	20.7602	20.647	21.3371	TRUE
P38333	ENP1	22.963	22.9954	22.9596	22.9308	23.2267	22.9321	23.0771	22.9175	22.721	21.3562	21.7895	21.7332	21.4618	22.1668	21.7159	21.2907	22.2092	21.8943	FALSE
P38335	MTC4	16.9621	18.509	16.982	17.1856	18.2394	17.3493	16.898	17.1698	19.2166	16.9134	19.395	18.7389	17.1545	17.0685	17.8138	16.7165	18.3772	19.0696	TRUE
P38336	POP4	17.854	18.8031	14.6934	16.4358	17.1538	17.5771	15.9268	16.724	19.6507	18.1286	19.4053	19.7367	18.9973	19.4749	18.6127	18.0446	20.1203	18.5837	TRUE
P38339	RGD1	19.8772	19.8824	19.9935	19.9899	19.6347	20.0142	20.0294	19.7634	19.7646	20.7049	19.9649	18.6018	20.6358	20.3233	18.1883	20.5988	20.2034	18.8896	TRUE
P38340	TAE1	20.3666	19.5815	20.0062	20.5489	20.4312	20.6203	20.6891	20.1909	20.3823	22.0891	22.1446	22.883	22.3563	21.6016	22.6907	22.1492	22.0025	23.2721	FALSE
P38342	TSC10	21.3163	20.9407	21.2766	21.216	20.9439	21.1365	21.0111	21.1024	20.1274	21.0765	20.1315	19.9576	20.9246	21.0603	20.4737	20.9528	20.495	20.97	TRUE
P38344	REI1	21.9013	21.6943	21.9612	21.6583	21.8543	21.8875	21.9322	21.5887	19.1717	23.1915	23.1803	23.588	22.7271	23.1922	24.0871	22.7468	23.1018	23.9823	TRUE
P38345	SDH8	18.4531	19.4329	16.9855	17.9322	19.3911	18.4235	17.9485	17.5339	20.0384	19.8453	21.2702	20.4156	19.9446	21.7725	19.5966	19.8144	21.4664	18.4104	TRUE
P38347	EFM2	19.2903	19.0842	19.1823	19.0817	19.312	19.2552	19.2227	19.1065	19.6164	17.2322	18.6556	17.827	18.6378	17.5528	18.9358	17.4523	17.3079	19.2619	TRUE
P38348	HSM3	19.1276	19.0704	18.8195	19.6693	19.6753	19.5706	19.7715	19.4153	19.8098	17.4744	18.0981	19.3888	17.826	18.2544	19.1744	17.6858	16.8222	19.8432	TRUE
P38349	UBX7	19.6655	19.7192	19.4993	20.0281	19.1539	20.0767	19.7072	20.2023	20.0877	21.3871	20.7556	21.0006	20.9313	20.9782	21.2963	21.2036	21.0124	20.9944	FALSE
P38351	PAF1	20.9449	20.3661	20.7508	20.9705	20.8231	21.0705	20.7856	20.9551	19.8957	23.1502	22.1115	21.7288	23.0651	22.8597	21.2902	23.2064	22.7845	21.3932	TRUE
P38352	SAF1	18.6966	18.8091	18.8057	18.485	17.8404	18.5833	18.3599	18.537	19.2992	19.4439	19.3436	18.9296	19.4507	18.8738	17.9359	19.6433	19.0085	18.8473	TRUE
P38353	SSH1	25.3721	25.5464	25.5065	25.1044	25.3103	25.2094	25.396	25.4182	26.0182	23.1532	23.0912	23.0992	23.6782	23.6555	23.3877	23.586	23.9519	23.6007	FALSE
P38355	YBR287W	21.3911	21.6693	21.4354	21.0652	21.3065	20.6939	21.1003	21.162	19.8333	20.9516	19.4294	18.6314	20.6358	20.4412	20.215	20.7215	20.3874	20.1971	TRUE
P38356	BSD2	17.3862	18.1773	17.3647	17.7271	17.197	17.6669	17.78	16.8637	19.4104	19.3053	17.7107	19.2385	19.101	18.7859	19.0722	19.0595	18.9431	19.9912	TRUE
P38359	SUL1	20.1309	22.5464	20.0313	22.2324	19.931	19.9622	22.1486	20.084	19.0003	22.364	17.9424	19.0397	22.1364	19.5042	18.5092	22.1666	19.8449	19.1056	TRUE
P38426	TPS3	22.1251	22.5395	22.1846	22.3896	22.4831	22.3665	22.3896	22.3935	22.5183	23.0607	22.9724	23.3656	23.0187	22.6995	22.8042	23.0229	22.7295	23.183	FALSE
P38427	TSL1	22.3935	22.8113	22.557	22.7002	22.6912	22.4678	22.727	22.4897	22.3106	22.5993	22.2056	21.9637	23.2125	22.4898	21.867	23.0497	22.6826	21.9157	FALSE
P38428	CUE1	21.4056	21.6003	21.4633	21.4587	21.7253	21.5647	21.6062	21.471	19.6692	22.4147	21.4925	21.3656	22.1594	21.483	21.6837	22.296	21.5459	21.3115	TRUE
P38429	SAP30	18.2747	19.1952	18.1038	18.374	16.7465	18.3044	18.7658	18.4424	19.7104	19.3505	19.4974	19.2907	20.059	20.3437	21.4465	19.9793	20.282	20.4295	TRUE
P38430	YMR262W	17.3933	16.6055	16.6532	17.1865	17.3576	18.5859	17.0302	16.3835	19.306	15.0326	18.3902	18.8581	15.0631	17.5023	19.1361	14.8607	17.9443	19.6486	TRUE
P38431	TIF5	24.3995	24.1616	24.4839	24.5706	24.5246	24.5439	24.4677	24.5013	24.4439	24.448	24.2702	24.4547	24.4641	24.6706	25.0195	24.4857	24.2669	24.8659	FALSE
P38439	LEO1	20.1991	19.6705	20.056	20.0281	19.7681	19.9622	19.7728	20.1205	20.5778	21.0953	21.6347	21.7933	20.9966	20.8633	20.0941	20.9989	21.0642	20.4879	FALSE
P38523	MGE1	21.8061	22.2014	22.2475	21.8585	22.2503	22.0269	22.3145	21.5445	21.8027	22.2203	22.1898	22.5286	22.3538	22.2818	22.4844	22.3654	21.9206	21.7394	FALSE
P38555	YPT31	23.2266	23.488	23.6038	23.2727	23.3892	23.2973	23.3634	23.0113	22.8642	22.9805	22.6417	22.8204	23.1987	22.4365	22.5395	23.076	22.5618	22.9136	FALSE
P38590	MSG5	17.3189	17.7661	16.9871	17.4541	17.5473	18.0752	19.6466	16.789	19.5929	18.8613	18.2176	19.3816	18.2138	17.7232	18.9972	18.1619	17.7041	19.6842	TRUE
P38604	ERG7	21.0347	21.0087	21.0375	20.5401	20.9179	20.4132	20.3342	20.7911	20.5418	20.0575	20.2336	20.5005	19.5774	17.9356	19.1118	19.6018	20.0058	22.183	TRUE
P38615	RIM11	24.0533	23.1631	24.3026	23.9964	23.1727	23.8823	23.5439	23.7929	20.0465	24.3141	23.215	23.7806	24.1056	23.0952	18.8571	24.0277	22.7592	18.848	TRUE
P38616	YGP1	23.2401	22.7128	23.4378	23.1353	22.9196	23.1307	22.9435	23.2498	22.3564	20.621	20.5727	20.4693	18.7174	20.3027	20.9074	19.4994	19.5997	18.5675	TRUE
P38620	PRS2	21.8385	21.9476	22.0406	21.8046	21.8981	21.5472	21.821	21.4804	19.6133	22.5041	21.5727	20.9562	22.3312	21.9879	21.787	22.4949	22.0987	21.555	TRUE
P38623	RCK2	22.0222	22.1052	22.1818	21.8119	21.9695	21.827	22.1317	21.9983	19.056	22.711	22.7556	22.3712	22.6602	22.4944	22.0442	22.6116	22.5276	22.4502	TRUE
P38624	PRE3	22.1251	22.3399	22.3532	22.5792	22.5628	22.7371	22.7963	22.5036	22.6891	22.4971	23.58	24.193	22.7707	23.5057	24.2133	22.8792	23.5708	24.3948	FALSE
P38625	GUA1	25.23	25.3373	25.1463	25.35	25.3922	25.4875	25.4078	25.4334	25.7358	24.9601	25.0903	25.7238	25.0567	24.6656	25.6982	25.1888	24.9983	26.3929	FALSE
P38626	CBR1	23.1852	23.3505	23.2766	23.6543	23.145	23.6245	23.1569	23.5799	23.8354	24.0187	23.2398	23.4346	24.113	23.0135	23.9094	24.1492	23.1339	23.775	FALSE
P38627	URA8	21.5032	21.1541	21.6328	21.6583	21.6796	21.6979	21.7603	21.6853	18.5054	22.2926	21.6487	21.521	22.4314	21.8633	21.2531	22.5988	22.0737	21.796	TRUE
P38628	PCM1	21.7313	21.3918	21.5042	21.9607	21.8161	21.9819	21.8522	22.0242	21.5344	21.7372	21.4347	22.082	21.1764	20.898	21.0001	21.3927	21.271	22.2145	FALSE
P38629	RFC3	21.5776	21.5046	21.4679	21.44	21.4449	21.4276	21.5524	21.3583	21.0345	20.8372	20.5332	21.2104	21.0467	20.8276	21.43	21.1752	20.7533	21.3932	FALSE
P38630	RFC1	21.2642	21.3816	21.3631	21.3424	21.5246	21.3888	21.5311	21.531	20.9887	21.437	20.8145	19.0988	21.4664	21.3637	20.0941	21.3375	20.8226	19.3432	TRUE
P38631	FKS1	24.9375	24.754	24.9588	24.7713	24.6825	24.7254	24.6364	24.9279	24.4545	23.2317	23.2336	22.3825	23.7271	23.7818	23.3662	23.7391	23.7093	24.042	FALSE
P38632	MMS21	18.2115	16.9551	19.0209	16.4038	17.6991	17.4589	17.4432	17.1446	20.7109	18.3956	18.6162	18.129	18.353	18.5138	18.993	18.611	18.9886	18.3993	TRUE
P38634	SIC1	18.1107	17.6842	17.7576	16.375	18.4554	17.0225	17.3271	16.6606	20.796	21.6885	19.7602	19.336	21.831	19.8276	19.2332	21.5154	19.91	19.1441	TRUE
P38635	HIS2	20.5343	20.5418	20.2177	20.3525	20.3654	20.0888	20.0049	20.0338	19.7045	21.2089	21.4077	23.1818	21.7613	21.5057	22.9448	21.936	21.7612	23.9093	TRUE
P38636	ATX1	20.6924	18.3253	20.0922	20.8479	19.78	20.5516	20.1569	20.258	21.5344	21.1857	22.558	23.3225	20.6358	22.0449	23.1167	20.7602	22.4997	23.519	TRUE
P38637	STS1	17.3405	19.3841	16.8913	16.6889	18.3198	18.3646	18.593	17.256	19.6945	19.0237	19.6548	19.2063	19.0894	20.0907	18.8473	19.3498	19.8103	18.7415	TRUE
P38682	GLO3	22.28	22.2806	22.3205	22.4376	22.4517	22.2921	22.4744	22.2716	22.8159	23.6678	23.1232	23.0786	23.5536	22.7403	22.7385	23.4857	22.6826	22.3466	FALSE
P38687	SRP68	22.1824	21.9785	22.1648	22.1798	21.9663	22.1277	21.8994	22.247	20.9293	20.3972	20.6487	20.5904	20.8975	21.3932	21.3024	20.8562	21.4125	21.4648	FALSE
P38688	SRP72	22.4919	21.9511	22.6348	22.7769	22.6738	22.762	22.6814	22.8575	21.8093	20.3972	21.2275	20.7975	20.471	21.3079	21.0729	20.4741	21.4125	20.9944	FALSE
P38689	PRS3	23.4175	23.97	23.5721	23.2727	23.3654	23.4108	23.3268	23.3429	23.1689	23.0463	22.4401	22.3049	23.0406	22.483	22.5974	23.0699	22.7631	22.7609	FALSE
P38691	KSP1	19.6597	20.2245	19.8056	19.9508	20.3845	19.9622	20.0771	19.9415	19.7604	20.8072	21.1381	19.9715	20.8768	20.9387	19.8617	20.7979	20.7295	19.9905	TRUE
P38692	KIC1	18.7347	18.9338	19.0528	18.5188	18.7166	18.7394	18.5834	19.0813	19.8325	20.0953	19.17	18.1762	20.2532	19.7517	18.1101	20.0806	19.8055	18.912	TRUE
P38694	MSC7	22.1824	22.4542	22.1789	22.1512	22.01	22.2921	21.9894	22.3608	21.3832	21.49	20.9024	21.0079	21.644	21.6756	21.3618	21.7137	21.697	22.3993	FALSE
P38697	IMD2	21.0896	21.061	21.11	21.468	21.9758	21.2762	21.9579	21.0591	19.9103	22.9291	22.9724	22.033	22.6822	22.1496	20.665	22.9276	22.1294	20.8325	TRUE
P38698	PPX1	21.6806	21.022	21.9645	21.6338	21.4764	21.516	21.5139	21.4757	21.1843	21.2597	20.4294	20.4373	21.2585	21.0293	20.4076	21.5333	21.1742	20.533	FALSE
P38699	STB5	17.7053	17.537	17.6007	17.7892	17.2806	17.7412	17.2341	17.5814	19.6222	17.7394	19.6399	19.4737	17.9829	17.5225	19.5481	17.6882	18.2191	19.4671	TRUE
P38700	APM2	17.2177	17.1364	18.1247	17.5047	17.7212	17.3542	17.3651	17.3367	19.9509	16.6515	17.245	18.1884	17.267	17.7432	19.0711	16.877	18.9126	18.7541	TRUE
P38701	RPS20	28.0685	28.9106	28.5072	28.184	28.9703	28.4115	28.8035	28.0072	28.7552	27.6091	27.6218	28.2391	27.5137	27.6414	28.6772	27.6873	27.708	27.6858	FALSE
P38703	LAG1	21.4896	20.9476	21.2232	21.0529	20.729	20.779	20.9159	21.1736	20.2564	20.586	20.1962	20.0105	20.1306	20.2391	20.5974	20.5643	20.3251	18.2676	TRUE
P38704	STP2	18.086	18.5942	19.0758	17.5317	18.2283	16.9692	18.0874	17.6955	20.1856	20.8446	20.294	19.2024	20.7911	20.6916	19.1996	20.6574	20.7922	19.1667	TRUE
P38705	DIA4	19.2059	19.3439	19.2392	18.0713	18.6021	17.9855	18.5161	17.5228	19.4966	19.183	19.2891	18.2522	19.5905	20.3637	18.4628	19.5167	20.3772	18.8968	TRUE
P38707	DED81	25.6459	25.5606	25.4021	25.4023	25.5326	25.4961	25.5252	25.5271	25.6232	24.8166	25.0071	25.3936	24.5039	24.7103	25.2174	24.5311	24.9302	25.7514	FALSE
P38708	YHR020W	25.0647	24.8865	24.8659	25.0004	24.9014	25.0356	24.8827	25.1429	25.0003	24.7292	24.9188	25.2439	24.5317	24.2539	24.5433	24.7097	24.5368	24.9669	FALSE
P38710	INM1	20.9316	20.8838	20.8598	20.7825	20.5029	20.7332	20.5182	20.7759	20.281	21.4419	20.4613	21.1059	21.1764	20.6514	21.1423	21.3065	20.8958	21.5927	TRUE
P38712	RRP3	22.1309	22.2723	22.3997	22.0591	22.3289	22.2108	22.503	22.2607	22.5737	22.3168	21.2881	17.7166	22.6521	22.415	21.665	22.4577	22.0353	21.5049	TRUE
P38713	OSH3	19.6735	19.1216	19.5238	19.7456	19.7105	19.6768	19.807	19.7473	20.5339	18.2681	18.0359	18.7941	18.3854	18.7749	19.0308	18.2504	18.5549	19.585	TRUE
P38715	GRE3	23.1353	23.2696	23.2634	22.9257	22.9899	22.8962	23.0945	22.7293	23.3699	22.6803	22.5531	23.3936	22.5815	22.2472	23.0533	22.5311	22.4422	23.6269	FALSE
P38716	YHR112C	23.8024	23.2696	23.4378	23.6844	23.145	23.2973	23.3145	23.4781	21.5144	23.1973	22.2999	23.1624	22.9545	22.1668	22.3705	23.0229	22.3304	22.9741	TRUE
P38719	DBP8	21.0533	20.9614	21.0802	21.0091	21.2812	21.0888	21.0945	21.1966	20.0133	21.2707	20.294	20.2167	21.3858	21.138	21.0515	21.2314	20.523	20.8504	TRUE
P38720	GND1	27.4716	27.2486	27.4754	27.294	27.2151	27.2557	27.1093	27.1973	27.3508	27.6625	27.6437	28.2535	27.3671	27.0565	27.7309	27.4192	27.4664	28.2419	FALSE
P38723	COS8	19.1581	19.7922	19.9012	20.3221	19.9048	20.1713	16.8667	17.0347	20.1043	20.226	21.0568	19.4869	20.1764	21.2062	18.2445	20.1048	20.8226	19.0318	TRUE
P38732	EFM1	22.0347	21.0481	21.8563	21.8192	22.0966	21.8234	21.7999	21.8611	20.8159	20.4947	20.4925	20.879	20.6762	20.2282	20.3024	20.7057	20.476	20.9944	FALSE
P38734	MUP3	18.3963	17.8696	17.1488	17.4698	18.8619	17.3006	18.0013	17.2014	20.2222	18.0217	18.5752	19.0271	18.531	17.9772	19.0292	18.7684	17.6677	19.0192	TRUE
P38736	GOS1	20.5431	20.1779	20.5132	20.8691	20.8439	20.8014	21.0829	20.6399	19.312	18.5203	20.1577	21.4745	19.9178	20.2923	20.4951	19.8085	20.6555	19.1711	FALSE
P38737	ECM29	21.8024	21.8765	21.7807	21.7862	21.7804	21.7486	21.6581	21.8135	20.7488	19.3422	20.0357	19.2183	19.8768	20.5932	19.643	19.9259	20.523	20.533	TRUE
P38738	OCA5	19.1535	19.9614	18.8001	19.1104	19.464	19.1848	18.872	18.639	20.2036	18.903	18.1472	18.9595	18.4786	17.9928	18.781	18.7851	18.3143	20.6662	TRUE
P38739	WSC4	18.8485	17.2935	17.7212	18.4451	16.9948	18.4164	17.8765	17.4487	20.5293	16.9507	17.5059	18.7352	16.6046	18.6896	19.1427	16.7837	17.6362	19.1555	TRUE
P38741	RIM4	19.0469	18.8577	17.7923	17.3312	17.0456	17.965	18.2661	19.299	20.8788	21.9922	20.5332	20.7549	22.2125	21.4738	21.7114	22.2203	21.2875	21.2521	TRUE
P38742	NPR3	18.4475	18.7373	18.8624	17.976	18.6302	18.3173	18.5161	18.3251	19.616	19.1601	17.8969	18.8466	19.0422	18.6769	19.3628	18.8609	18.6352	18.6296	TRUE
P38744	YHL018W	18.5394	17.5992	17.6312	18.8281	17.7894	18.6987	17.825	18.236	19.9922	17.9179	19.4436	19.55	18.1095	18.9414	20.5875	18.3944	19.3996	19.2386	TRUE
P38746	YLF2	17.9309	18.5584	18.0452	17.6076	18.6172	17.5036	18.3673	17.0626	20.4968	17.511	18.4226	18.2433	17.7218	16.6714	18.8246	17.1737	17.2205	19.4926	TRUE
P38747	OTU2	19.5187	19.1868	19.219	19.476	19.3091	18.9534	18.6883	19.084	19.4284	22.4661	23.2747	21.6841	21.7039	22.4715	21.4132	21.7904	22.8094	21.305	TRUE
P38748	ETP1	17.0221	18.7688	17.5522	17.4122	17.3854	17.0208	17.002	17.162	20.0785	17.7417	17.8647	17.9833	17.7497	17.7663	19.6502	17.6259	18.332	18.3793	TRUE
P38749	YAP3	18.136	17.6317	17.9491	18.15	17.993	17.3765	18.5127	17.6652	20.1871	21.0382	20.712	21.6049	20.6842	20.2818	21.5573	20.7057	20.7845	22.2952	TRUE
P38750	YHL008C	17.4585	18.1311	16.7912	17.6964	18.1886	18.14	15.2149	18.0287	19.6333	16.9138	18.5065	19.8538	17.0786	17.0365	18.3788	16.9368	16.4118	19.3543	TRUE
P38753	HSE1	20.5255	19.853	20.4587	20.3822	20.5029	20.5339	20.5439	20.4615	19.9192	22.4541	22.3717	21.5758	22.2532	22.5281	20.9233	22.3754	22.7513	21.042	TRUE
P38754	RPL14B	22.7933	22.6545	22.5132	23.8795	23.7623	23.6657	23.4677	23.4663	23.4502	22.6446	22.7426	22.1882	21.9178	21.78	22.3085	21.9661	20.7214	20.0522	FALSE
P38755	OSH7	22.4737	22.747	22.6059	22.6172	22.8055	22.6657	22.9579	22.5128	22.2537	22.7861	22.6716	23.0992	22.8346	22.6595	22.9154	22.9661	22.9118	22.574	FALSE
P38756	TCD1	20.3566	20.1897	20.4213	20.5489	20.3654	20.3739	20.5692	20.3221	20.5491	19.7618	19.7057	19.3163	19.9577	19.8087	19.8146	20.1287	19.9925	20.3179	FALSE
P38758	TDA3	20.8772	20.6395	20.8315	20.6824	20.8848	20.6778	21.0172	20.8647	20.583	22.2089	21.712	21.879	22.1189	21.3386	21.0149	21.9826	21.5685	21.0956	TRUE
P38759	VPS29	21.6646	22.0513	22.1011	21.9964	22.5396	22.1395	22.6364	21.9483	22.0061	21.8776	21.5873	21.5108	22.4076	22.0603	21.4897	21.8809	21.9621	20.92	FALSE
P38764	RPN1	23.369	23.3893	23.2766	23.5157	23.401	23.5604	23.3634	23.6751	23.5163	23.3537	23.3434	22.7721	23.3312	23.4246	22.5187	23.4741	23.5482	22.8943	FALSE
P38765	YHI9	21.3517	21.528	21.426	21.4633	21.4495	21.5114	21.4292	21.2192	20.4964	22.2117	20.9853	21.4102	21.8274	21.2765	21.356	21.8914	21.3037	21.3932	TRUE
P38766	RRM3	17.5824	18.2435	17.8216	18.3241	17.8717	16.9562	17.7532	18.4936	20.2451	17.1264	18.107	18.4842	16.8843	18.2765	18.9334	16.9263	18.148	19.221	TRUE
P38768	PIH1	19.0658	18.9366	18.7994	18.9274	18.5163	18.9999	19.2691	19.0496	18.8357	19.9652	18.4593	19.0417	19.9043	19.7773	19.588	19.76	19.7698	19.9083	FALSE
P38770	BRL1	18.9778	19.178	19.1434	18.826	18.9937	18.868	18.655	19.0754	19.1081	20.2707	18.7039	18.4693	20.0344	19.5419	18.3801	19.8984	19.5094	18.9983	TRUE
P38771	RRF1	18.2351	18.3643	18.1688	18.4814	18.5705	18.7731	18.601	18.5272	21.0576	18.4431	19.2545	18.3941	19.0054	20.3835	18.7304	18.8578	20.1801	18.8665	TRUE
P38772	BCD1	18.3226	18.2267	18.6193	18.67	18.1838	18.6294	18.5758	18.9472	20.4013	19.2542	18.4503	18.406	19.1073	18.6446	19.0057	19.263	18.5688	19.9326	TRUE
P38773	DOG2	22.1222	22.3025	22.2871	21.8046	22.0525	21.884	21.7157	21.5535	19.7671	22.7706	22.2056	22.3991	22.8855	23.3131	23.672	22.7429	23.2034	23.7152	TRUE
P38775	YHR045W	21.2046	21.6566	20.4307	20.6824	21.2027	20.9287	20.8894	20.8575	21.3199	17.5683	18.0355	17.8085	18.1242	18.4855	18.4747	18.3427	17.2842	18.5715	TRUE
P38777	FSH1	23.1852	23.1237	22.8893	22.8444	22.9081	23.1024	22.8844	22.9601	22.9018	23.4661	23.7513	23.588	23.1422	23.1639	23.1321	23.0852	23.137	22.5604	FALSE
P38778	SMF2	20.2748	19.524	20.056	19.883	19.809	19.3008	19.929	19.7012	20.8262	20.1915	20.0637	17.7258	20.5858	20.3932	20.1535	20.7057	20.108	18.8574	TRUE
P38779	CIC1	22.0222	21.8765	21.891	22.2727	21.9536	22.3285	22.2247	22.4687	22.2872	21.9412	22.2459	21.8388	21.9313	22.5012	22.1824	22.1018	22.395	21.9618	FALSE
P38781	RSC30	20.3862	20.2014	20.5742	20.2806	20.6042	20.442	20.835	20.4897	19.7983	19.9922	19.3243	19.2238	19.9708	19.4707	18.5802	20.3375	19.1691	18.094	TRUE
P38782	MED6	19.6385	17.6705	18.7347	19.3379	18.6722	19.6332	18.0139	19.0612	19.2003	21.3717	19.3513	19.5449	21.0833	19.5091	18.7449	21.3221	19.5977	18.8263	TRUE
P38784	VMA22	19.6157	20.324	20.6328	20.0774	20.1024	20.2275	20.2741	19.8575	19.8956	21.2146	21.4822	19.8158	21.4338	21.2172	19.4321	21.1809	21.3924	19.1012	TRUE
P38785	GIC1	17.935	18.3043	17.3746	17.0283	17.2223	17.7708	18.152	17.7991	19.6837	20.3353	20.0215	19.4449	20.4243	20.004	20.0941	20.4171	19.9655	18.6211	TRUE
P38786	RPP1	19.7661	20.1541	20.2067	20.1713	20.7215	20.0767	20.8693	19.7111	20.0551	18.8549	18.6156	18.6931	19.2574	18.8558	18.9825	18.7482	18.6134	18.6916	TRUE
P38787	PAN5	22.1654	22.5441	22.2501	22.3041	22.3702	22.0206	22.436	22.5174	23.2848	22.0447	22.0215	21.5561	22.0803	21.8058	21.3085	21.9088	22.3669	21.7298	FALSE
P38788	SSZ1	25.7227	25.9827	25.8484	25.776	25.7439	25.8243	25.6949	25.7328	25.7445	24.2872	24.9981	25.7128	24.0061	24.5001	25.43	24.2203	24.5253	25.4175	FALSE
P38789	SSF1	21.7542	20.9267	21.3779	21.6543	20.7804	21.5604	20.727	21.7333	22.1534	20.5772	20.9024	20.3825	20.9178	21.1145	20.3618	20.8914	21.1264	20.9284	FALSE
P38790	HTD2	17.9797	18.0873	17.8562	18.1338	17.9088	17.9265	18.4584	17.9881	19.9822	18.8345	18.1537	18.2277	17.9996	17.095	18.279	18.0357	17.8644	19.4626	TRUE
P38791	DYS1	24.106	23.6025	23.8961	24.1118	24.0207	24.2094	24.2509	24.2429	23.8863	25.5788	24.2244	24.5758	25.2862	24.22	24.1971	25.3078	24.3144	24.6967	FALSE
P38792	RRP4	21.6238	21.2806	21.2818	21.5135	21.4404	21.5906	21.6423	21.3684	19.4175	21.9516	21.2581	20.7975	21.3159	21.5325	21.1691	21.4316	21.1203	20.9782	TRUE
P38793	TRM5	21.154	20.4071	21.0375	21.3119	21.2659	21.2164	21.406	21.3634	20.2763	21.6761	21.8227	21.8751	21.5687	22.0198	22.5056	21.6409	21.938	22.4084	TRUE
P38795	QNS1	22.3517	22.0895	22.2095	22.0249	21.8981	22.052	21.6659	22.1736	21.5344	22.123	21.6159	21.8909	21.648	21.1204	20.7999	21.6656	21.476	22.0728	FALSE
P38797	PTC7	20.9383	21.172	20.8172	20.9173	21.0614	21.0644	21.0771	20.995	21.2044	21.2317	21.1381	22.185	21.4756	21.635	22.4132	21.4553	21.5908	21.8144	FALSE
P38798	NMD2	19.414	19.3562	19.8315	19.8239	19.9048	19.6592	19.821	19.7996	20.7971	18.7778	18.4185	18.5466	19.0922	19.6742	18.367	18.9681	19.6112	19.2299	TRUE
P38800	LAM4	18.0624	18.3831	17.4151	16.7486	17.6295	16.9434	16.7523	16.9209	19.7904	16.1699	18.1518	19.0939	16.6659	16.0138	19.6243	16.2664	18.4705	19.8123	TRUE
P38801	LRP1	20.1425	19.8068	19.9415	20.0028	19.9568	20.1365	20.1898	20.0465	20.2352	21.5411	21.2702	20.1127	21.1189	21.7762	20.08	21.3477	21.8486	20.0124	TRUE
P38803	IPI1	19.7945	19.3683	20.0437	19.0824	17.8945	19.0713	17.9765	19.5125	20.3845	17.498	18.1978	18.5558	18.7216	18.4723	18.2711	18.203	18.4055	18.7257	TRUE
P38804	RTC3	20.5861	20.8471	20.3332	21.0406	20.7365	21.1827	20.4744	20.7055	21.2044	17.6489	20.513	19.3731	16.9372	21.5932	19.6133	17.5116	21.6428	18.5038	TRUE
P38805	RPF1	21.7579	21.9161	21.8208	21.392	21.7586	21.556	21.7603	21.6188	19.6629	20.4565	20.7811	19.8369	20.4983	21.4459	21.0442	20.5108	21.2432	19.3404	TRUE
P38806	YNG2	16.8677	18.2788	18.1524	18.5053	18.7391	18.7858	17.6729	18.1785	19.9046	19.4471	20.1706	18.8814	19.741	21.3233	19.7338	19.9394	21.0642	19.0428	TRUE
P38809	YHR097C	20.7766	21.2014	20.6652	19.855	20.1478	19.7576	20.6814	20.2904	20.0021	22.6189	23.5678	21.7975	22.4338	23.7911	23.4438	21.8949	23.3797	21.1326	TRUE
P38810	SFB3	21.4851	21.739	21.8493	21.8899	21.9245	21.9014	22.0414	22.0591	20.7482	22.6232	22.0143	22.8162	22.7424	22.0008	22.115	22.6918	22.2404	23.5468	TRUE
P38811	TRA1	21.0159	21.1661	21.2122	21.1656	21.1081	20.9754	21.0172	21.2689	20.7286	19.6229	20.3058	18.5889	19.3462	20.3131	20.0406	19.2585	20.3037	20.292	TRUE
P38814	SBE22	19.3554	19.4965	19.2782	18.9752	19.2027	18.1194	18.9112	19.2068	19.691	20.8372	19.1071	19.2949	20.9837	19.8202	19.3149	20.7448	19.938	19.9927	TRUE
P38816	TRR2	19.4565	18.1402	19.4875	19.7406	19.9821	19.6908	20.0887	19.5165	21.0702	20.437	19.9857	17.9407	20.2953	19.898	18.6129	20.5108	19.6922	19.0004	TRUE
P38817	GGA2	22.584	22.6069	22.5613	22.6358	22.7026	22.5691	22.6698	22.6166	23.0061	23.7292	23.4534	23.5005	23.3563	23.0922	23.6484	23.5199	23.2177	23.2655	FALSE
P38820	UBA4	21.0594	20.5601	21.2067	20.8968	20.6364	20.9287	20.5354	20.6483	19.0733	21.6467	21.7513	22.2841	21.5942	21.7574	22.8422	21.4123	21.7011	22.3115	TRUE
P38821	APE4	21.9809	21.6395	21.5656	21.9139	21.472	21.8014	21.5733	21.832	20.3755	21.3871	21.3967	21.5561	21.8733	21.195	21.6508	21.8418	21.4025	21.5927	TRUE
P38822	BZZ1	20.0222	20.6481	20.0062	19.3104	20.0435	19.777	19.9925	19.9141	20.8746	21.6296	22.8551	23.7155	20.9837	21.2336	22.5239	20.9989	22.0058	21.9782	TRUE
P38823	DMA1	18.5692	19.0853	18.7098	18.2231	18.4865	18.4868	18.3494	18.4925	19.1839	19.8812	19.372	18.9823	19.3673	18.9653	18.4347	19.4394	18.7556	19.0007	TRUE
P38824	COX23	17.44	17.7453	18.6582	17.6276	19.0088	17.9957	17.521	17.3549	19.2227	19.264	20.5231	19.7323	17.0755	18.2502	19.8099	17.3038	19.0374	18.8835	TRUE
P38825	TOM71	20.8421	20.8094	20.9677	20.9964	21.2761	21.0014	21.0474	20.9618	20.7349	20.9308	20.5332	20.1526	21.3463	21.1086	20.5161	21.1809	20.9723	20.2788	FALSE
P38826	ORC6	19.0964	19.1679	18.8281	18.6727	18.7761	18.8894	19.0155	18.6745	20.4036	20.3248	19.3515	17.9312	19.8768	19.3697	19.9916	19.8118	19.1866	19.543	TRUE
P38827	SET1	18.3797	18.0452	18.3635	18.0818	18.5093	18.0706	18.1024	18.2235	20.9853	18.6956	18.138	18.3059	18.2582	19.0055	20.189	17.7903	16.98	19.6276	TRUE
P38828	LSM12	20.8134	19.7575	20.7432	20.7061	20.1366	20.7018	20.2535	20.5887	20.0202	18.6208	20.0056	20.4373	19.5021	21.1026	21.6219	19.0384	20.7999	20.8943	FALSE
P38829	YHR122W	20.0222	20.4271	20.0922	20.0406	19.8231	20.1482	20.0414	19.7953	20.0423	20.3871	19.9137	18.7574	19.7293	19.5204	18.9349	19.7275	19.4814	19.3256	TRUE
P38833	YHR127W	20.4056	20.2472	20.5221	20.6004	20.714	20.6452	20.98	20.4328	20.2836	20.5319	20.2336	20.1914	21.0529	21.0167	20.9312	20.573	20.2263	19.8355	TRUE
P38836	ECM14	22.7042	23.213	22.8581	22.9721	23.0908	22.8927	22.8228	22.5952	22.8547	22.5727	22.7769	23.588	22.5295	21.7152	22.2687	22.54	22.4422	21.3993	FALSE
P38837	NSG1	21.9316	22.2888	21.9677	21.5533	21.7064	21.582	21.6384	21.6059	20.5667	20.3248	20.0019	19.4265	20.3463	20.6836	20.7474	20.3976	20.523	21.0263	TRUE
P38840	ARO9	23.7178	23.5578	23.7047	23.8354	23.8248	23.8288	23.9159	23.9868	23.7436	24.0749	22.879	23.2277	23.882	22.9236	22.8752	24.0197	23.1904	23.5604	FALSE
P38841	YHR138C	17.4571	19.657	19.3967	18.6711	18.6912	19.6727	19.6029	19.2193	19.8781	20.9377	18.4492	19.8984	20.1537	20.932	18.9018	20.6818	20.7295	18.5732	TRUE
P38844	DSE2	17.9274	17.9341	17.7674	17.8236	18.097	17.393	17.4049	16.9432	19.6564	18.3922	20.4925	18.068	17.9609	18.7452	18.6913	17.6216	18.5909	19.1617	TRUE
P38845	CRP1	23.5967	23.2556	23.5396	23.3625	23.145	23.1884	23.1707	23.4304	22.8159	22.2899	22.9369	23.0169	22.2289	23.1639	23.5109	21.573	22.8056	22.8965	FALSE
P38850	RTT107	19.4001	19.0936	19.037	19.855	19.5951	19.8522	19.7529	20.0591	20.9657	19.5666	18.6043	17.1957	19.9577	19.5473	18.656	19.9394	19.3915	19.1784	TRUE
P38853	KEL1	22.3137	21.7629	22.1535	22.0028	22.0253	21.8487	21.9611	22.1707	22.4268	23.5134	23.5181	23.299	23.0772	23.1922	21.9506	23.034	23.2738	22.211	FALSE
P38854	TDA11	17.4132	18.1237	17.3405	16.9749	18.0111	17.5382	17.7868	18.2669	19.8534	19.4998	17.909	18.3228	19.424	18.5293	18.5051	19.5272	18.5079	18.7234	TRUE
P38856	YAP1801	20.0956	19.2743	20.2501	20.1251	19.3736	20.2053	19.5611	20.4034	20.2988	20.2373	18.258	17.9036	20.4052	19.5039	18.5834	20.5643	19.6935	19.4664	TRUE
P38858	SOL3	23.306	22.9214	23.3779	23.191	23.0703	23.2164	23.2378	23.1429	23.0485	22.7491	21.843	22.7066	22.3736	21.6184	22.7045	22.5289	21.9925	23.1634	FALSE
P38859	DNA2	18.0682	18.0843	18.4958	18.0499	18.3361	17.4553	18.6461	17.9801	20.4966	17.7086	18.2283	18.8286	17.6531	17.5302	18.868	17.9771	17.9988	18.8346	TRUE
P38860	MTG2	18.2366	17.582	18.7163	18.6186	19.2607	18.3593	19.2159	18.0999	19.3091	17.9235	19.2207	18.1386	18.5554	18.1224	19.076	17.5736	18.8885	18.6615	TRUE
P38861	NMD3	22.8737	22.7922	23.056	23.0123	23.1864	23.0705	23.2766	23.1794	22.2919	22.3896	21.5873	21.6566	22.4361	22.2309	22.2405	22.2231	22.2263	22.519	FALSE
P38862	ATG7	18.2729	17.9748	18.6348	18.5975	18.9343	18.1884	18.8372	18.5543	19.828	17.829	19.0553	19.353	17.9212	17.6048	18.5014	18.4077	17.6938	19.6913	TRUE
P38863	SPC97	18.0973	17.997	18.303	18.2241	18.3259	18.2458	18.5234	18.526	19.1466	17.9839	18.0853	19.3273	18.0126	18.1384	18.4698	17.9877	18.2623	19.4093	TRUE
P38866	FMO1	19.3752	20.2696	19.8111	20.3424	19.5364	19.438	20.5354	19.0261	19.6531	21.1915	19.244	19.051	21.2371	20.1263	18.9291	21.0181	20.045	18.2519	TRUE
P38867	YHR177W	18.0271	17.8498	17.2244	17.9325	18.0946	16.7249	17.7514	17.4272	20.2064	15.4537	18.3061	18.6825	16.1385	15.5752	18.6861	16.2066	14.8316	19.2163	TRUE
P38869	SVP26	21.603	22.2187	22.059	21.6046	21.2399	21.4608	21.3391	21.3985	20.6204	19.6985	17.0611	18.4888	20.2638	19.7134	18.895	20.2092	19.8627	19.7499	TRUE
P38870	YHR182W	18.7336	19.1249	18.7298	18.4108	18.7246	18.4119	17.7745	18.666	20.5118	17.7671	17.7773	17.9624	17.7541	17.8517	18.5086	17.7999	17.8764	19.1671	TRUE
P38873	KOG1	19.5025	19.3192	19.2904	19.2904	19.4815	19.1076	19.5446	19.3818	20.3026	19.4915	18.8205	18.7309	19.5252	19.2595	18.4057	19.6457	19.5647	19.4373	TRUE
P38875	GPI16	22.3616	22.2302	22.4425	22.2911	22.6001	22.2628	22.307	22.371	21.6492	20.6123	20.3967	20.6286	20.7078	20.1026	18.2556	20.8273	20.282	18.5479	TRUE
P38877	CTF8	19.4493	18.9455	19.0915	19.8075	19.2848	19.8665	19.7928	19.6128	19.7872	22.0121	20.4077	19.9968	21.8837	21.3736	20.0125	21.9528	20.9791	19.9846	TRUE
P38878	LNP1	18.4288	17.3395	17.9266	18.4782	17.2615	18.4047	17.6355	18.7536	20.4739	17.0416	18.5129	18.5692	18.0074	18.4704	19.5061	18.0295	18.5006	20.0113	TRUE
P38879	EGD2	25.1781	25.2451	25.2026	25.7066	25.7531	25.6427	25.6512	25.5042	25.6963	26.9146	26.6795	26.6733	27.0297	25.9631	25.6866	26.7366	26.3376	25.0371	FALSE
P38881	NVJ1	18.6148	18.5655	19.409	18.6654	18.7343	18.4081	18.2379	17.3348	19.9595	18.7428	18.4421	18.4138	17.8135	19.3122	18.3598	18.0129	18.9749	19.315	TRUE
P38882	UTP9	21.2957	21.0737	21.7125	21.1309	22.181	21.3285	22.1871	21.2304	21.0569	20.852	20.4294	21.0855	20.4983	20.5761	20.5573	20.7525	20.9171	20.533	FALSE
P38883	RIX1	21.6565	21.4712	21.6245	21.518	21.5502	21.6161	21.4699	21.6853	21.2144	18.5544	19.8016	17.7825	19.4067	20.0293	18.8653	19.2953	20.2263	20.5218	TRUE
P38884	AIM18	18.7849	18.3105	18.9787	18.8202	18.9972	19.0246	18.8104	18.6472	20.5951	18.6024	18.8367	18.3827	19.1508	18.3622	17.9593	18.5597	17.9314	18.5914	TRUE
P38885	AIM46	20.7617	19.6201	20.3828	20.6338	20.7513	20.4608	20.9863	20.499	21.3921	21.0055	20.9024	22.1194	20.9313	20.1725	21.08	20.9989	20.7052	20.7867	FALSE
P38886	RPN10	22.872	23.4271	22.5954	22.9425	22.9179	23.0797	22.8642	22.7214	22.4608	23.4419	22.5824	23.1705	23.1174	22.0103	21.6316	23.2203	22.5114	21.6086	FALSE
P38887	YHR202W	18.7655	18.3648	19.1536	18.5621	19.0321	18.7449	19.0574	18.7217	19.3432	18.662	17.646	19.7972	18.8879	18.5452	19.1598	18.6874	18.5063	19.3532	TRUE
P38889	SKN7	19.8492	20.0021	19.5928	19.7264	19.6762	19.8156	19.6715	19.8522	19.5931	21.1798	19.9712	20.0577	21.0833	20.5847	19.9459	21.0559	20.2149	18.917	TRUE
P38890	SET5	19.9316	19.6904	19.728	19.6876	19.5159	19.4487	19.4067	19.7235	19.1737	19.2884	19.2757	18.8835	19.2765	19.6662	19.2338	19.3112	19.8494	20.3081	TRUE
P38891	BAT1	25.1956	25.3072	25.0914	25.3687	25.3863	25.3832	25.3207	25.1168	25.6738	25.6334	25.8898	25.9947	25.6016	25.7225	25.9916	25.6848	25.8927	25.9746	FALSE
P38892	CRG1	18.2963	17.2002	16.4836	17.8592	18.0605	17.6378	17.4574	16.9434	19.5315	16.7423	18.0557	18.1302	17.0786	16.1517	18.222	16.3934	17.9303	18.3012	TRUE
P38902	RPB11	20.5691	20.4664	20.1506	20.5749	20.1478	20.4324	20.0771	20.4424	20.3504	21.2031	20.4822	20.2167	21.376	21.4459	21.6364	21.4741	21.4025	20.4054	FALSE
P38903	RTS1	22.0191	21.4904	22.0712	21.8585	21.5878	21.7827	21.6264	21.9449	19.6891	22.382	22.0071	21.3485	22.0219	21.78	21.985	21.9428	21.4568	21.3871	TRUE
P38904	SPP41	19.403	19.6844	19.4094	19.4374	19.7587	18.6745	19.5544	19.0832	20.6942	19.4749	18.9461	17.9974	19.3844	20.1725	18.7719	19.3009	19.9925	18.7358	TRUE
P38907	CHL4	18.5734	17.4149	17.5317	15.0157	18.6608	18.0114	17.6263	17.5641	19.4596	16.8429	18.8632	18.6079	17.0775	18.3181	18.6388	16.8851	18.2928	19.7831	TRUE
P38909	CYC2	17.4833	17.7545	17.6455	17.9464	18.3212	17.3813	17.9471	17.9871	20.6466	16.0439	18.6053	19.8538	17.092	16.4834	19.3576	16.3909	17.5487	18.7851	TRUE
P38910	HSP10	25.3316	24.482	24.7384	25.2989	25.4415	25.5244	25.3902	25.3235	25.4117	25.3698	25.8476	25.878	25.2764	26.0869	26.1154	25.2099	26.2142	24.6334	FALSE
P38911	FPR3	24.9663	25.2799	24.7807	25.0629	25.2529	24.9754	25.0967	25.1902	25.5113	25.2562	24.8196	25.2128	25.0529	24.8276	24.9822	25.1888	24.9432	25.0565	FALSE
P38912	TIF11	23.0065	22.5303	22.8633	23.0819	22.5649	22.977	22.6143	22.8896	23.2194	23.6573	23.7076	23.4074	23.2398	23.3884	23.8588	23.0973	23.2005	23.775	FALSE
P38913	FAD1	19.891	19.825	19.9677	19.6813	19.0898	19.7064	19.6754	19.3694	20.2433	18.8981	19.3818	19.0797	19.1054	18.366	19.6287	19.0859	19.0135	17.7826	TRUE
P38915	SPT8	20.154	20.0021	20.0681	20.4114	19.7046	20.1827	20.2431	20.4133	19.9585	20.4271	20.1834	20.0437	19.7143	19.7002	19.3317	19.8845	19.5004	19.3019	TRUE
P38920	MLH1	19.7924	20.2696	19.5925	18.7637	19.412	19.512	19.2754	19.2356	19.7792	17.6497	18.7365	20.1849	17.3291	17.3966	18.1284	17.4877	17.8745	18.8538	TRUE
P38922	HRB1	21.0956	21.0087	21.4633	20.9173	21.3654	21.0582	21.168	20.9071	19.7794	21.8335	22.5678	22.2073	21.696	22.3105	21.9506	21.4123	22.061	21.2985	TRUE
P38925	SMF1	17.4344	17.9246	17.8096	17.7404	17.8043	17.3949	17.889	17.6476	19.805	18.0846	18.6364	19.0128	18.804	17.8908	18.9285	18.5187	17.7704	19.3063	TRUE
P38928	AXL2	20.4151	19.7528	20.689	19.6575	20.4312	19.9489	19.821	20.258	19.7759	21.6761	22.6761	20.0992	21.7613	22.8258	18.5586	21.6326	22.6888	20.5218	TRUE
P38929	PMC1	19.9969	20.1661	20.1846	20.2487	20.1366	20.2053	20.2326	20.3532	19.9747	19.2406	18.9908	17.7161	19.4805	19.0906	18.9473	19.4706	18.9488	19.04	TRUE
P38930	CKB2	21.2695	21.476	21.2714	21.468	21.4266	21.3285	21.5009	21.0528	22.2777	21.2373	20.2821	20.6932	20.8629	20.4222	18.4579	20.8845	20.5322	20.8325	TRUE
P38931	SSN2	18.2036	18.6389	18.0168	18.3708	18.135	17.9728	18.2062	17.7574	22.3232	19.212	19.0777	18.5689	18.8889	19.3398	18.973	18.8104	19.1186	19.7703	TRUE
P38932	VPS45	20.5861	20.2916	20.1733	20.5835	20.0791	20.7939	20.4013	20.8283	20.2997	20.6885	19.1061	18.2074	20.9313	20.4692	18.3678	21.0559	20.1565	19.78	TRUE
P38934	BFR1	24.6228	24.4939	24.5451	24.5379	24.5407	24.4348	24.4508	24.4424	24.3451	24.067	24.4199	24.8327	24.0061	24.1781	24.9775	24.1048	24.0271	24.3163	FALSE
P38954	IPT1	16.5758	18.0374	16.4152	15.5719	18.3723	18.5762	17.74	16.4921	20.0798	17.1104	18.0398	19.6045	17.3496	16.3591	19.0374	17.1229	16.1889	19.6499	TRUE
P38956	SNF11	17.8743	18.111	18.7507	17.5496	17.5309	17.6434	16.6224	17.531	20.4913	16.0095	18.5848	18.5839	16.36	17.4446	18.7923	16.2528	18.274	19.1153	TRUE
P38959	VPS41	19.8772	19.9196	20.2501	19.6656	19.0455	19.2725	19.3809	19.5017	19.8638	19.346	19.4462	18.5969	19.5468	19.898	18.1501	19.6068	19.9519	18.7875	TRUE
P38961	RRP8	20.9646	20.6135	20.8598	20.7372	20.4853	20.8161	20.4833	20.8135	20.721	19.8623	20.0215	19.2357	20.4802	20.8911	19.6761	20.1752	20.1565	18.4605	TRUE
P38962	TVP23	21.1015	20.8619	21.2177	21.254	21.0791	21.1009	20.9611	21.2525	19.8284	19.3686	18.4728	18.4879	19.8768	18.8374	19.7788	19.7632	19.5916	18.5246	TRUE
P38966	YDR089W	20.2853	20.4566	20.4021	20.2379	20.0908	20.1248	20.222	20.2023	20.5416	19.5886	19.212	20.9022	19.7127	18.9788	18.9119	19.759	19.3548	18.2982	TRUE
P38968	SEC31	23.8737	23.8729	23.762	23.8708	24.0658	23.8735	24.0785	23.9193	24.4333	24.6361	25.2321	24.878	24.6832	24.9023	24.0958	24.7678	25.1445	24.4175	FALSE
P38970	HAL5	20.2211	20.4071	20.1846	20.1938	20.2964	20.2053	20.222	20.5082	19.7487	21.1739	21.3233	20.847	21.113	21.1204	21.0075	21.1522	21.2376	20.5874	TRUE
P38972	ADE6	29.078	28.9079	29.091	29.0553	29.1292	29.1394	29.0799	29.2194	29.1901	29.7251	30.0705	29.6981	29.3458	29.5708	28.9463	29.4268	29.7656	29.4876	FALSE
P38985	SRP14	21.7914	21.747	21.5132	21.5269	21.6001	21.6203	21.7157	21.4424	21.6566	20.8223	20.8227	21.1059	21.1422	21.635	22.4272	21.0928	20.945	20.9535	FALSE
P38986	ASP1	23.4529	23.3505	23.4141	23.2989	23.3774	23.3614	23.4452	23.33	23.5244	24.3794	23.952	24.5069	23.7462	23.5932	24.2764	23.8686	23.593	24.533	FALSE
P38988	GGC1	21.8527	22.3133	22.3357	21.7973	21.8679	22.0014	22.2326	22.1295	22.4268	19.5583	19.513	20.0294	20.6358	21.427	21.9312	20.6978	21.7729	21.9904	FALSE
P38989	SMC2	18.2085	18.3824	18.4023	18.4423	18.4923	18.5339	18.5928	18.6918	21.1989	18.1017	17.9486	19.1652	18.0014	18.3403	18.9792	18.1471	18.225	19.1563	TRUE
P38990	SAK1	18.0016	17.8121	18.6643	18.1943	18.2895	18.3752	18.0912	18.1912	20.9994	18.2818	18.1323	19.4735	18.6141	18.5628	19.1408	18.7157	18.3986	19.3557	TRUE
P38991	IPL1	17.3044	19.1157	18.4194	17.4544	17.9237	17.8545	17.6219	18.479	20.3131	17.7429	18.5954	19.5948	18.1991	18.6035	18.6161	17.3451	18.6584	18.4617	TRUE
P38992	SUR2	18.3164	18.5365	18.9425	18.2009	18.0913	18.1883	18.2146	17.8429	20.0307	17.7207	17.8514	17.3644	17.7991	17.7231	19.5174	17.7088	18.2487	19.8197	TRUE
P38993	FET3	23.6885	24.069	24.0727	23.4703	23.6969	23.3104	23.6062	23.5356	23.0952	23.6145	22.3939	22.1059	23.4641	22.8997	20.9154	23.2748	22.9171	21.381	FALSE
P38994	MSS4	18.1609	17.9627	18.2718	18.4897	18.342	18.5383	17.895	18.3434	19.5122	18.0213	18.531	18.9487	18.2111	18.0675	18.8429	18.0432	17.1685	18.4033	TRUE
P38995	CCC2	19.4513	19.1839	19.1629	19.0575	17.7952	18.9611	18.2612	19.0881	21.1436	19.4572	18.8411	19.2047	19.2017	18.8374	18.1688	19.3267	18.206	19.263	TRUE
P38996	NAB3	22.3239	21.8874	22.1535	22.2963	22.1617	22.2164	21.9987	22.2716	22.4524	24.1061	23.914	23.6704	23.974	23.7818	22.6388	23.9875	23.8815	22.5632	FALSE
P38998	LYS1	23.8995	23.9785	24.003	23.6644	23.6483	23.6859	23.6756	23.6016	23.824	23.4172	24.0071	24.3585	23.7271	24.0603	25.43	23.6898	24.2034	25.2837	FALSE
P38999	LYS9	23.9333	23.7589	23.8262	23.8444	23.7894	23.8469	23.7694	23.8023	23.88	23.9686	24.0161	24.612	23.7744	23.7054	24.3369	23.9628	23.9519	24.1086	FALSE
P39001	UME6	19.2014	19.1787	19.0917	19.1539	19.1422	19.0437	19.1054	19.1977	20.7321	19.7577	19.5624	19.1929	19.6833	19.5442	19.8422	19.5388	19.2159	19.3067	TRUE
P39002	FAA3	20.7081	19.8714	20.6245	20.6004	20.7948	20.6616	20.9483	20.9279	20.5452	18.4114	18.5391	20.3102	19.9708	19.3873	19.4181	19.9394	19.2222	19.0749	TRUE
P39004	HXT7	21.5604	21.3452	21.4587	21.7713	21.9852	21.884	21.6103	21.8647	22.4816	21.1077	24.6567	18.5712	21.9773	24.8411	18.7883	21.5773	25.2634	18.9804	TRUE
P39005	KRE9	19.4219	17.6819	19.2303	19.1218	17.4808	19.2239	17.7338	19.1071	19.9548	21.7372	19.8368	19.341	21.5118	19.2323	19.4437	21.4553	19.235	20.3815	TRUE
P39006	PSD1	20.8278	21.0481	20.9215	20.6983	21.1309	20.8087	21.0945	20.8357	20.6019	21.2429	20.9331	20.8711	21.0893	20.6101	20.3501	20.9661	20.6555	21.0652	FALSE
P39007	STT3	23.0986	22.3609	22.7825	22.7524	22.6483	22.7058	22.3095	23.056	21.7961	21.3972	21.7599	21.6704	21.2901	22.3001	21.9233	21.1346	22.232	22.0956	FALSE
P39008	POP2	21.3112	21.3505	21.3582	21.1713	21.17	21.1827	21.222	21.2851	20.4462	22.2174	20.9331	20.9411	22.2371	21.0355	20.3618	22.0434	21.1976	20.3561	TRUE
P39009	DUN1	19.3967	19.4911	19.6182	19.0228	19.1791	19.1167	19.4463	19.0889	19.8598	18.601	18.0487	18.6019	18.8046	18.4974	18.8981	18.8923	18.5191	18.6837	TRUE
P39010	AKR1	21.9114	21.8132	22.1158	21.6983	21.8881	21.6979	21.7999	21.7797	20.6015	21.2317	20.9407	21.0151	21.3108	21.2117	20.9622	21.5643	21.3514	21.4115	TRUE
P39011	BEM4	20.3265	20.4856	20.3332	20.2049	20.6523	20.2384	20.5354	20.3532	19.3915	19.011	18.0458	17.9577	18.8849	18.3394	18.7004	19.0715	18.6977	17.9821	TRUE
P39012	GAA1	20.2536	19.439	20.056	20.2049	19.9179	20.1827	19.9925	20.5799	19.9646	19.4767	18.2989	19.3073	19.7021	19.7454	19.5553	19.6554	19.5514	19.431	TRUE
P39013	END3	22.0806	22.2943	22.3656	21.855	22.0131	21.8665	21.9674	21.5535	22.2342	22.3484	22.0741	22.9915	22.3463	22.1234	22.4791	22.2423	22.2655	21.6755	FALSE
P39014	MET30	19.0524	19.8103	18.6996	19.2605	19.1582	19.6326	19.3319	19.0449	18.9398	21.4468	20.8309	18.0847	21.41	21.4459	19.0467	21.3426	21.1918	18.9613	TRUE
P39015	STM1	27.0967	26.7737	27.1481	26.8264	26.5618	26.8266	26.6364	26.7763	27.5239	26.0511	27.2832	26.3042	25.7837	27.0371	27.2214	25.7749	27.0909	26.3678	FALSE
P39016	MPT5	19.0035	18.3073	18.9128	19.2495	19.2745	19.0175	19.1556	19.1901	19.9542	20.3353	20.1315	20.3936	19.9043	20.2499	20.278	19.9924	20.26	21.1253	TRUE
P39073	SSN3	17.5606	17.8127	19.0843	17.7737	18.9805	17.7302	18.4508	18.4481	19.7323	18.411	18.1918	18.6764	18.6904	18.4258	19.1096	18.4936	17.1095	19.0155	TRUE
P39076	CCT2	23.3188	23.488	23.1333	23.6543	23.9977	23.7448	23.9956	23.6648	23.7573	23.8539	23.7937	23.6474	23.8559	23.7631	23.6364	24.0668	23.8815	23.413	FALSE
P39077	CCT3	24.2129	23.9785	24.1606	24.3749	24.401	24.3863	24.302	24.3873	24.3899	25.5844	24.61	24.2706	25.1313	24.2936	24.1046	25.381	24.3277	23.92	FALSE
P39078	CCT4	23.9744	24.0285	24.11	24.1698	24.0207	24.1742	24.1075	24.3429	23.9858	23.7589	23.3291	23.2585	23.6682	22.9236	23.6364	23.6696	23.26	23.4024	FALSE
P39079	CCT6	23.7275	23.6671	23.7807	23.8621	23.8508	23.8288	24.0858	24.0113	24.2513	23.7491	22.879	22.631	23.6276	22.8668	22.4924	23.6898	22.9791	22.7322	FALSE
P39081	PCF11	19.9581	19.9054	19.7403	20.1133	20.422	20.2493	20.3729	20.1794	19.8479	20.6036	19.9313	20.6096	20.5514	20.1496	19.6509	20.8053	20.2263	20.1971	TRUE
P39083	RGA1	18.1409	18.1155	17.9005	17.7541	17.6401	18.032	17.8114	17.9733	20.0801	18.907	19.005	17.7035	18.1602	18.3137	19.6334	18.1112	18.3931	18.9523	TRUE
P39101	CAJ1	22.2748	22.3969	22.162	22.2963	22.4404	22.4083	22.4497	22.3169	19.4303	24.4541	24.0161	23.5511	24.2797	23.635	22.9312	24.2341	23.8263	22.305	TRUE
P39102	XDJ1	19.1937	19.1836	19.1277	19.3334	19.1996	19.1557	19.057	19.2923	20.5121	19.0029	18.5872	18.601	19.2295	19.2399	19.5447	19.0281	18.8787	19.6364	TRUE
P39103	COX14	17.4979	15.8781	16.8114	17.0371	16.3544	16.5805	17.3662	16.7136	20.669	15.3034	17.7136	18.7664	16.6523	17.4041	18.8181	16.4722	17.9791	18.671	TRUE
P39104	PIK1	20.306	19.6196	19.8172	20.0774	20.3065	20.1248	20.2638	20.236	20.1216	20.9788	20.5824	18.9373	21.1422	21.1611	19.8085	20.9924	20.8958	19.927	TRUE
P39105	PLB1	21.4575	21.9054	21.1901	21.1541	21.0732	21.0888	20.7999	21.1561	20.0387	19.8107	18.3562	18.3019	20.3955	19.1924	19.2191	20.2314	17.1164	19.4896	TRUE
P39106	MNN1	21.28	21.1601	21.4587	21.1769	21.2812	21.1129	21.2483	21.3785	19.5904	21.382	20.4718	20.4156	21.3613	20.9387	20.9154	21.2801	21.0058	20.7585	TRUE
P39107	MNN9	22.5255	22.8582	22.8859	22.3773	22.7732	22.5604	22.9192	22.4615	22.0061	21.5592	21.0775	20.8059	22.4124	21.8131	21.725	21.9191	21.372	21.9369	FALSE
P39108	PEX7	17.9586	16.8679	16.5803	16.4171	17.6577	16.9418	17.755	16.7514	20.5272	17.6697	17.8019	18.3228	17.6934	17.8672	19.5503	17.351	16.751	18.6334	TRUE
P39109	YCF1	22.3838	22.6587	22.5635	22.3773	22.4809	22.3285	22.3561	22.4496	21.3106	20.7919	21.477	20.7975	20.7386	21.403	20.8833	20.8845	21.476	21.042	FALSE
P39111	VMA7	22.4668	21.0351	22.1217	22.4042	21.5375	22.6224	22.0354	22.3532	21.2729	20.0828	21.5432	21.652	18.849	21.1553	21.1558	19.5201	20.7295	19.2005	FALSE
P39515	TIM17	22.0471	18.9004	22.1129	17.7639	17.6904	17.6015	18.5035	22.2221	20.8282	22.7881	22.2821	21.6613	22.646	18.2422	20.0244	22.9036	21.9723	19.2142	TRUE
P39516	RPS14B	26.6786	26.619	26.0575	26.8151	26.8357	26.9978	26.9976	27.0173	26.8382	26.7013	27.187	27.458	26.7744	27.1852	28.4395	26.8191	27.1199	27.5723	FALSE
P39517	DHH1	24.0456	23.5691	23.8262	24.1484	23.9742	24.1742	24.0263	24.0978	23.8816	24.6937	24.7832	24.606	24.5372	24.7345	24.6543	24.6388	24.7244	25.3083	FALSE
P39518	FAA2	17.9311	18.0696	18.2619	17.6951	18.5265	17.0442	18.7404	17.4103	19.427	17.4833	19.0042	19.312	17.4684	16.8999	18.9089	17.2985	17.5675	20.1241	TRUE
P39520	IFH1	17.7621	17.8366	18.6442	17.709	17.191	18.16	17.2983	18.3812	20.1959	19.3515	19.0759	18.8948	19.063	19.8842	18.7482	19.0493	19.9791	18.8067	TRUE
P39521	FHL1	18.336	17.4665	17.988	18.0967	17.711	18.5589	17.8061	18.4684	20.1878	18.1318	18.5492	19.1882	17.9651	16.7794	18.5735	17.9097	17.7052	19.6487	TRUE
P39522	ILV3	24.2198	24.1764	23.9629	24.6694	24.6582	24.6349	24.6011	24.6493	24.4857	26.2614	26.0602	26.3744	26.2911	25.7772	26.7929	26.3669	25.8565	26.7662	FALSE
P39523	YMR124W	19.5778	21.3025	17.5329	19.4871	20.5878	19.0141	20.828	19.464	19.6549	22.608	22.3689	21.8142	22.5536	21.9487	21.5875	22.5599	22.1385	19.8901	TRUE
P39524	DRS2	21.603	21.7629	21.6811	21.4114	21.394	21.3438	21.3634	21.6102	21.7624	21.4022	21.0357	18.5603	21.471	21.2006	18.5999	21.3528	21.271	20.0461	TRUE
P39525	CEM1	18.475	17.9447	18.8092	18.0023	18.2299	18.1829	17.9049	17.9899	19.743	17.9041	17.7836	18.855	18.0835	18.1551	18.509	17.871	17.9495	18.5154	TRUE
P39526	LAA1	21.6072	21.8396	21.9999	21.7562	21.9439	21.7715	21.9674	21.8754	21.627	19.7783	18.5179	18.6206	20.0833	21.1263	21.0223	19.9793	21.0058	18.5961	TRUE
P39533	ACO2	23.6382	23.7979	23.5287	23.5813	23.8335	23.6959	23.814	23.7547	23.8322	24.8213	25.1073	25.0769	24.4698	24.9278	24.7463	24.6848	24.9604	24.9566	FALSE
P39535	PHO90	20.3163	19.8722	20.2501	20.1484	19.878	20.2815	19.9419	20.471	20.3248	19.0645	18.6758	17.9817	19.0156	18.9385	18.6777	19.3246	18.7879	18.7429	TRUE
P39538	UBP12	20.6443	20.0416	20.7047	20.9835	20.6912	20.4978	20.594	20.8647	20.744	20.586	20.9179	20.7549	20.2744	19.9911	19.1216	20.6073	20.1918	19.4297	TRUE
P39540	ELO1	22.5054	22.6244	22.4331	21.8156	22.111	22.0078	22.1061	21.9071	21.0457	21.4122	20.0498	20.2901	21.41	21.6473	21.2085	21.2801	21.5685	22.4024	FALSE
P39543	SOP4	20.2536	19.9196	19.9415	20.5224	20.5712	20.5516	20.1898	20.9752	21.3291	18.8677	18.3068	18.3	18.6795	18.4384	19.718	18.3049	17.8183	19.6878	TRUE
P39547	UIP3	17.0942	18.1412	17.1856	17.67	18.7482	18.3319	17.0157	16.9422	19.7579	18.2839	17.8806	18.4005	18.5731	19.7945	17.6326	18.6854	20.019	18.9562	TRUE
P39548	YAR028W	16.8201	17.621	17.1357	17.0747	17.2521	17.2521	18.4569	17.1621	19.9056	16.7155	17.7312	17.8203	17.3857	18.0109	19.6205	17.7179	16.7172	18.9802	TRUE
P39552	MST28	17.846	17.7478	17.9513	18.4519	18.7404	18.2847	18.7199	18.1086	20.3387	17.2681	17.0337	18.7333	17.952	17.7557	19.0328	17.2104	17.9964	19.9887	TRUE
P39676	YHB1	24.8953	24.8265	24.844	24.7806	24.6825	24.7639	24.7874	24.774	24.4857	25.7342	26.0471	25.7991	25.4261	25.8389	25.2648	25.782	26.1557	25.5604	FALSE
P39677	MEF2	18.566	18.9183	18.2926	18.757	18.8915	18.8482	18.9166	18.806	19.7394	18.685	19.1119	18.2556	19.173	18.7421	18.4081	19.0717	19.1534	19.2739	TRUE
P39678	MBP1	18.9586	18.8231	18.6206	19.0035	18.8915	18.7615	18.9733	18.9929	20.2541	19.1653	19.0744	17.4774	19.6897	19.6172	19.4636	19.0761	18.5525	19.0901	TRUE
P39683	NPT1	23.2266	23.402	23.1677	23.3374	23.5353	23.3739	23.5226	23.3429	23.3406	22.8739	23.5181	24.3585	22.8699	23.22	24.7352	22.9744	23.4175	24.4619	FALSE
P39685	POM152	21.5166	20.9196	21.608	21.4818	21.4404	21.5249	21.5226	21.6689	19.596	21.1798	21.1898	20.9181	21.0833	21.1204	20.6171	21.2369	21.2263	21.0728	TRUE
P39692	MET10	25.9457	26.1484	25.9831	26.2544	26.2513	26.0198	26.203	26.2273	26.2206	24.1517	24.7727	25.526	24.1349	24.4599	25.2133	24.3464	24.7835	25.263	FALSE
P39704	ERP2	22.963	23.5116	22.7241	23.1627	23.042	23.1598	23.0141	22.9718	21.8077	21.5456	20.9255	21.6796	21.4243	20.9049	21.4188	21.5244	21.1565	21.3498	TRUE
P39705	NUP60	20.9646	21.0154	20.3026	20.9375	20.546	20.7176	20.7712	20.8647	21.5502	22.4637	23.0706	22.8183	22.3931	23.0261	22.503	22.3039	23.1505	21.8144	FALSE
P39709	SEO1	17.2635	19.4794	16.8237	19.1883	18.2756	17.3618	18.2357	17.7752	19.8501	21.0511	18.3799	19.1331	21.0529	17.5442	18.567	20.9661	16.99	19.4729	TRUE
P39713	BDH2	18.2017	18.8285	18.2256	19.4719	18.6565	18.6597	18.8658	18.0982	19.7369	22.0543	20.9853	20.5611	22.1736	21.6636	18.8895	21.809	21.6806	20.2468	TRUE
P39714	BDH1	22.5648	22.6222	22.5309	22.7391	22.7966	22.7429	22.9044	22.6188	22.9563	23.7784	23.5556	23.2615	23.7929	23.8894	23.3603	23.8508	23.8357	23.7983	FALSE
P39715	ECM1	20.8632	20.0927	20.3532	20.392	20.6444	20.3539	20.8961	20.6812	19.7074	19.7976	19.8194	19.8686	19.509	20.9717	21.817	19.7307	20.3669	20.3561	TRUE
P39717	GPB2	18.5898	18.501	18.314	18.2351	18.2875	18.2251	17.9596	18.5048	19.405	19.2661	19.06	19.0543	19.2471	19.0328	19.3579	19.0929	19.0464	19.026	TRUE
P39718	PEX22	18.4675	19.4595	18.4673	18.5228	18.2089	18.602	18.4706	18.2829	19.6292	18.3736	18.0688	18.2102	17.7358	18.0895	18.168	17.4046	17.9946	17.7691	TRUE
P39719	FLC2	20.2428	20.3025	20.2501	20.227	20.1366	20.194	20.2638	20.3117	21.079	19.5911	19.0945	18.0626	19.6481	19.7667	18.0277	19.8418	19.712	19.5093	TRUE
P39720	OAF1	18.886	19.3421	19.1655	18.7582	18.8012	18.6575	19.0302	18.9176	19.7957	18.7205	18.9311	19.3195	18.2292	17.6272	18.985	18.1559	17.8769	18.9846	TRUE
P39721	AIM2	21.8349	21.1661	22.0157	21.7448	21.0253	21.7827	21.1061	21.5265	20.9478	22.5134	23.9236	25.3514	22.0219	23.0433	24.3145	22.4244	23.2738	23.9721	TRUE
P39722	GEM1	18.9616	19.0844	18.6252	18.8329	19.2339	18.712	19.2714	18.631	19.1512	18.5209	18.2399	18.7512	18.2923	17.3252	18.5487	18.1163	17.6992	20.1402	TRUE
P39723	SPC72	17.2673	18.2874	17.4127	17.6148	18.4433	17.9041	15.9688	17.0082	20.6965	18.1544	18.3598	18.4978	17.9936	17.9314	18.0173	17.8826	16.4257	19.1823	TRUE
P39724	BOL3	17.1476	18.5341	18.4514	19.6997	19.7087	19.0935	17.9327	17.9266	19.2682	20.3458	19.5051	20.2901	20.9837	17.3041	20.1491	21.2148	18.9764	20.2358	TRUE
P39726	GCV3	23.891	23.7883	23.8961	23.8444	23.5774	23.6657	23.5545	23.8302	23.0003	25.0228	25.8222	26.5402	24.9204	24.872	26.2113	24.9834	25.4962	26.8687	FALSE
P39727	ERV46	22.1045	22.0021	22.4354	22.2187	21.9212	21.9523	22.143	22.1325	19.672	21.9062	21.2398	22.4824	21.9313	21.4738	22.3705	21.8053	21.91	22.8482	TRUE
P39729	RBG1	23.2266	23.1764	23.2367	23.2187	23.5774	23.2302	23.6561	23.3037	23.2777	22.7861	22.8	23.3005	22.9329	22.7365	23.3009	23.0403	22.8578	23.4369	FALSE
P39730	FUN12	24.4294	24.2902	24.3407	24.4529	24.3472	24.3677	24.1638	24.5524	24.7573	23.826	24.0515	23.3298	23.9577	24.4305	24.1807	23.8418	24.152	23.9618	FALSE
P39731	MTW1	17.5396	17.663	18.81	16.2965	18.048	16.8021	16.4801	17.8774	21.2469	17.0934	18.2825	18.9754	17.3251	17.8714	18.251	16.8022	18.1472	19.74	TRUE
P39732	GIP4	18.307	18.2892	18.409	18.2072	18.1816	18.4269	18.2558	18.2167	20.0916	18.8347	18.8124	18.8181	19.2241	19.0419	17.7438	18.7158	18.4256	18.8589	TRUE
P39742	SEC72	22.0065	22.5532	21.8493	22.2832	22.1394	22.3614	22.4176	22.33	23.8784	22.9238	22.873	21.9823	22.822	22.7015	22.1423	23.1063	22.8833	22.088	FALSE
P39743	RVS167	23.5099	22.9036	23.1818	23.4234	23.0658	23.3739	23.1979	23.5356	22.806	23.6573	23.7727	24.3656	23.4052	22.9976	23.5497	23.4025	23.246	22.6086	FALSE
P39744	NOC2	23.4294	23.213	23.4953	23.6025	23.3774	23.5383	23.4107	23.6751	22.9916	21.5319	21.5678	21.0717	21.8906	22.3612	21.743	21.9088	21.9858	22.2952	FALSE
P39875	EXO1	16.9207	17.8717	17.7696	17.7188	17.556	17.4574	18.8456	17.5128	19.4434	17.0775	18.3606	18.9708	17.5353	17.0395	18.8289	17.1247	16.6853	19.0186	TRUE
P39904	VPS52	18.9384	18.1525	18.7307	17.6688	18.691	18.5623	18.4848	18.9062	19.6451	17.3109	17.4968	17.9309	17.1296	17.455	18.0789	17.0669	17.5726	19.2008	TRUE
P39923	NPR2	18.0836	18.763	18.3641	18.6565	18.2633	17.9782	18.1846	17.4244	21.2213	19.106	18.5568	18.2722	19.0173	19.4177	18.7332	18.8728	19.2876	19.3507	TRUE
P39925	AFG3	20.1193	20.2472	20.1158	20.1368	19.8508	20.0888	19.9419	20.1325	19.9648	21.1857	21.2881	20.5412	21.0833	20.898	19.9548	21.2148	20.9791	19.9754	TRUE
P39926	SSO2	22.7822	23.1779	23.0062	23.2324	23.5565	23.3986	23.5118	23.2221	23.0898	22.9238	22.7361	22.7484	23.5317	23.2739	22.6171	23.5533	23.3669	22.9924	FALSE
P39927	PTI1	19.8772	20.0416	19.6977	19.3046	19.7621	19.5222	19.4765	19.6883	20.0382	21.3972	20.6017	19.3888	21.1594	20.5932	19.3204	21.2203	20.8523	19.2656	TRUE
P39928	SLN1	18.2089	18.3562	18.7191	18.9553	18.9515	18.6935	18.3994	18.4971	19.4158	18.7986	18.9437	19.3502	18.8849	19.2417	19.7499	18.9893	19.5333	19.4242	TRUE
P39929	SNF7	20.8632	20.6566	20.4771	20.9574	20.9114	21.1598	20.712	21.1205	22.0734	23.5705	23.143	22.4047	23.698	23.7725	22.3145	23.7196	23.5137	21.89	FALSE
P39931	SSP120	21.6766	20.9614	21.4541	21.7638	21.346	21.779	21.5775	21.6273	22.2824	22.3432	21.5824	22.5487	22.4664	22.1639	22.5999	22.6717	22.0288	22.8075	FALSE
P39933	PZF1	17.2865	19.4181	17.365	16.9647	17.0045	17.0052	17.8135	16.9258	20.0595	17.0445	17.9316	19.7076	16.9667	17.3666	17.9954	17.0512	17.0263	19.9358	TRUE
P39935	TIF4631	23.6382	23.6566	23.6551	23.7899	23.5029	23.6859	23.4452	23.9702	24.3564	24.4296	24.8898	24.1689	24.2797	24.7865	23.7408	24.2947	24.7932	23.8437	FALSE
P39936	TIF4632	21.4941	21.6222	21.8244	21.7179	21.4404	21.4608	21.3872	21.5887	19.57	23.5365	23.6159	23.006	23.487	23.1145	22.4924	23.4025	23.2875	22.4175	TRUE
P39938	RPS26A	28.615	28.3047	28.9846	28.3223	28.2922	28.4599	28.5199	28.321	29.2019	26.5192	28.046	28.0375	26.4112	28.1496	29.7519	26.2203	27.7944	28.7581	FALSE
P39939	RPS26B	23.7081	23.4271	23.6038	23.7713	23.6873	23.8469	23.7694	24.0032	24.88	20.972	21.9102	21.9297	20.8274	22.1978	23.6837	20.6656	21.0255	22.2453	FALSE
P39940	RSP5	22.3034	22.2415	22.2608	22.2832	22.1589	22.2302	22.1147	22.4781	22.1006	22.0447	22.0035	22.6954	22.0156	22.2254	22.4272	22.2092	22.3874	22.8121	FALSE
P39943	MIG3	18.472	17.8331	18.1015	17.42	18.6461	17.7778	16.9739	17.9025	19.4199	17.3082	17.8654	18.7319	18.3016	17.793	19.483	18.4195	18.215	18.5936	TRUE
P39944	UBP5	18.6063	19.4182	18.9677	18.6929	18.4295	18.3951	18.0096	18.1417	20.7443	18.9413	18.7898	18.6295	18.8616	17.8374	19.0698	18.6716	18.0154	18.4261	TRUE
P39945	AST2	17.9386	18.1581	18.4785	17.2693	17.7507	17.154	17.9239	17.7613	20.7513	17.2496	18.4555	17.8808	17.8487	17.694	19.1956	17.8133	17.6786	18.6343	TRUE
P39952	OXA1	20.0594	20.0674	19.7362	20.714	20.6204	19.9083	20.6344	19.7875	19.5607	19.6786	19.1375	18.7332	19.0725	17.5364	18.9643	19.1309	18.6862	19.8333	TRUE
P39954	SAH1	28.4965	28.5564	28.5654	28.6176	28.6228	28.629	28.7002	28.582	29.3186	29.6477	28.8241	29.456	29.3901	28.3784	29.256	29.4675	28.5645	29.6463	FALSE
P39955	SAP1	18.952	18.9008	19.2605	19.5105	19.5047	19.5789	19.4909	19.3183	19.7571	19.4846	19.144	18.639	19.8053	20.1611	17.7488	19.509	19.2939	19.607	TRUE
P39956	RPH1	19.3251	17.971	20.1275	20.2487	18.5971	20.1598	20.1003	19.819	19.4955	20.852	20.6761	18.4527	20.6521	21.0967	22.634	20.5017	20.0578	18.9462	TRUE
P39958	GDI1	24.807	24.7189	24.6399	24.3119	24.051	24.4467	24.0712	24.3557	24.6044	24.7832	24.2009	24.2323	24.4641	23.8456	23.9487	24.5533	24.0514	23.9721	FALSE
P39959	YER130C	17.5647	19.0216	17.3791	16.6931	17.7555	17.6478	18.2851	17.6985	20.2973	17.654	19.327	19.4174	17.7068	18.1868	19.3283	17.0213	19.4163	19.482	TRUE
P39960	BEM2	21.4805	21.402	21.689	21.5489	21.5029	21.4932	21.4744	21.5712	21.5102	21.5502	21.2459	21.2104	21.6317	21.8348	21.2656	21.5017	21.5368	21.5874	FALSE
P39962	YCK3	19.0852	18.4392	19.0761	18.7417	18.2813	18.8148	18.7275	19.0851	19.9939	18.717	18.3414	19.0404	18.9152	17.1969	18.1628	18.5448	17.1834	18.8683	TRUE
P39965	AIM10	19.6242	19.5246	19.5837	19.855	19.5881	20.0767	19.7235	19.494	19.7882	20.7842	19.8301	19.5691	20.6358	20.1838	19.7448	20.5988	19.8597	20.1326	TRUE
P39966	PTC2	23.5431	23.5116	23.6652	23.6234	23.5246	23.6034	23.5226	23.4897	23.8289	24.5816	23.875	24.185	24.3625	23.7631	23.8588	24.4207	23.9774	24.6139	FALSE
P39968	VAC8	22.4247	22.4096	22.5933	22.4423	22.4941	22.4491	22.594	22.7644	22.6082	22.4492	21.712	21.6886	22.3907	22.0816	21.5675	22.6242	22.2738	22.0728	FALSE
P39969	BOI2	19.6836	19.5167	19.7362	19.9508	19.8915	20.0269	19.5844	20.084	20.292	20.9377	20.6579	19.8297	20.8559	20.8276	19.2722	20.8774	20.647	19.3372	FALSE
P39970	ACA1	16.2612	17.9462	17.6742	16.8211	17.437	17.6881	18.406	17.5598	20.1457	17.6645	17.9274	19.0099	17.8795	17.0664	19.5812	17.651	18.224	18.8536	TRUE
P39974	YEL073C	18.3348	16.7029	19.2545	17.5564	16.9257	17.3032	18.0762	17.9948	18.3441	20.9238	18.692	19.2436	20.6999	18.3291	19.1991	20.8127	17.5781	19.9364	TRUE
P39975	RMD6	18.2254	19.2551	18.1674	18.178	17.2151	17.558	18.5221	18.6864	20.0509	18.8808	17.7407	18.8287	18.8904	17.5054	18.195	18.886	18.814	19.1353	TRUE
P39976	DLD3	26.0761	25.8933	26.0169	26.1026	25.9484	26.1508	26.0619	26.1667	25.8956	26.776	26.3523	26.8606	26.6657	26.1167	26.6484	26.6747	26.1426	27.3143	FALSE
P39979	HPA3	22.0159	22.5069	22.8876	22.3119	22.1506	22.4748	22.2299	22.3011	19.9007	22.5319	17.7387	21.7419	22.3588	20.7229	21.5974	22.3298	20.8887	21.8504	TRUE
P39984	HAT2	20.4805	20.4664	20.2818	20.6088	20.9245	20.7939	21.0474	20.6145	19.4447	21.1015	20.4822	20.855	20.8975	20.9586	18.3713	20.8845	21.0058	19.2247	TRUE
P39985	POL5	21.5819	21.6566	21.777	21.9931	22.0465	21.9982	22.0263	22.1966	21.1638	20.7609	20.5231	18.8087	20.8768	20.6595	19.2764	20.9989	20.867	20.3932	TRUE
P39986	SPF1	23.8024	23.8075	23.799	23.7333	23.6582	23.7639	23.7326	23.9193	23.0175	22.6947	22.8966	22.3167	22.9773	23.1639	22.3589	22.9545	23.1565	22.9802	FALSE
P39987	ECM10	17.7351	18.0433	21.8208	17.3684	21.1253	18.8129	17.9146	17.6093	20.7221	23.6145	21.5332	18.9252	23.2262	17.9749	20.278	23.8862	23.3797	20.4295	TRUE
P39990	SNU13	24.1207	23.1021	23.9131	23.9883	23.6582	24.0629	23.8228	24.2221	23.7122	23.6253	23.4796	24.2323	23.648	24.3001	24.9045	23.6492	24.019	24.3871	FALSE
P39993	GEA2	20.7542	20.6309	20.9282	20.6983	20.375	20.7176	20.4199	21.021	19.2155	20.3353	20.6112	19.5247	20.4243	20.5147	19.5965	20.5378	20.7375	19.9977	TRUE
P39994	YEL020C	18.179	18.7068	18.1622	18.049	18.1021	17.872	17.4966	17.6611	20.5367	18.9497	19.0729	19.1579	19.3614	18.3269	18.4437	19.0333	17.9777	18.8368	TRUE
P39995	EAF5	17.5076	18.0368	18.1611	17.6039	18.6499	18.1349	18.515	17.0628	19.9807	19.2731	18.7504	18.3636	19.3241	18.8615	18.5205	19.6718	19.5014	19.918	TRUE
P39996	GTT3	19.3165	18.8512	18.7787	19.1233	18.5005	18.8665	18.4918	19.3005	20.1823	18.3041	18.3385	19.9132	18.1094	18.2046	19.1735	17.7637	17.961	18.5691	TRUE
P39997	NPP2	18.3647	18.6519	17.1066	17.3036	18.257	17.694	17.5038	18.1403	20.7538	17.9737	18.7235	19.2068	18.0145	17.1311	20.0978	18.0458	17.063	18.6203	TRUE
P39998	EDC3	21.1075	20.8765	21.0862	21.3625	21.375	21.4702	21.4965	21.6145	20.19	21.8298	21.7769	21.2539	22.1071	22.3259	20.9154	21.8739	22.1535	21.4354	TRUE
P40002	MIT1	20.5691	18.9263	20.3532	20.6583	20.7948	20.6939	20.2535	20.6894	18.8404	22.0859	22.8946	23.9599	22.2691	22.4944	23.1939	22.5445	23.0894	23.1142	TRUE
P40005	GIM4	20.7159	17.3601	19.9547	20.8621	20.8981	20.9688	20.4107	20.8061	20.6189	22.2174	21.9407	21.7721	22.2901	22.4576	22.0442	22.4506	22.1976	18.8113	TRUE
P40006	IRC22	22.3391	22.0895	21.8244	21.5706	21.5754	21.5114	21.269	21.6731	19.3712	19.844	17.9986	18.7867	19.9837	17.071	18.8498	19.9793	18.7536	18.7872	TRUE
P40007	NOP16	21.7617	20.476	21.7843	21.317	20.9695	21.2921	20.9674	21.2415	21.911	21.6509	22.779	20.1656	21.7078	22.8946	20.985	21.5817	22.8226	19.6084	TRUE
P40008	FMP52	21.9969	21.7589	22.003	21.8408	21.7102	21.9688	21.8556	21.745	19.9089	22.6615	21.2641	21.855	22.7929	21.9253	22.1791	22.6347	21.523	21.4054	TRUE
P40009	YND1	19.2491	19.8132	18.9773	19.0906	18.9799	18.9603	18.8937	18.8882	20.0975	19.2535	18.7959	19.4326	18.808	19.0662	18.5906	19.1741	18.7876	20.0159	TRUE
P40010	NUG1	23.5967	23.4146	23.4839	23.5045	23.5878	23.5928	23.5858	23.6336	22.5814	23.4541	24.0515	23.3167	23.0621	23.5169	22.4076	23.0973	23.405	21.768	FALSE
P40011	YER010C	20.8134	20.0154	21.0125	20.8899	20.3845	20.8665	20.6891	20.886	20.2675	20.2031	19.8661	20.9026	20.5427	20.0907	21.0941	20.6737	19.7808	20.9029	TRUE
P40012	HEM14	20.0096	20.3661	20.2067	19.7492	20.0192	19.7588	19.9419	20.008	19.2305	20.2926	19.5857	18.5567	21.0833	20.0542	17.9654	20.5817	19.5564	19.5697	TRUE
P40013	BIM1	19.5072	19.3541	19.1961	19.351	19.6032	19.3036	19.5676	19.4138	19.8621	20.4271	17.7834	19.3045	19.7538	17.7489	18.3506	19.6898	18.6324	19.1962	TRUE
P40014	SPC25	18.3745	19.2398	17.6003	18.8618	19.2227	19.0058	19.0555	18.2082	20.4204	19.9516	19.1195	18.8126	19.9043	19.7713	19.4023	20.0053	19.5691	19.2424	TRUE
P40015	ISC1	21.7003	21.743	21.6772	21.4257	21.7768	21.4083	21.7493	21.3985	19.3094	20.0702	18.686	20.2041	20.1189	19.8105	19.3422	20.2092	19.7609	20.6501	TRUE
P40016	RPN3	23.2401	23.2273	23.0787	23.0012	22.7822	22.9439	22.8263	23.0544	22.7793	22.3432	22.025	22.4613	22.4076	22.0103	21.9272	22.4506	22.3695	23.0004	FALSE
P40018	SMB1	20.5255	19.8765	20.3129	20.5135	20.1366	20.2275	20.2638	20.3532	20.0132	19.3238	18.3835	18.1743	19.7336	20.1611	19.7338	18.9431	19.3858	19.0749	TRUE
P40019	CHZ1	19.3576	19.9476	19.9415	19.4167	17.423	17.0678	19.821	19.7116	19.8419	20.1077	20.2821	18.6066	20.4243	20.1026	18.766	19.9259	20.8301	19.3254	TRUE
P40020	FIR1	18.4943	18.5481	17.9747	18.2393	18.084	16.3758	18.1942	18.5273	20.3028	20.0702	19.8714	19.4781	20.0093	20.2818	19.1933	20.1168	19.9241	18.6763	TRUE
P40022	YER034W	18.1426	18.5344	18.7951	16.8394	17.1244	17.5446	18.0144	17.7303	20.9075	19.6161	21.2702	18.8861	19.3558	21.048	17.8426	19.3411	22.0673	19.2808	TRUE
P40023	EDC2	18.0568	18.528	16.5981	18.1181	17.0264	18.0656	18.1671	17.2079	20.8534	20.6467	23.3717	19.2321	21.4525	23.932	18.9907	21.3324	24.253	17.503	TRUE
P40024	ARB1	24.6176	24.6244	24.5009	24.7042	24.6921	24.8243	24.8402	24.8754	24.496	24.1061	23.762	23.6589	24.4112	23.9895	24.1558	24.2881	23.8542	23.92	FALSE
P40025	PHM8	17.9536	18.2996	18.174	18.2726	18.4001	18.0398	16.9106	18.7004	20.7988	17.6309	18.7271	17.9416	17.8855	19.7543	20.2268	17.5019	19.3339	19.2714	TRUE
P40029	MXR1	23.1367	23.7883	23.2766	23.3625	23.2399	23.1497	23.2894	23.0048	23.1378	25.1666	24.61	25.4245	25.296	24.8589	25.8969	24.9461	24.6523	25.5907	FALSE
P40030	ERG28	21.5032	21.9372	21.5656	21.9105	22.1338	21.891	22.5439	22.0871	20.0462	18.2475	18.8129	19.0604	19.1342	18.2434	18.4418	19.5442	19.9791	18.3695	TRUE
P40032	TPA1	23.128	23.0481	23.0235	23.1192	23.0864	23.0644	23.0459	23.0513	22.6784	22.6446	22.5382	22.5586	22.698	22.5632	22.2872	22.781	22.7553	22.9639	FALSE
P40033	RSM18	18.7125	19.2619	19.1073	19.398	20.0554	19.1501	19.929	18.862	19.6241	21.4022	21.2459	19.1323	21.5984	21.7268	20.3849	21.3578	21.4997	19.6073	TRUE
P40034	JHD1	18.5583	18.4565	17.6845	17.7723	17.7559	17.8606	17.4701	18.1247	19.0177	15.8341	17.8976	18.0076	15.8327	15.702	19.4717	15.81	17.4619	18.1885	TRUE
P40035	PIC2	19.2526	20.5601	19.9547	19.9508	20.422	19.7755	19.876	19.6574	20.5025	17.2455	18.6637	19.0151	17.7127	17.0742	19.2151	17.7552	18.4402	18.6666	TRUE
P40037	HMF1	23.1207	22.1329	22.9432	23.1382	22.9147	23.2302	23.0294	23.1794	22.8547	23.9343	24.2166	24.6357	24.233	24.1922	24.1304	24.1419	24.2177	23.4691	FALSE
P40038	PCL6	19.1606	19.3059	19.4878	19.2022	19.1632	18.9285	19.2041	18.9522	21.4998	20.1915	19.5566	19.6394	19.9446	19.6794	18.8989	20.0308	19.8185	19.5776	TRUE
P40040	THO1	21.7729	21.476	22.2313	22.2351	22.0525	22.1627	22.2352	21.6315	19.8079	20.2031	21.6301	21.5709	19.9708	21.9782	22.8914	20.1752	21.4855	22.042	TRUE
P40041	VHR2	18.1177	18.7002	17.7866	19.1158	18.8384	18.8838	17.4863	17.4787	20.3322	19.5459	21.5969	18.7421	19.6535	22.1292	20.2507	19.6114	21.7729	19.8198	TRUE
P40043	RGI1	18.0867	18.7117	16.3646	18.54	19.1751	18.3937	18.0538	18.4369	20.8693	19.5529	23.1674	21.2354	20.2953	24.3195	22.2117	19.9394	24.4604	23.129	TRUE
P40045	TDA2	17.7196	17.8138	16.93	17.5209	17.8025	16.9942	16.6846	17.8439	19.9027	17.5874	18.067	18.8657	17.8532	18.8028	18.1594	17.8272	18.51	19.8337	TRUE
P40046	VTC1	23.5431	23.5803	23.4141	23.2324	22.8981	23.0567	22.9595	23.5242	22.4691	19.4518	18.5095	19.7502	19.9178	20.4126	18.2342	20.1752	21.0642	19.6066	TRUE
P40047	ALD5	22.8456	22.2834	22.9315	22.9441	22.9081	23.0979	23.0549	23.056	22.806	23.2317	23.7296	23.9786	23.3312	23.6856	23.8894	23.3902	23.647	23.678	FALSE
P40048	PTP3	20.3764	19.7812	20.1041	20.4017	20.346	20.3233	20.3244	20.2689	20.0965	21.2762	20.7895	20.3599	21.2425	21.3079	20.5471	21.2036	21.3409	20.6295	TRUE
P40051	ICP55	19.0026	19.3582	19.4249	19.1032	19.2131	19.2369	19.4125	19.4911	20.7051	20.0317	18.3405	19.3945	20.3955	19.455	18.9544	20.2532	19.7668	19.7628	TRUE
P40052	YER079W	18.7283	19.3872	19.3641	19.7277	19.7202	19.366	19.5765	19.2888	20.1578	21.6678	22.9121	20.7463	21.6276	22.9168	20.867	21.5773	23.3924	20.3932	TRUE
P40053	AIM9	22.797	23.1465	22.7545	22.7806	23.1167	22.8629	23.0756	22.8154	23.143	23.6782	23.5054	23.6589	23.429	23.3386	23.7848	23.5199	23.232	23.3276	FALSE
P40054	SER3	22.0896	22.1809	21.6772	22.0249	22.6324	22.3789	22.1707	21.7605	19.2723	21.7687	22.3912	22.3991	21.8941	21.5281	21.2341	21.4787	21.7768	21.3498	TRUE
P40055	UTP7	22.2211	22.1956	22.0157	22.0374	22.0314	22.1129	22.0741	22.2824	19.5576	22.0765	22.3994	22.0437	21.9279	22.6121	22.1758	21.7487	22.0482	21.2854	TRUE
P40056	GET2	22.3214	22.5303	22.8703	22.5533	23.4358	22.4132	23.5439	21.8357	22.244	21.6719	20.6207	20.0855	21.1707	19.5694	20.4951	21.2854	20.26	20.5659	FALSE
P40059	DOT6	21.8667	21.8656	21.5396	21.714	21.9883	21.7097	21.7999	21.7644	21.7624	24.1291	24.762	24.2401	23.9902	24.2606	25.7352	23.8508	24.4175	24.1988	FALSE
P40060	IES5	18.3897	18.608	16.9305	18.0588	18.0669	17.804	17.6256	16.7786	19.0502	18.8818	20.0357	19.1387	19.0521	20.3835	18.582	18.8656	20.019	19.1935	TRUE
P40063	RTT105	17.6943	18.6134	17.5574	16.99	17.6265	18.0332	18.4577	17.5163	19.6014	20.0702	19.8556	19.8087	19.8346	19.5327	19.5862	19.8984	19.5395	19.5437	TRUE
P40064	NUP157	21.7914	21.686	21.8563	21.9835	21.9471	22.0238	21.9863	22.2023	21.2144	20.6803	20.7811	20.5311	20.7386	21.1322	20.6364	20.8633	21.045	21.211	FALSE
P40066	GLE2	20.6606	20.8545	20.2923	20.216	20.1253	20.3539	20.2326	20.2904	20.5392	21.7372	21.8268	22.1059	21.3662	20.6016	21.5675	21.3927	20.6213	21.4413	FALSE
P40069	KAP123	25.1389	24.9912	25.2401	25.4084	25.1624	25.3552	25.1111	25.6043	25.5853	23.863	23.9706	23.5386	24.0061	23.9403	23.575	24.2613	24.4664	24.1454	FALSE
P40070	LSM4	21.935	22.1237	21.9448	22.056	22.4243	22.313	22.929	22.0048	22.0345	23.1842	24.0602	23.7155	22.9026	23.8544	24.0604	23.0897	23.6681	22.9452	FALSE
P40071	TMN3	19.1	19.4665	18.8189	18.6088	18.0271	18.4769	17.9842	18.8253	20.1637	17.9882	18.6516	18.7874	17.0933	17.7852	18.2602	17.0873	17.3903	18.3788	TRUE
P40073	SHO1	20.9114	20.4951	20.8807	20.6255	20.6284	20.6287	20.5096	20.7135	19.5838	19.6398	20.2088	19.1709	19.9043	19.1639	18.8505	19.8984	19.678	18.9393	TRUE
P40075	SCS2	23.6382	22.8113	23.6245	23.6844	22.9568	23.4348	23.1707	23.6954	23.9399	22.3537	22.5556	23.26	22.505	22.996	23.471	22.5199	23.0417	23.3276	FALSE
P40077	DSE1	18.8278	17.863	19.1983	18.1391	19.0292	18.154	18.8288	17.6252	20.4041	21.2203	23.5432	18.5911	21.5207	23.6756	18.8178	21.6818	23.5595	19.1352	TRUE
P40078	NSA2	22.4435	22.4712	22.274	21.9274	22.0008	21.9917	22.0202	21.9652	21.8674	21.2597	21.3801	20.1127	21.7837	22.4435	21.8793	20.8704	21.3037	21.4413	FALSE
P40079	LCP5	19.7392	19.2208	19.7673	19.7509	19.7714	20.1009	20.1118	20.1444	20.0269	21.6253	22.1577	20.0294	21.0156	21.9387	20.4188	21.3012	22.0091	19.6546	TRUE
[truncated: 2,166 more rows]

## Sheet: Table S7B_Cluster_Analysis
Gene	Cluster	Median log2(Intensity)
		NoGlucose_AHA_Eluate	NoGlucose_AHA_Input	Glucose_AHA_Eluate	Glucose_AHA_Input
ADE8	1	20.5501	21.6042	21.4432	21.8384
AIM24	1	17.6693	20.2696	19.07	20.4621
ALR1	1	18.6358	19.9179	20.0702	19.7773
ARO9	1	22.9236	23.8248	24.0197	23.8354
ATG18	1	19.3503	20.4585	20.7137	20.4587
ATP2	1	24.961	26.0224	25.7913	25.9639
ATP4	1	21.5147	23.2267	22.5988	22.9257
BET1	1	17.8301	19.4247	19.7627	19.4002
BIM1	1	17.7834	19.4138	19.7538	19.5072
BNA4	1	19.1617	20.3221	20.3159	20.2911
BNA7	1	18.358	20.0927	19.3147	20.0406
CAN1	1	18.2799	20.0591	21.0372	20.1309
CCT6	1	22.879	23.8508	23.6898	23.8621
CCT7	1	23.2925	23.8393	24.2057	23.8174
CDC1	1	18.7115	20.324	19.6252	20.2642
CHK1	1	18.0708	19.9818	20.0308	19.6279
CHS5	1	20.938	22.0528	21.645	21.9996
CNB1	1	18.1475	21.6984	20.7462	21.5663
CNE1	1	17.8031	18.5208	18.6773	18.7678
COX20	1	18.7559	19.809	19.2862	19.9639
DNM1	1	22.6856	23.1098	23.2665	23.0685
DPL1	1	21.1894	21.6444	21.8237	21.9037
EFM4	1	20.1496	20.6523	21.2953	20.891
ENT4	1	17.6658	22.5441	22.9955	22.4633
ERG27	1	21.558	22.5843	22.2478	22.6814
FET5	1	21.5413	22.139	22.5006	22.191
FMP10	1	18.3716	19.1533	19.5535	20.1654
GCN5	1	18.414	19.2155	19.6673	19.2391
GDH1	1	25.2851	25.8973	25.7674	25.9075
GDH2	1	18.0981	20.546	18.9057	20.5518
GET3	1	23.7787	24.5175	24.7867	24.5755
GSH1	1	22.0198	22.9818	23.1378	23.085
GTR2	1	18.7012	20.17	20.0806	20.0774
HPA3	1	20.7229	22.3011	22.3588	22.2299
HRR25	1	21.2818	22.0591	22.2031	21.9173
IRC22	1	17.9986	21.6731	19.9793	21.5706
KTR6	1	19.662	20.2555	20.6242	20.7236
LAC1	1	17.5882	20.3221	18.4437	20.0774
LAM6	1	18.2858	19.5486	19.4836	19.5951
LSM5	1	19.9702	21.8196	22.5221	21.7713
MAP2	1	22.1248	22.7333	23.1245	22.6441
MET7	1	20.9102	21.8539	21.78	21.7082
MMP1	1	19.3826	21.3702	21.0053	21.5226
MRM1	1	18.2708	19.413	19.9528	19.1586
MRP4	1	18.7378	19.8103	19.7094	19.6428
MRP7	1	17.9547	19.443	19.1137	19.5228
MRPL11	1	19.0387	20.1589	19.8629	20.1898
MSC6	1	19.4444	19.9685	20.2317	19.929
MTR3	1	19.0345	19.8508	19.795	19.7727
NMA2	1	17.7154	20.008	20.2314	20.1345
NUP170	1	18.9359	20.6204	19.9922	20.6606
ORC1	1	17.675	19.262	19.2701	19.8172
PBS2	1	19.9524	20.499	20.5903	20.3537
PDB1	1	23.762	25.4177	24.5317	25.3406
PHO88	1	24.3218	25.0769	25.4741	24.9703
PLB1	1	18.3562	21.1561	20.2314	21.1541
PPM1	1	17.7372	20.6364	20.4364	20.9093
PRO1	1	21.7556	22.2248	22.3578	22.254
PRO3	1	23.9774	24.3289	24.5697	24.2378
PRP4	1	17.5095	18.2782	18.7354	18.3606
RAM2	1	18.4098	20.623	19.2399	20.9508
RET3	1	20.5921	21.9785	22.116	21.8156
RFC2	1	21.7922	23.0039	23.0863	22.9753
RHO2	1	18.0261	20.1024	19.1705	20.1713
RIB4	1	24.6218	25.6493	25.5671	25.6163
RIB5	1	20.4401	21.2293	21.4022	20.9646
RPC34	1	20.4126	21.3816	21.2638	21.3959
RPS12	1	26.6094	27.8785	28.061	27.7333
RVB2	1	22.6856	23.2415	23.3272	23.2931
SAM3	1	20.8773	22.2221	21.6842	22.1074
SDT1	1	17.272	19.3419	18.9972	19.4128
SOL3	1	21.843	23.0703	22.5289	23.2378
SPC3	1	18.2113	21.3274	20.1522	21.3724
SPE1	1	19.8815	20.4675	20.7371	20.714
SRP1	1	22.5457	23.6984	23.3654	23.4107
SUL1	1	19.5042	20.084	22.1666	22.1486
TCP1	1	23.1816	23.6083	23.8686	23.5598
TFB2	1	19.3033	20.0545	20.6682	20.0774
THI6	1	18.8753	19.3946	19.8768	19.5707
THR1	1	24.3822	24.995	25.233	24.9639
TIM54	1	18.6212	20.3347	19.5078	20.3323
TPK1	1	17.8574	20.4853	19.3887	20.2957
TPO3	1	19.2679	21.7254	20.5514	21.4114
TUM1	1	21.9015	22.3774	22.6958	22.3715
TYS1	1	23.6888	24.0367	24.3121	24.0034
VMA11	1	19.0583	23.0253	21.7332	23.0075
VPS25	1	17.5139	19.4114	19.0982	19.672
VPS33	1	17.8616	22.0113	20.5601	22.0384
VPS54	1	18.8503	19.3996	19.813	19.3291
VPS64	1	17.6356	18.9143	18.5722	18.8705
WHI2	1	19.8958	20.5029	20.9394	20.6184
YBR126W-A	1	18.1818	19.644	19.3081	19.835
YCR061W	1	18.2058	20.0963	21.0772	20.0414
YIP5	1	18.3014	21.0402	19.374	21.0712
YKL151C	1	20.8058	21.6566	22.2289	21.6062
YKT6	1	22.6016	23.1605	23.5643	22.9721
YPD1	1	20.282	21.6404	21.4321	21.4294
YPT10	1	18.4557	19.615	20.2203	19.924
YTA6	1	18.637	19.233	19.4732	19.4128
YVH1	1	21.0058	21.4495	21.4938	21.5032
ZWF1	1	24.6888	25.4574	25.6955	25.4816
ADD37	2	20.2606	19.6271	21.2762	19.4073
ADO1	2	25.1595	24.8806	25.9962	24.8925
AIM10	2	19.8597	19.5246	20.6358	19.7235
AIM20	2	17.8325	17.1284	21.7386	18.3478
AIM22	2	19.8562	20.2761	21.0093	20.3323
ARA1	2	23.26	23.3533	24.2064	23.4818
ARA2	2	18.6289	18.3505	19.5278	18.8989
ATG11	2	17.6645	17.7421	19.1368	18.9929
ATG19	2	21.0786	19.393	22.5558	19.6584
ATG20	2	19.617	19.5635	20.5108	19.5639
ATG29	2	17.8159	17.9225	19.807	17.8235
ATP10	2	18.9907	19.4985	20.3272	19.2775
BAP3	2	19.7032	19.5645	20.9727	20.1569
BDF1	2	21.7727	20.8471	22.7842	20.8556
BDS1	2	17.9475	18.9905	21.7271	20.0652
BNA6	2	22.0737	22.2187	22.8127	22.1854
BOL3	2	18.9764	18.5341	20.9837	17.9327
BOS1	2	20.2499	20.2248	21.5502	20.4017
BRL1	2	19.5094	19.0754	20.0344	18.826
CAB3	2	20.9117	19.9685	21.8454	20.1133
CAB5	2	19.4405	19.3064	20.4647	19.7375
CAF40	2	21.5819	21.021	22.4478	20.9383
CBR1	2	23.1339	23.3505	24.113	23.1852
CCT3	2	24.3277	24.3873	25.381	24.302
CCT8	2	24.3604	24.729	25.0077	24.476
CDC9	2	23.2875	23.2	24.2597	23.2247
COA3	2	18.3033	18.0466	20.0833	18.1703
COQ3	2	18.5095	18.6875	19.9446	18.7679
COQ5	2	22.0449	20.6204	23.2927	21.0887
CPR2	2	20.6385	20.375	21.8382	20.392
CTF8	2	20.9791	19.2848	21.9528	19.7928
DBF4	2	18.35	17.8433	20.1422	17.9432
DID4	2	21.1324	19.9141	22.54	19.8492
DPB2	2	19.3153	19.6188	20.1876	19.7102
DSK2	2	24.1889	21.181	25.7768	21.1713
DUG3	2	20.6722	19.6102	22.3375	20.0172
DUS1	2	20.282	20.3845	21.1442	20.5077
DYS1	2	24.2244	24.0207	25.3078	24.1118
ECM22	2	17.9723	18.5589	19.5174	18.5226
ECM31	2	20.7985	20.1205	21.6574	19.8488
ECM38	2	19.4063	19.4218	20.3878	19.2089
ENT3	2	22.7073	22.1897	23.3687	22.2433
ERG1	2	23.3001	22.8896	24.0821	22.7862
ERG10	2	25.0909	25.2659	25.6873	25.2793
ERG11	2	24.2398	23.8729	25.1591	23.7713
ERG9	2	23.7405	23.6873	24.3779	23.8621
EUG1	2	21.8168	21.8056	22.643	21.7448
FAU1	2	20.0786	20.0591	21.2146	20.1599
FMO1	2	20.045	19.5364	21.1915	20.3424
FOL2	2	21.495	21.0864	22.4314	21.3724
GGA1	2	20.8773	20.1366	21.4972	20.2843
GIR2	2	21.1553	21.1909	22.067	21.3067
GLO3	2	22.7403	22.2806	23.5536	22.4376
GSY1	2	18.3872	18.7399	19.9528	19.2913
GVP36	2	25.0206	24.4456	25.5123	24.4174
HCR1	2	24.3195	23.7155	25.5279	23.8708
HIF1	2	18.9263	19.3653	20.0575	19.4488
HLJ1	2	20.2149	20.1205	21.6409	20.0774
IAH1	2	20.1145	19.6813	20.8594	19.5516
IDI1	2	23.3576	22.5586	24.2881	22.9458
IMD3	2	25.7956	25.208	26.5833	25.097
JLP1	2	18.0266	18.2294	21.3927	20.2806
KEX1	2	20.6017	20.4764	21.4316	20.6197
KIN1	2	20.5595	20.0554	21.2907	20.0534
KRE9	2	19.235	17.6819	21.5118	19.1218
LSC2	2	22.6847	22.1024	23.5858	22.1204
LSM1	2	20.9655	21.3429	21.8237	21.1134
MAG1	2	19.2034	19.0375	20.376	19.5615
MDE1	2	20.1182	20.0069	21.3169	20.4114
MED6	2	19.5091	18.6722	21.3221	19.3379
MET13	2	23.561	23.5774	24.4408	23.8708
MET2	2	24.0449	23.3774	24.7583	23.5489
MET4	2	18.9965	18.2593	20.1915	18.1809
MEX67	2	21.3823	21.9685	22.8785	21.9341
MHT1	2	21.9853	21.8474	23.4047	22.3194
MRN1	2	21.1624	20.837	21.8991	20.9841
MRP17	2	17.3773	18.0618	19.3357	17.8239
MRP51	2	19.817	19.878	20.8884	19.9027
MRPL38	2	19.8513	19.747	20.6921	19.7895
MRPS18	2	19.2872	19.6021	20.8559	19.812
NIT3	2	22.3118	22.111	23.3272	22.468
NOT5	2	21.403	20.1779	22.0897	20.0529
NUP49	2	19.8703	20.6059	21.0372	20.1309
OTU1	2	19.5871	19.2988	20.8845	19.364
PAN3	2	20.746	20.8545	21.611	20.7313
PAN6	2	20.4222	20.5878	21.5333	20.7899
PAT1	2	22.2227	21.7148	23.3528	21.817
PCS60	2	22.0546	22.6021	23.1565	22.4329
PDA1	2	26.0713	25.2134	27.0897	25.447
PEA2	2	20.6385	19.7526	21.1594	19.646
PHD1	2	17.7216	17.5489	19.9043	18.418
PHO4	2	20.3975	19.3885	21.4756	19.6123
PLB2	2	17.7153	18.2711	21.198	18.912
PNP1	2	22.0357	21.3918	22.8094	21.4965
POP2	2	21.0355	21.2851	22.2174	21.222
PTC3	2	21.1898	20.8915	22.1781	21.1824
PTK2	2	20.7229	19.995	21.5817	20.1251
RAD33	2	19.1519	17.9361	20.5988	18.8304
RAD51	2	20.3633	21.022	21.7078	20.8479
RAD6	2	20.3335	19.7948	22.2569	20.3919
REX2	2	19.842	19.995	21.0382	19.8772
RIB3	2	23.6142	23.1167	24.6336	23.0034
RNA15	2	20.91	19.1664	21.6073	18.8064
RPD3	2	21.5819	20.9196	22.5751	21.0652
RPN13	2	21.9553	21.8611	23.1427	22.0653
RPO26	2	22.0572	22.1823	23.3272	22.2299
RPS15	2	27.507	27.4197	29.0242	27.381
RPT5	2	24.4113	23.297	25.2731	23.2049
RPT6	2	23.5307	23.546	24.6848	23.6234
RRD1	2	18.7187	18.9443	19.8031	19.2941
SAH1	2	28.5645	28.582	29.4675	28.6176
SAM2	2	28.1483	28.4171	29.0634	28.4544
SAT4	2	20.2923	19.2837	21.3729	19.1448
SBA1	2	25.5169	23.4059	26.8315	23.6744
SBE22	2	19.8202	19.2068	20.8372	18.9752
SCP1	2	20.6385	20.0314	21.5411	20.2594
SEC2	2	20.1565	19.6976	20.8906	19.9639
SEC24	2	24.1669	23.987	24.9079	23.8315
SEO1	2	17.5442	18.2756	21.0511	18.2357
SER33	2	25.613	25.9781	26.6906	26.0648
SGF29	2	18.5618	19.4226	20.9379	19.3582
SGT2	2	26.239	24.7737	27.3901	24.8911
SKN7	2	20.2149	19.8522	21.0833	19.7264
SKP1	2	22.3411	21.9852	23.2317	22.2087
SKY1	2	20.1706	19.5752	20.8562	19.5558
SMI1	2	22.1577	22.1024	22.6255	22.1789
SNX4	2	20.045	20.1478	20.5378	20.2536
SRP101	2	21.3291	21.6059	22.2451	21.5877
SRP54	2	24.4267	22.7863	25.0395	22.7639
SSK1	2	18.3321	17.9025	19.8542	17.7477
STR3	2	21.9689	21.0554	23.1781	21.6502
SUB2	2	25.1992	25.0113	25.7614	24.9523
TIF1	2	27.2166	27.3273	27.9035	27.5466
TRR1	2	26.5957	25.8887	27.1637	25.9761
TRS33	2	19.9765	19.9337	21.1463	19.7774
TUF1	2	24.6142	23.7984	25.1529	23.8562
URA6	2	23.3576	23.6352	24.1959	23.596
VMA4	2	25.0371	25.0732	26.6492	25.1254
VPS4	2	20.4855	20.6812	21.7487	20.5489
XKS1	2	20.2172	19.5745	21.0156	19.6336
YBR139W	2	22.8615	21.7835	23.5752	21.9482
YCH1	2	19.8806	20.1779	21.3169	20.0155
YEL073C	2	18.3291	16.9257	20.8127	18.0762
YHI9	2	21.2765	21.4495	21.8914	21.4292
YJL055W	2	21.9925	22.551	24.1923	22.1713
YLL058W	2	19.2106	18.2902	20.6296	18.4954
YLR179C	2	24.2106	24.3103	25.2781	24.306
YLR345W	2	17.5226	18.1268	19.0006	18.1728
YMC1	2	19.5547	20.0674	20.6842	20.0529
YMR144W	2	18.9993	17.734	20.3477	17.6573
ABF2	3	24.3576	23.2273	23.3779	23.2668
ACM1	3	20.4967	18.1421	18.7282	18.0222
ADE1	3	25.7067	24.4864	24.5207	24.5858
AGE2	3	23.3434	20.4034	21.9313	20.7044
AI1	3	23.3856	17.8396	21.2797	18.0281
AIM17	3	22.2364	20.1897	20.4926	20.3467
ALD3	3	22.5849	21.921	21.8238	21.7841
APJ1	3	21.2712	18.8688	19.6347	18.6932
ASG1	3	20.879	19.6516	19.4535	19.2194
ATG41	3	25.6148	18.4543	19.5144	17.0684
ATG8	3	23.3994	19.3767	21.7176	20.3163
ATO3	3	21.9065	20.5203	20.7829	20.6525
ATX1	3	22.4997	19.78	20.7602	20.6924
BAR1	3	22.025	20.7586	20.9168	20.592
BFR2	3	22.8486	21.2346	21.6467	21.3112
BI2	3	23.26	19.8718	21.6358	19.7655
BMT6	3	19.6214	18.0666	18.1263	18.4377
BTN2	3	25.9706	18.7614	19.9313	18.0536
BUD3	3	20.6806	20.0716	19.9313	20.0774
CAP1	3	23.1292	21.9545	21.644	22.3374
CAR1	3	25.171	23.4424	24.2748	23.4412
CCS1	3	24.2875	22.6523	23.4172	22.6864
CIT2	3	26.4111	22.3221	24.8202	22.6679
COX1	3	22.843	21.5187	21.296	21.835
COX12	3	23.3797	20.3117	21.5108	19.7323
COX17	3	23.769	19.2971	20.8633	18.6374
COX2	3	23.7592	22.1852	21.7386	22.0955
COX4	3	26.7144	22.2964	24.3992	21.5387
COX6	3	22.5482	21.4809	21.4004	21.3919
COX8	3	22.8357	18.004	17.6109	18.1448
COY1	3	21.6897	20.5375	20.9122	20.5604
CSE2	3	21.3356	18.2777	19.3204	18.3018
CTH1	3	20.3233	17.7631	18.2452	17.6916
CWP1	3	24.6733	21.348	21.7984	22.254
CYC1	3	25.1141	24.0284	23.9659	23.8968
DAP1	3	22.4274	20.6284	20.5162	20.3625
DDI1	3	24.3434	21.522	23.6068	21.7766
DDR48	3	23.9083	21.4376	21.7763	21.3009
DET1	3	23.9236	21.5203	22.5682	21.5877
DPB4	3	20.7556	19.9614	18.9952	19.5597
DSE1	3	23.5595	17.863	21.5207	18.8278
ECM19	3	22.2499	18.7794	20.7525	19.0892
ECM21	3	22.0572	20.879	21.1695	20.8556
EDC2	3	23.932	17.2079	21.3324	18.1181
EGT2	3	22.0324	18.0239	19.033	18.2264
ENT5	3	22.08	20.3867	20.6492	20.2806
ESS1	3	23.301	22.2187	22.5339	22.0622
FCY2	3	21.5368	19.8887	20.3463	19.807
FDC1	3	21.6995	20.3011	20.8053	20.5946
FES1	3	25.8501	22.314	23.863	22.3801
FIT2	3	20.0578	17.921	17.3311	17.4438
FPR1	3	27.0004	25.8099	25.8624	25.9781
FPR4	3	23.4664	23.2556	22.8803	23.0483
FYV7	3	21.3884	18.1165	17.5929	17.4197
GLN1	3	26.872	25.4472	25.7867	25.3931
GPD2	3	25.1064	23.8848	24.0906	24.0437
HAC1	3	20.6301	17.7386	17.5914	17.3774
HAP4	3	22.8797	17.1528	17.9204	17.7889
HIP1	3	20.2391	19.3004	18.9099	19.6552
HOR7	3	20.6579	17.4438	16.8749	18.2955
HOT13	3	21.9136	19.1315	20.4525	19.313
HSP104	3	27.0756	25.0285	25.7486	24.9843
HSP12	3	26.4424	22.7102	24.4583	22.8315
HSP150	3	26.824	21.5712	21.4195	21.2806
HSP26	3	26.4063	25.0987	24.373	25.2411
HSP30	3	23.9613	17.271	17.6148	17.8525
HSP31	3	22.8056	21.3115	21.1876	21.4388
HSP78	3	24.1056	22.4875	23.2797	22.4452
HTA1;HTA2	3	28.4459	27.0933	26.2376	26.9139
HTB1	3	28.5141	27.7171	27.0207	27.5407
HXT2	3	24.6576	22.6284	22.6193	22.7198
HXT3	3	25.0271	23.8161	24.0277	23.714
HXT7	3	24.8411	21.8647	21.5773	21.6103
ICY1	3	21.2983	18.1632	18.9005	17.6611
IGD1	3	22.3361	18.1862	19.4871	17.8951
IPP1	3	28.4501	26.8679	27.7271	27.106
ISA2	3	19.8241	18.4345	18.1809	19.2143
ISR1	3	20.1683	18.0821	17.6995	16.9862
IST3	3	20.0058	18.2353	17.8388	17.7357
IVY1	3	22.4365	19.1434	21.3878	19.9419
LYP1	3	21.8523	19.5881	20.6636	19.7218
MAF1	3	20.0664	18.1513	18.4471	18.4981
MAM33	3	23.3856	20.9054	22.4321	21.3475
MAP1	3	26.0909	24.0901	25.2203	24.1147
MBF1	3	26.1075	24.3106	24.7487	24.3687
MGA1	3	20.1801	18.0825	17.4802	17.9424
MMT1	3	21.8706	19.264	19.7304	19.0248
MOT3	3	25.4764	19.9415	24.0821	20.0406
MRP2	3	21.4613	19.329	20.3169	19.741
MRP8	3	22.7093	22.1052	21.9346	22.3764
MSB2	3	21.8523	17.4461	19.3277	17.5594
MTH1	3	22.8226	18.1699	17.7457	17.7663
MVB12	3	19.7288	17.9964	18.0667	18.2156
NDI1	3	21.9482	21.1325	20.7292	21.1599
NOP10	3	23.0768	21.2584	21.831	21.0594
NOP16	3	22.8226	20.9695	21.6509	21.317
NRP1	3	22.5528	20.5116	22.0281	20.6737
PBI2	3	24.232	21.1755	22.6232	21.2326
PCL7	3	21.271	18.3101	18.2846	17.8715
PIL1	3	26.5397	25.8865	25.7318	25.9581
PIN3	3	23.1248	20.2023	21.1637	20.344
PIR1	3	25.4893	19.4384	18.9336	19.7145
PNC1	3	26.8815	23.9868	25.8514	24.0456
PPQ1	3	21.2712	17.7664	18.4455	17.767
PRE2	3	24.9171	23.4585	23.0108	23.4175
PRE3	3	23.5708	22.5036	22.7707	22.5792
PRP18	3	17.8442	17.0896	16.1791	16.6811
PTH2	3	21.8946	20.5174	21.0621	20.4955
QCR7	3	22.9791	20.6364	21.7424	20.6824
QCR8	3	21.6716	20.2555	19.8984	20.2843
RDS3	3	20.3736	17.9832	19.1243	17.8905
RFA2	3	21.843	21.4615	21.0928	21.2963
RGI1	3	24.3195	18.7117	19.9394	18.0867
RIM1	3	23.561	22.9244	22.3736	22.8497
RNY1	3	21.138	19.7437	19.8704	19.7652
RPS29A	3	27.1764	25.8869	25.3089	26.0123
RVS161	3	23.8145	23.0978	23.2125	23.3391
RXT2	3	20.9858	19.7944	19.6921	19.8408
SCW11	3	22.3105	19.5206	19.2136	19.5274
SDS22	3	21.5276	20.9071	20.8346	21.0343
SED1	3	23.6785	18.2241	18.2268	17.7711
SFG1	3	21.186	17.8733	17.7029	17.4635
SGN1	3	22.2949	19.8915	21.5181	20.1458
SIM1	3	22.8468	20.181	21.4411	20.1789
SMT3	3	26.99	24.9781	26.0043	24.8309
SNC2	3	21.7729	20.6204	20.471	20.5861
SOD1	3	27.9422	26.9343	26.4283	27.0553
SPG4	3	22.2929	17.937	18.3248	17.4777
SPO24	3	26.568	17.9931	19.6641	18.23
STD1	3	21.1683	17.5753	17.7766	18.1533
STE18	3	21.9958	18.78	19.0255	18.3768
STF1	3	20.3736	17.6904	17.6249	17.4736
STF2	3	21.5996	17.8452	18.8729	17.658
STP4	3	20.3461	18.0738	17.9928	17.7513
TIM8	3	23.0741	21.2072	22.1048	21.4153
TIP1	3	23.5482	17.518	17.4139	17.9595
TMA10	3	25.8478	18.2058	21.0219	17.9387
TMC1	3	25.0831	19.2002	23.2064	19.2785
TOS8	3	20.4294	17.3329	18.5585	18.2145
TSA1	3	29.0199	28.4759	28.2298	28.4056
TYE7	3	24.85	17.3491	20.7829	17.549
UBC4	3	24.5307	22.3935	23.9246	22.3969
UTP14	3	23.8276	20.9685	23.0953	20.814
VHR2	3	21.7729	18.7002	19.6114	18.1177
VPS28	3	20.7536	18.7405	18.3011	19.1405
YBL029C-A	3	19.8631	17.3502	16.7076	17.5563
YBR085C-A	3	24.152	17.9404	19.4917	19.3923
YCR087C-A	3	22.8207	21.422	21.7117	21.1994
YDL012C	3	20.1182	16.9113	18.2324	17.8461
YER079W	3	22.9168	19.3872	21.6276	19.5765
YGL242C	3	22.5501	21.4221	21.7137	21.3475
YGR161W-C	3	21.1496	17.9173	19.4271	17.8638
YJL144W	3	21.0418	17.135	17.3608	18.558
YKL068W-A	3	23.9171	17.9771	21.1012	17.8498
YKR075C	3	22.1918	17.585	17.9488	17.5613
YLR361C-A	3	23.8544	20.596	22.3809	20.5255
YMR122W-A	3	24.6298	18.1739	19.1745	17.7487
YNL162W-A	3	20.1446	17.5315	17.3009	17.6668
YNL208W	3	25.4861	22.7107	22.9981	22.693
YNR034W-A	3	24.0907	20.8931	19.3272	21.1175
YPR010C-A	3	23.6364	21.4182	21.8975	21.2905
ZEO1	3	27.2652	22.6835	24.8237	23.1569
ZPR1	3	26.1156	23.6016	24.2814	23.6279
AAH1	4	22.8188	22.7902	21.9238	22.7236
ADI1	4	20.9117	20.6483	20.1764	20.7217
APN2	4	17.9625	18.2224	15.3115	17.0024
ATP15	4	22.7171	21.3845	20.0928	21.3391
ATP17	4	21.7295	22.6648	20.5108	22.5554
BUD21	4	18.9766	19.1329	17.4509	18.8973
CCC1	4	20.6301	20.9618	19.6298	20.9037
CLB3	4	19.566	18.4914	16.5757	17.7675
CLC1	4	21.1445	21.4321	20.0806	21.6983
COR1	4	23.5181	23.4663	22.852	23.3749
CRP1	4	22.9369	23.2556	22.2289	23.3625
CTS1	4	22.647	22.1295	21.1228	21.8659
ENP1	4	22.1668	22.9954	21.3562	22.963
ERP1	4	22.4876	23.1167	21.9043	23.1207
ERV14	4	23.8815	25.0786	22.1609	25.4789
FIG4	4	18.0175	18.3845	15.7486	17.4317
GPP1	4	27.9848	27.8028	26.9077	27.7614
GYP8	4	18.0159	18.5928	16.3681	18.6513
HGH1	4	22.3291	22.0966	21.4022	22.1339
HHF1	4	26.195	27.061	23.7391	27.0203
HHT1	4	25.7214	25.7668	21.3679	25.5755
HIS6	4	20.6016	20.4615	19.7113	20.5343
HMO1	4	23.7194	23.6441	22.3159	23.613
HRI1	4	23.2738	24.5722	21.8837	24.5973
HST3	4	17.8319	18.2232	15.7577	18.0519
HTZ1	4	25.7214	25.3267	23.8508	25.5183
ICT1	4	18.2856	17.5822	14.5543	17.8335
INO1	4	23.9706	24.9785	23.1848	24.9308
JJJ1	4	18.0593	18.5313	16.4739	18.3442
KRI1	4	22.2305	21.4585	20.8699	21.8192
KTI12	4	20.2088	20.4764	19.5808	20.5749
LAS21	4	18.3246	17.3878	16.45	18.0125
LOC1	4	19.938	21.4941	17.4121	21.4529
LSM12	4	20.7999	20.1366	19.0384	20.7061
MET14	4	25.1332	25.7088	23.8733	25.7537
MET17	4	27.7763	28.7317	26.8237	28.8979
MLC1	4	22.4075	23.2529	21.3679	23.246
MRPL39	4	19.7228	18.905	17.8407	18.8604
MSK1	4	18.243	17.3572	16.2039	17.2829
NCE102	4	24.2244	24.5353	21.6722	24.4056
NEW1	4	23.914	23.7623	23.2532	23.7326
NOP12	4	21.1324	22.6264	19.4949	22.7363
NQM1	4	19.0867	19.8508	18.1932	19.876
NSE3	4	18.3395	17.8587	15.5548	17.3918
PDX3	4	23.26	22.6016	21.9989	22.8673
PER33	4	20.4876	20.2134	18.9095	20.44
PMT4	4	20.5325	22.2528	19.8235	22.2105
PRE6	4	22.4855	23.8665	21.3159	23.8354
PST1	4	19.4542	20.1561	16.3829	20.5749
QCR2	4	23.4246	24.1985	21.9019	24.206
RAD59	4	19.2996	18.0559	17.4822	18.837
RBL2	4	22.8755	21.9987	19.8488	22.0091
RDI1	4	22.6213	22.4279	21.6317	22.3367
RFT1	4	19.059	21.0545	18.2506	20.7675
RIO1	4	20.3772	20.1176	19.589	20.1003
RKI1	4	22.0664	23.1864	21.1189	22.963
RLP7	4	22.5849	23.4358	21.3779	23.2129
RMD1	4	20.0058	19.2019	18.4702	19.3571
RPC10	4	23.5595	23.5353	21.8803	23.2114
RPL13B	4	26.84	27.9801	25.3089	28.0216
RPL15B	4	21.0956	22.4469	17.9537	22.5898
RPL16A	4	26.4351	27.5353	25.0821	27.5611
RPL16B	4	25.9672	27.4171	24.7881	27.3558
RPL19A;RPL19B	4	26.5419	28.2067	24.8597	28.0684
RPL22A	4	25.7795	26.7112	24.3007	26.4366
RPL22B	4	22.282	22.6671	17.4581	22.408
RPL26A	4	27.22	27.6196	25.2906	27.4644
RPL27A	4	26.3769	28.2711	24.6336	28.2541
RPL33A	4	26.146	27.5942	24.5372	27.6973
RPL35A;RPL35B	4	26.1557	26.8568	25.0237	26.6408
RPL37A	4	22.555	23.6135	20.9855	23.4234
RPL38	4	26.2185	26.92	24.1886	27.1211
RPL42A;RPL42B	4	22.8431	24.2415	21.1442	24.184
RPL4A	4	27.0468	28.3079	26.0336	28.1438
RPL4B	4	24.2539	24.3411	22.9346	24.7991
RPO31	4	22.2526	22.2444	21.6031	22.1133
RPS16A;RPS16B	4	27.1038	28.3653	25.3717	28.5029
RPS23A;RPS23B	4	25.6862	27.2067	24.241	26.9703
RPS24A;RPS24B	4	26.1281	27.9732	24.5536	27.8817
RPS26A	4	28.046	28.3047	26.4112	28.5199
RPS27A;RPS27B	4	28.3315	28.491	26.9902	28.5106
RPS31	4	27.8883	27.5618	27.2878	27.7093
RPS8A;RPS8B	4	26.9259	28.5049	25.5192	28.4001
RRP9	4	20.1496	20.7439	19.5341	20.814
RTC3	4	21.5932	20.7365	17.5116	20.5861
RTC4	4	18.5935	17.6902	15.7251	17.8108
RTT109	4	17.9282	18.4237	16.8841	18.0761
SBH1	4	19.0463	20.596	16.6905	21.0591
SEC28	4	22.7318	22.8825	21.7117	22.9802
SEC62	4	20.5505	21.2304	19.0948	21.3724
SNF11	4	18.274	17.531	16.2528	17.5496
SRP72	4	21.3079	22.6738	20.471	22.6814
STM1	4	27.0909	26.7737	25.7837	26.8264
SYG1	4	18.1861	18.8299	17.1618	18.6879
TPI1	4	26.5663	28.062	25.0906	28.1884
TPP1	4	18.6587	18.1856	16.354	17.2906
TRM82	4	23.4544	23.2498	22.4271	23.2266
TTI1	4	17.8827	17.5186	16.6328	17.5194
URA2	4	25.7297	25.737	25.1404	25.7032
URB1	4	20.4599	22.0993	19.5573	21.9316
UTP20	4	20.6916	22.1532	18.6215	22.0471
VMA10	4	22.558	23.0584	20.3871	22.8101
WTM1	4	24.0214	24.1932	23.034	23.9643
YBT1	4	21.2606	21.7912	20.4525	21.8134
YGK3	4	17.9738	17.5463	15.2491	16.897
YLR352W	4	18.7313	18.323	17.2129	18.4291
YMR262W	4	17.9443	16.6055	15.0326	17.1865
YMR315W	4	23.3856	24.1764	22.6214	24.0591
YNL050C	4	19.6055	19.0942	16.456	19.1822
YRB2	4	21.1018	21.1736	19.6935	21.0218

## Sheet: Table S7C_Diff_Expression
No glucose + AHA (16m) vs Glucose + AHA (16m) (+FC = higher in No glucose)				No glucose + AHA (16m) vs No glucose (16m) control (+FC = higher + AHA label)
Gene	logFC	FDR		Gene	logFC	FDR
SPO24	7.23415	0.000219942		ATG41	6.95741	3.24409e-05
PIR1	6.63497	0.000638561		UMP1	6.81693	0.0210597
BTN2	6.34628	7.07357e-06		HXT7	6.14047	8.93937e-13
HSP30	6.27969	0.00171953		BTN2	5.84394	0.00085403
ATG41	6.22752	7.37997e-06		YMR122W-A	5.82763	0.00307166
TIP1	6.03384	7.37997e-06		TYE7	5.62044	0.00469694
SED1	5.86428	5.67013e-05		RTS3	5.03568	0.0281324
TMA10	5.42535	7.22667e-06		CWP1	5.033	0.0404102
YMR122W-A	5.37851	5.56986e-05		VAR1	4.86737	0.00292051
HSP150	5.34722	3.32827e-07		DSE1	4.74476	0.00130078
MTH1	5.05983	0.000103755		CRH1	4.67014	1.27203e-07
HAP4	5.00981	4.79395e-05		YKL068W-A	4.54575	0.0156656
YKR075C	4.78107	0.00134442		DIF1	4.54166	0.0194609
YNR034W-A	4.39076	1.13843e-05		TIP1	4.29218	0.0354395
RPL22B	4.3121	0.00244112		HAP4	4.2075	0.0415183
HHT1	4.30653	0.00478346		TMA10	4.05121	0.0199755
YBR085C-A	4.25554	0.000684452		ATG8	4.01327	5.46161e-05
HOR7	4.11078	6.8675e-05		CIT2	3.95778	3.38669e-05
TYE7	4.0693	0.000586548		HSP150	3.83775	0.000223993
RGI1	4.05321	0.00447282		TMC1	3.7515	0.00530446
COX8	3.96114	0.0444751		TMA17	3.36265	0.0364802
RTC3	3.88374	8.34614e-06		IGD1	3.13058	0.0268934
SPG4	3.58664	0.00467926		FES1	3.10056	5.93331e-06
YJL144W	3.49526	0.000103755		SMX2	3.07246	0.0241068
ICT1	3.39347	0.00247879		SCW11	2.98929	1.7309e-06
SFG1	3.37808	0.00186397		GFD1	2.95899	0.0277621
HXT7	3.36633	7.07357e-06		HXT2	2.94184	0.000929792
FYV7	3.32208	0.0161139		COX1	2.92001	0.0479143
STF1	3.26322	0.000164183		LYP1	2.87782	0.00254188
RPL15B	3.23708	0.00724594		NAS2	2.87095	0.023429
YNL050C	3.1836	1.13843e-05		YNL058C	2.86706	0.00139495
STD1	3.16743	0.00247879		GPA2	2.85717	0.0409762
CWP1	3.13358	0.00582514		MCD1	2.84037	0.0282312
YBL029C-A	3.10445	0.0101067		BAR1	2.77105	0.000571019
HAC1	3.0983	0.00179731		APJ1	2.73717	0.0278975
YKL068W-A	3.08479	0.00156293		ENT5	2.7337	0.0288102
PPQ1	3.06772	0.0109643		YLR413W	2.6701	0.00782887
SCW11	3.05446	9.54656e-07		MIC26	2.63828	0.0226338
YGK3	3.03697	0.00732931		NOP16	2.57902	0.0269453
YMR262W	2.9601	0.00152216		ZPR1	2.53289	0.00195702
PCL7	2.95026	0.00497328		QCR8	2.51619	0.0245745
COX17	2.94868	0.00225086		MET30	2.4586	0.0274914
MGA1	2.91126	0.00467926		COX2	2.42978	0.0282838
FIT2	2.85645	0.00102412		YER079W	2.40493	0.0209693
STE18	2.83995	0.00248679		GAL11	2.3302	0.0179818
HHF1	2.71354	8.34614e-06		MDH2	2.3017	0.00963474
EDC2	2.70837	0.0341692		RIB1	2.28428	0.000684948
APN2	2.63576	0.0490818		HXT3	2.28213	0.019936
YNL162W-A	2.61563	0.0222077		HSP104	2.21746	0.00120728
EGT2	2.59167	0.00103194		DDI1	2.15263	0.000273991
STP4	2.58336	0.00824722		TDA1	2.12664	0.00401473
RTC4	2.57411	0.031611		HSP78	2.12397	0.0102313
NCE102	2.56606	5.56986e-05		RPC34	2.03291	0.0112736
ATP15	2.56178	0.0029689		LCP5	2.00088	0.044936
STF2	2.54569	0.015191		UTP14	1.9733	0.00100831
RBL2	2.45173	0.00358531		BCK1	1.96011	0.0287937
CLB3	2.44441	0.0183438		SMT3	1.94809	0.0437802
ISR1	2.43869	0.0115553		VMA22	1.91425	0.0424226
PST1	2.43508	0.00732931		SUM1	1.86283	0.0208665
ZEO1	2.43247	0.00152069		SFM1	1.83826	0.0478868
NSE3	2.42909	0.0346569		SRP54	1.71364	0.0252945
LOC1	2.40398	0.0143334		ERG5	1.67296	0.0289625
MSB2	2.40199	0.0152629		TIM8	1.6052	0.0204512
VPS28	2.39696	0.000823774		RGD1	1.60394	0.0235467
IGD1	2.36773	0.00128225		RPT2	1.58706	0.0158874
HST3	2.30519	0.0453364		LRP1	1.56331	0.0261115
AI1	2.28532	0.0404299		RPT4	1.34428	0.0408255
HTA1;HTA2	2.27321	0.000586548
YNL208W	2.27001	0.00449896
ICY1	2.23108	0.0341692
VHR2	2.22938	0.020623
IST3	2.22799	0.0341692
TOS8	2.22758	0.031611
YGR161W-C	2.16402	0.0420601
VMA10	2.15335	0.00113942
CSE2	2.14394	0.02115
PIN3	2.14064	0.00877322
DSE1	2.11854	0.00771204
MSK1	2.10353	0.0120637
SBH1	2.08825	0.000586548
FIG4	2.08791	0.00841785
COX4	2.08676	0.00327642
MMT1	2.07618	0.00139344
HXT2	2.07215	0.000296019
DDR48	2.06962	0.00824722
PRP18	2.06921	0.0449182
JJJ1	2.055	0.0449392
HSP26	2.01208	0.000590025
RPL38	1.98948	0.0014286
HSP12	1.98023	0.00125228
COX2	1.9745	0.000823774
CTH1	1.94617	0.00572245
YPR010C-A	1.93618	0.0175885
RPL26A	1.93472	8.67296e-05
UTP20	1.93417	0.0347375
FES1	1.9188	0.000119308
HTZ1	1.91831	0.00264308
SNF11	1.89369	0.0321149
ACM1	1.87494	0.0294707
COX12	1.86522	0.00980525
PRE2	1.85928	0.000486271
DAP1	1.85438	0.000326744
RPC10	1.83954	0.00369724
YDL012C	1.83932	0.0460548
DPB4	1.82493	0.000934369
TPP1	1.80761	0.0443273
TMC1	1.80634	0.0083661
BUD21	1.79223	0.00260135
LAS21	1.78629	0.00439552
RPL42A;RPL42B	1.77397	0.00159455
AIM17	1.73962	0.000242247
RAD59	1.73232	0.0107269
HSP31	1.73164	0.00244112
ATG8	1.71574	0.0040056
QCR8	1.71318	0.00225086
RPL27A	1.70773	0.00627637
PBI2	1.70198	0.0200567
CTS1	1.69476	0.0165168
RPS16A;RPS16B	1.69397	0.0014286
ISA2	1.68634	0.0474989
SEC62	1.66865	0.0479224
ZPR1	1.66041	0.000782711
MRPL39	1.64569	0.036588
NOP12	1.6452	0.00447282
BMT6	1.64515	0.0137588
RPL37A	1.64228	0.00696514
CIT2	1.62558	0.00447282
RPS26A	1.61307	0.00498432
BI2	1.59514	0.00152069
RPS29A	1.58748	0.0146199
RPS24A;RPS24B	1.58388	0.0106761
LSM12	1.58226	0.0114418
TTI1	1.56074	0.00459744
QCR2	1.55723	0.000694707
HSP104	1.55708	0.00034512
CAP1	1.55625	0.00098005
GYP8	1.55499	0.00497328
RPS8A;RPS8B	1.53928	0.00153749
MBF1	1.53812	0.00214662
COX1	1.53784	0.0164336
MAF1	1.53462	0.0174409
APJ1	1.52662	0.00863129
RPL19A;RPL19B	1.50813	0.0147955
ATX1	1.50697	0.0337428
HTB1	1.49948	0.0132964
RPL33A	1.49058	0.00745447
PER33	1.47373	0.00870175
ECM19	1.47285	0.0237441
MVB12	1.4661	0.0482885
HOT13	1.46256	0.00755905
COX6	1.45533	0.0294763
YER079W	1.44955	0.00447282
HMO1	1.43884	0.0143334
MOT3	1.43309	0.0297261
AGE2	1.42232	0.00098005
RPL35A;RPL35B	1.40323	0.0338258
DET1	1.40193	0.0490818
HIP1	1.38451	0.0105163
SIM1	1.38295	0.0200567
YRB2	1.37621	0.0432694
SOD1	1.37212	0.00819299
RPS27A;RPS27B	1.37085	0.0200567
YLR361C-A	1.36735	0.0494395
ENT5	1.36496	0.0163237
MET14	1.36374	0.00478346
ASG1	1.36231	0.0014286
RPL22A	1.35439	0.00793844
RPL4B	1.3439	0.0368745
RMD1	1.34337	0.0291508
RPS23A;RPS23B	1.34011	0.0202843
ERV14	1.32933	0.0419145
YLR352W	1.30917	0.0498769
RPL16B	1.3071	0.00896176
LYP1	1.3032	0.00877322
PDX3	1.29873	0.0168765
PRE6	1.29072	0.00584728
RPL13B	1.28954	0.0222112
BFR2	1.28398	0.0143353
RIM1	1.28254	0.00521099
TPI1	1.28243	0.0080597
RNY1	1.27178	0.00732931
RLP7	1.26848	0.0199163
FCY2	1.2677	0.00365215
STM1	1.26719	0.00467926
RPL16A	1.26374	0.00559774
KRI1	1.26348	0.03711
ATP17	1.26309	0.0289596
CYC1	1.26284	0.0118751
FPR1	1.26283	0.00763628
NDI1	1.25006	0.0107293
RKI1	1.2362	0.0281168
NOP10	1.23545	0.0372904
QCR7	1.22425	0.00745534
HRI1	1.21245	0.0291726
RXT2	1.19845	0.0206647
YCR087C-A	1.19781	0.0105163
CLC1	1.19209	0.00980525
RTT109	1.18687	0.0332231
NOP16	1.18527	0.0231637
MRP2	1.18218	0.0281168
RDS3	1.18011	0.0435663
ADE1	1.1729	0.00134442
SNC2	1.12989	0.0495208
GLN1	1.08426	0.0143589
SEC28	1.08354	0.00594901
ATO3	1.06943	0.0449392
CCS1	1.06487	0.0146199
PNC1	1.05313	0.00560471
GPP1	1.04994	0.0014286
HSP78	1.04727	0.00919928
URB1	1.0245	0.00478346
TIM8	1.01579	0.00319406
IVY1	1.01162	0.0480004
BAR1	0.993709	0.0187519
HXT3	0.987323	0.0255204
MLC1	0.980257	0.0117564
CCC1	0.977338	0.0495208
TSA1	0.970214	0.0293518
INO1	0.969607	0.0377256
RDI1	0.969189	0.0489979
MAM33	0.968337	0.0427531
TRM82	0.956122	0.0107293
GPD2	0.953518	0.0273481
RFT1	0.939496	0.0346569
CRP1	0.938198	0.0237441
RPL4A	0.93047	0.0346569
ABF2	0.929313	0.0187924
WTM1	0.917223	0.00440292
SMT3	0.912683	0.0281168
HGH1	0.894309	0.00369724
RIO1	0.875235	0.00711546
ECM21	0.871739	0.0160477
SRP72	0.868547	0.0411336
COR1	0.86574	0.0117884
HIS6	0.861329	0.0137588
AAH1	0.858307	0.0186785
SYG1	0.851755	0.0413054
PRE3	0.836516	0.012632
MAP1	0.83646	0.0162173
ADI1	0.824672	0.0360863
NQM1	0.821538	0.0237441
RFA2	0.805203	0.0375033
PIL1	0.795843	0.020303
ALD3	0.788454	0.0474989
FDC1	0.786977	0.0291508
YGL242C	0.78679	0.0260397
PMT4	0.785316	0.0278588
MET17	0.785138	0.0305314
ESS1	0.782296	0.0255204
SDS22	0.782111	0.031611
BUD3	0.778949	0.0200567
MRP8	0.774668	0.0314461
YBT1	0.768598	0.0329088
SGN1	0.764205	0.0403871
RPO31	0.740767	0.00876255
COY1	0.734957	0.0289799
PTH2	0.732979	0.0264455
YMR315W	0.732533	0.0195836
CAR1	0.724467	0.0300825
UBC4	0.717735	0.042422
UTP14	0.710967	0.0215454
ERP1	0.702784	0.0291726
ENP1	0.685576	0.0174409
RPS31	0.671573	0.0360863
IPP1	0.670799	0.031611
DDI1	0.665473	0.0319692
NEW1	0.660753	0.0294763
NRP1	0.651292	0.032797
URA2	0.624104	0.0270129
KTI12	0.600867	0.0459555
RRP9	0.595887	0.0195836
FPR4	0.57108	0.0437154
RVS161	0.560989	0.0431903
GDH1	-0.52416	0.0391987
SUB2	-0.565977	0.0341692
ERG10	-0.573927	0.0364669
TUF1	-0.574408	0.0372904
GVP36	-0.582389	0.0489944
SMI1	-0.583317	0.0417623
DNM1	-0.59034	0.0294707
TYS1	-0.604328	0.0368745
PEA2	-0.614395	0.042422
YVH1	-0.629714	0.0420601
ERG9	-0.635421	0.0427531
SKY1	-0.636466	0.0375701
SNX4	-0.636624	0.0408989
TRR1	-0.639741	0.0273591
PBS2	-0.649499	0.014956
PRO1	-0.649959	0.0368745
NOT5	-0.650623	0.0178707
DPL1	-0.666774	0.0417188
SRP54	-0.672699	0.0455743
RVB2	-0.67876	0.0232862
TIF1	-0.680688	0.0432825
PNP1	-0.690642	0.0315426
MRN1	-0.700745	0.0176759
TCP1	-0.710549	0.0317043
AIM10	-0.715074	0.0255204
GLO3	-0.720314	0.0404553
ENT3	-0.725166	0.0295986
GGA1	-0.731904	0.0244735
SOL3	-0.732522	0.0199043
XKS1	-0.734164	0.0490818
MET2	-0.737008	0.037694
RPC34	-0.743662	0.0427531
SAM3	-0.744544	0.0200132
SRP1	-0.748481	0.0413054
CCT8	-0.751511	0.0199163
CHS5	-0.753343	0.0131092
EUG1	-0.760903	0.0222112
PTK2	-0.767788	0.0346569
YTA6	-0.770756	0.0294763
DUS1	-0.776554	0.0482476
CCT6	-0.780543	0.0111756
PDB1	-0.780574	0.0122405
RNA15	-0.784031	0.0459555
YHI9	-0.788343	0.0417188
SEC24	-0.789403	0.0325237
PRO3	-0.79071	0.0413054
URA6	-0.790722	0.0231637
YBR139W	-0.791101	0.0372904
SPE1	-0.792453	0.0261762
MSC6	-0.801182	0.0200567
ERG1	-0.813661	0.0143334
ECM31	-0.814132	0.0423646
PAN3	-0.815627	0.0162173
TUM1	-0.815813	0.0048452
BRL1	-0.816059	0.0368745
KIN1	-0.818501	0.0490818
IAH1	-0.82167	0.0206647
SRP101	-0.82295	0.00946894
TIM54	-0.825475	0.0184833
SCP1	-0.826992	0.0126389
CCT7	-0.829549	0.0165855
BNA6	-0.83075	0.0325237
ATP2	-0.840332	0.00793844
ADO1	-0.844669	0.0200567
ERG27	-0.84612	0.0132589
SKN7	-0.84943	0.0444836
THR1	-0.851844	0.00824232
RIB4	-0.853727	0.0358163
GDH2	-0.858845	0.0449392
BNA7	-0.866133	0.0372904
CNE1	-0.876248	0.0207734
GIR2	-0.87685	0.0118717
SKP1	-0.879099	0.00927033
MET7	-0.879714	0.0341692
IMD3	-0.881326	0.00841717
SEC2	-0.882709	0.0447877
COX20	-0.886058	0.0200567
RPT5	-0.891136	0.00930987
CAB3	-0.892315	0.0215454
IDI1	-0.894649	0.010652
KEX1	-0.896334	0.0498769
MET13	-0.89726	0.0122405
YMC1	-0.910674	0.0210537
CDC9	-0.911579	0.00919928
SAH1	-0.912781	0.0114714
ZWF1	-0.922498	0.00726915
PDA1	-0.924209	0.0133536
PTC3	-0.926908	0.0112348
ATG20	-0.926929	0.0232862
ARA1	-0.929596	0.0174409
MTR3	-0.930511	0.0273591
ADE8	-0.934321	0.00853811
SAM2	-0.941165	0.0040056
ARA2	-0.944909	0.0353619
ERG11	-0.949519	0.00192558
CCT3	-0.955099	0.00478346
MRPL11	-0.95639	0.0219883
HRR25	-0.959348	0.00447282
CBR1	-0.964562	0.00822917
BDF1	-0.964918	0.0109643
LSM1	-0.966683	0.0358663
LSC2	-0.970193	0.00397986
MAP2	-0.977087	0.00757793
DPB2	-0.993647	0.0413054
ARO9	-0.994596	0.00449896
VPS64	-0.997338	0.0411336
FOL2	-0.99806	0.0201132
RPD3	-1.00104	0.0206647
CAF40	-1.00616	0.0348582
RIB5	-1.00924	0.0413054
ATP4	-1.01376	0.00560471
VPS54	-1.01598	0.020623
MRP7	-1.02712	0.0494395
YKT6	-1.02792	0.00919928
CTF8	-1.02944	0.0200033
WHI2	-1.03051	0.0287404
THI6	-1.04238	0.026735
CDC1	-1.04783	0.0231637
FET5	-1.05513	0.00704879
ADD37	-1.05659	0.0430266
YLR179C	-1.05734	0.00384914
PCS60	-1.05849	0.00330966
RIB3	-1.05932	0.0170082
ECM38	-1.06619	0.0368745
MAG1	-1.0667	0.00824722
NIT3	-1.07009	0.00517526
NUP170	-1.07369	0.0199163
CAB5	-1.07372	0.0289596
MRPL38	-1.0759	0.00855841
RRD1	-1.07646	0.0490007
YBR126W-A	-1.0804	0.0275484
LAC1	-1.08465	0.0229393
PHO4	-1.10099	0.0456443
MRP4	-1.10787	0.0248936
POP2	-1.11056	0.00635873
SER33	-1.1121	0.00098005
GET3	-1.11618	0.00244112
PHO88	-1.12462	0.00134442
HIF1	-1.12577	0.0332231
PRP4	-1.13753	0.0352524
DYS1	-1.13803	0.00225353
REX2	-1.1516	0.018804
SGT2	-1.1566	0.00248679
GSH1	-1.15729	0.0162044
GCN5	-1.15805	0.0387455
PAN6	-1.17614	0.0132589
MET4	-1.17943	0.014956
TRS33	-1.18413	0.0170082
ATG11	-1.19623	0.0462053
RPO26	-1.19865	0.0091753
EFM4	-1.20251	0.00757793
MRP51	-1.20758	0.0245978
PAT1	-1.20941	0.00365215
NUP49	-1.21252	0.00467926
RPT6	-1.21282	0.00231796
BNA4	-1.21904	0.0269749
RPN13	-1.22211	0.00114632
FAU1	-1.22702	0.0314461
RFC2	-1.22728	0.00102412
SAT4	-1.22858	0.020623
SBA1	-1.23215	0.0131092
SBE22	-1.23349	0.0295635
RAD33	-1.2483	0.0224562
LAM6	-1.256	0.00447849
RAM2	-1.25643	0.0281586
TPK1	-1.27068	0.02115
VPS4	-1.27583	0.00139929
TFB2	-1.30208	0.0113461
TPO3	-1.30462	0.0115553
HCR1	-1.31464	0.000242247
BOS1	-1.31664	0.0222112
KTR6	-1.33612	0.0112348
STR3	-1.3371	0.0413054
FMO1	-1.34381	0.0244155
YIP5	-1.35069	0.0237441
MDE1	-1.35345	0.00192558
HLJ1	-1.36033	0.00510826
OTU1	-1.3632	0.0294763
RET3	-1.36937	0.0453364
AIM24	-1.37776	0.017794
GTR2	-1.38649	0.0125149
YPD1	-1.40242	0.0254488
COQ5	-1.40359	0.00559774
YLR345W	-1.40826	0.0291709
CPR2	-1.41474	0.0034121
RHO2	-1.4351	0.00635873
VPS25	-1.4392	0.0152629
ATG19	-1.44054	0.037694
VMA4	-1.45303	0.00225086
DID4	-1.47163	0.0112393
YLL058W	-1.48646	0.0229788
RPS12	-1.48874	0.0014286
YCH1	-1.49048	0.00623012
MHT1	-1.49258	0.00439552
GSY1	-1.49653	0.00594901
YKL151C	-1.49744	8.67296e-05
ATP10	-1.51961	0.0375033
RAD51	-1.54392	0.0107293
RPS15	-1.56078	0.0372904
DBF4	-1.56167	0.0442735
MEX67	-1.56745	0.0142221
BAP3	-1.57292	0.0449392
ALR1	-1.60104	0.0088789
MRPS18	-1.60898	0.00428319
ATG18	-1.60902	0.0206647
ORC1	-1.63423	0.00449896
DSK2	-1.64896	0.0251547
DUG3	-1.6538	0.00900365
FMP10	-1.66087	0.0462053
SDT1	-1.66171	0.00980525
SSK1	-1.66983	0.0319692
ECM22	-1.67739	0.0195836
COQ3	-1.69492	0.0117068
YPT10	-1.72834	0.00098005
MRP17	-1.73965	0.0295635
ATG29	-1.74801	0.0257726
MED6	-1.77297	0.0115553
CHK1	-1.8321	0.00841717
AIM22	-1.83746	0.0213612
RAD6	-1.85734	0.0137588
SPC3	-1.88239	0.0122405
COA3	-1.88808	0.0122405
BIM1	-1.902	0.00128225
PLB1	-1.92419	0.0155097
MRM1	-1.9335	0.0196406
YMR144W	-1.98009	0.0419145
MMP1	-1.99402	0.00635873
IRC22	-1.99462	0.0219883
KRE9	-2.13338	0.00841717
BET1	-2.19506	0.00152069
PHD1	-2.20127	0.00459744
YJL055W	-2.20964	0.0139605
BOL3	-2.25289	0.0295635
SGF29	-2.30449	0.000666864
VPS33	-2.31968	0.0147195
CNB1	-2.33694	0.00238398
CAN1	-2.34063	0.0114714
NMA2	-2.46201	0.000102193
PPM1	-2.51727	0.00172588
LSM5	-2.55406	0.00186397
YEL073C	-2.61241	0.00192558
HPA3	-2.6234	0.0296169
VMA11	-2.7172	0.000684452
PLB2	-2.84422	0.00732931
SUL1	-3.12517	0.00841717
JLP1	-3.34786	0.0446247
SEO1	-3.38534	0.0050719
YCR061W	-3.41223	0.000341713
AIM20	-3.67413	0.00508993
BDS1	-3.72678	0.000512267
ENT4	-3.93247	0.0139605
